# Supplementary material for: Integrated Bioinformatic Analysis Reveals TXNRD1 as a Novel Biomarker and Potential Therapeutic Target in Idiopathic Pulmonary Arterial Hypertension
Source: Front Med (Lausanne). 2022 May 12;9:894584. doi: 10.3389/fmed.2022.894584 (PMC9133447; doi:10.3389/fmed.2022.894584)
Supplement: Supplementary file 2 [file Data_Sheet_2.CSV]

	symbol	logFC	AveExpr	t	P.Value	adj.P.Val	B
1	CSF3R	-1.101212786	7.146395208	-9.914054597	5.23E-14	1.22E-09	21.30382434
2	HBB	2.570431347	8.853174086	9.460536143	2.79E-13	3.25E-09	19.73527636
3	RNASE2	-1.893803404	5.320392622	-8.912404866	2.17E-12	1.65E-08	17.80882457
4	FZD7	0.833024729	5.521386424	8.823292352	3.04E-12	1.65E-08	17.49277437
5	TXNRD1	-0.842676282	8.047459905	-8.782822816	3.54E-12	1.65E-08	17.34900039
6	LTBP1	1.009995073	8.006871788	8.620016753	6.55E-12	2.54E-08	16.7691369
7	HBA2	2.152352157	8.866245074	8.435021638	1.32E-11	4.10E-08	16.10755447
8	S100A9	-1.904367168	7.033364895	-8.418424143	1.41E-11	4.10E-08	16.0480672
9	LOC441081	-1.671179389	6.827816574	-8.207898857	3.13E-11	7.31E-08	15.29179941
10	PDE7B	0.903696298	4.594157616	7.912404262	9.69E-11	2.05E-07	14.22556245
11	TALDO1	-0.630854313	7.969973109	-7.777607572	1.62E-10	3.15E-07	13.73766891
12	PGD	-0.838908271	8.560054121	-7.737415403	1.89E-10	3.39E-07	13.59204355
13	MGAM	-1.709275287	5.305048646	-7.707986324	2.12E-10	3.53E-07	13.48537563
14	AQP9	-1.823759204	7.516090756	-7.67719608	2.38E-10	3.58E-07	13.37374009
15	GGTA1P	0.806430887	5.542332308	7.669335864	2.46E-10	3.58E-07	13.34523612
16	ACSS2	-0.729450888	7.484551656	-7.619092201	2.98E-10	4.08E-07	13.16298586
17	TLR1	-0.857238047	6.196316356	-7.559125426	3.75E-10	4.63E-07	12.94536491
18	PYGL	-0.686936311	7.543908867	-7.556009204	3.79E-10	4.63E-07	12.93405328
19	TLR8	-0.870901383	5.086876437	-7.544182532	3.97E-10	4.63E-07	12.89112106
20	SULT1B1	-1.225778418	5.380777527	-7.487483422	4.93E-10	5.48E-07	12.68524787
21	GLT1D1	-0.977274614	4.156689606	-7.418773626	6.42E-10	6.51E-07	12.43566953
22	ECM2	0.857747079	5.38553175	7.398030261	6.95E-10	6.75E-07	12.36030502
23	CR1	-1.346462658	5.557658216	-7.378954019	7.48E-10	6.98E-07	12.29099138
24	FGR	-0.892379034	7.201602795	-7.358244087	8.10E-10	7.26E-07	12.2157357
25	PDE3A	1.139257284	6.731112672	7.328179104	9.09E-10	7.85E-07	12.10647578
26	SLC36A1	-0.949193725	5.181587144	-7.264476082	1.16E-09	9.33E-07	11.87494064
27	GFRA1	0.757331491	4.743527605	7.245927046	1.25E-09	9.37E-07	11.80751662
28	GCA	-0.717534954	7.864606043	-7.22034795	1.37E-09	1.00E-06	11.71453631
29	ETV5	0.934568471	7.54711924	7.175918291	1.63E-09	1.14E-06	11.55303011
30	S100A8	-1.691205183	9.829841259	-7.170469189	1.66E-09	1.14E-06	11.53322201
31	ITGAM	-0.984478758	6.371295673	-7.149759157	1.80E-09	1.20E-06	11.45793905
32	RARRES2	0.7403844	7.808933284	6.967640193	3.62E-09	2.17E-06	10.79604341
33	NQO1	-1.238453387	6.392796365	-6.947253654	3.92E-09	2.28E-06	10.7219766
34	LILRA2	-0.535095925	3.866315463	-6.931110088	4.17E-09	2.37E-06	10.66333057
35	S100A12	-2.011181616	6.791802181	-6.888828118	4.90E-09	2.60E-06	10.50975538
36	LILRB3	-1.01793879	5.304854258	-6.870768556	5.25E-09	2.72E-06	10.44417265
37	MEGF9	-0.548627915	8.186812167	-6.797756202	6.95E-09	3.44E-06	10.17912037
38	MALL	0.759241735	8.698338581	6.766883113	7.82E-09	3.80E-06	10.06709273
39	SIRPB2	-0.562496149	4.507708692	-6.727953065	9.07E-09	4.30E-06	9.925876505
40	ACPP	-0.647612554	4.82683984	-6.719741393	9.36E-09	4.30E-06	9.896096394
41	CXCR1	-1.236900721	5.384318066	-6.71843575	9.41E-09	4.30E-06	9.891361644
42	IL1R2	-2.288495394	6.951037484	-6.650098564	1.22E-08	5.27E-06	9.643643008
43	ANO1	0.652898365	4.877500078	6.576137317	1.62E-08	6.75E-06	9.37577681
44	NPL	-1.086177667	6.125429267	-6.53647546	1.89E-08	7.71E-06	9.232248493
45	CCL5	1.187059553	6.997733798	6.513896974	2.06E-08	8.26E-06	9.150580543
46	H1F0	-0.597319175	7.480722758	-6.505643278	2.12E-08	8.26E-06	9.120733722
47	FAM65B	-0.908835717	6.135568678	-6.501835651	2.15E-08	8.26E-06	9.106966023
48	MNDA	-0.848706828	5.934514697	-6.496267422	2.20E-08	8.26E-06	9.086833864
49	TMEM45B	-0.912187134	5.666427592	-6.444544796	2.68E-08	9.62E-06	8.899919887
50	BMP6	1.162909038	6.479839825	6.442489116	2.70E-08	9.62E-06	8.892494636
51	MFAP4	1.15711197	9.188225457	6.439944101	2.72E-08	9.62E-06	8.88330226
52	IDH1	-0.715769052	8.817803339	-6.426100248	2.87E-08	9.99E-06	8.833306939
53	GLT8D2	0.82220534	5.517963798	6.411909887	3.03E-08	1.04E-05	8.7820736
54	ANTXR1	0.637196091	8.403452318	6.387236774	3.33E-08	1.09E-05	8.693026041
55	PITPNC1	0.698521888	6.15549932	6.365890474	3.61E-08	1.17E-05	8.616020118
56	PROK2	-1.068732495	5.197216494	-6.359528507	3.70E-08	1.18E-05	8.59307599
57	XAF1	0.883446329	8.071999343	6.332851355	4.10E-08	1.29E-05	8.496899016
58	CBS	-0.790679714	4.79867235	-6.329967908	4.14E-08	1.29E-05	8.486506795
59	PTGDS	0.555210441	6.699898444	6.323398957	4.24E-08	1.29E-05	8.462834051
60	LINC01140	0.886622555	5.519459954	6.322123623	4.27E-08	1.29E-05	8.458238476
61	SLC6A9	-0.511661176	4.462507508	-6.278208313	5.04E-08	1.49E-05	8.300071505
62	CXCR2	-1.016875407	5.165287733	-6.233297065	5.98E-08	1.72E-05	8.138482111
63	G6PD	-0.52059055	7.101803432	-6.199001119	6.81E-08	1.89E-05	8.015204315
64	MGST1	-0.543051658	8.959983792	-6.168947636	7.63E-08	2.04E-05	7.907264027
65	EVI2B	-0.555160572	9.387769812	-6.155064364	8.04E-08	2.04E-05	7.857429359
66	ABCG2	1.026988257	5.317643955	6.142826562	8.42E-08	2.11E-05	7.81351649
67	RGS5	1.081810893	8.931015365	6.130098338	8.84E-08	2.17E-05	7.767859287
68	ANKRD36C	0.574664225	8.160081979	6.083444641	1.05E-07	2.51E-05	7.600646929
69	FAT3	0.938500262	4.503191642	6.079317466	1.07E-07	2.52E-05	7.585865362
70	C1orf54	0.565726362	4.984074775	6.067322026	1.12E-07	2.61E-05	7.54291355
71	ADORA3	-1.036024151	4.799928035	-6.044459962	1.22E-07	2.76E-05	7.461094128
72	DCBLD1	0.546204502	6.54829751	6.037099372	1.26E-07	2.76E-05	7.434763815
73	CLIC3	0.668073909	5.087133549	6.034620442	1.27E-07	2.76E-05	7.425897514
74	NCF4	-0.695238333	4.98590675	-6.034344434	1.27E-07	2.76E-05	7.424910367
75	WIF1	1.659282431	8.912962182	6.000540864	1.44E-07	3.08E-05	7.304075185
76	NLRC4	-0.799446018	4.67076105	-5.990598635	1.50E-07	3.17E-05	7.268559874
77	MATN2	0.557821174	4.775178877	5.973516434	1.60E-07	3.35E-05	7.207565878
78	APBB1IP	-0.625568598	6.524451106	-5.966507836	1.64E-07	3.41E-05	7.182550662
79	RORA	0.627067812	7.207476003	5.961766373	1.67E-07	3.44E-05	7.165630613
80	LRRC36	0.787429482	4.725372765	5.930189648	1.88E-07	3.77E-05	7.053016364
81	CD163	-1.364659917	9.322300468	-5.923951216	1.92E-07	3.80E-05	7.030782043
82	MYBL1	0.558772722	4.799940275	5.883764001	2.24E-07	4.17E-05	6.887666701
83	HK3	-0.71395132	4.743913438	-5.883339618	2.24E-07	4.17E-05	6.886156461
84	SFRP2	1.516020774	5.687807898	5.88281884	2.24E-07	4.17E-05	6.884303219
85	EDN1	1.52468938	6.794749652	5.878453973	2.28E-07	4.17E-05	6.86877174
86	SIGLEC9	-0.773866518	4.743160622	-5.861735684	2.43E-07	4.29E-05	6.809305771
87	SSPN	0.565020059	5.906906657	5.843894646	2.60E-07	4.48E-05	6.745886301
88	ASPN	1.701745246	6.504594103	5.822238361	2.82E-07	4.76E-05	6.668961316
89	ARRB2	-0.558141621	7.59750368	-5.81778399	2.86E-07	4.80E-05	6.653146802
90	NQO2	-0.681805202	5.694111774	-5.813168438	2.91E-07	4.85E-05	6.636762865
91	SIGLEC10	-1.12779316	5.123349763	-5.807280212	2.98E-07	4.90E-05	6.615865496
92	PMEPA1	0.510707313	5.745020274	5.799467216	3.07E-07	5.00E-05	6.588144403
93	PHGDH	-0.925028382	5.221790329	-5.766952436	3.47E-07	5.46E-05	6.472870359
94	ADAP2	-0.76434076	6.213077145	-5.738109607	3.86E-07	5.80E-05	6.370739507
95	CCR1	-1.045460682	5.031326319	-5.731326816	3.96E-07	5.85E-05	6.346739448
96	VNN2	-1.210421042	6.66649884	-5.718058706	4.16E-07	5.99E-05	6.299811346
97	BASP1	-0.582638942	6.815179029	-5.714835909	4.21E-07	6.02E-05	6.288416522
98	MUC21	-0.833206976	5.14735167	-5.711808233	4.26E-07	6.03E-05	6.277712983
99	HIVEP2	0.713255108	6.944328152	5.710943249	4.27E-07	6.03E-05	6.274655314
100	CLEC7A	-0.606704071	6.497215886	-5.703314692	4.40E-07	6.17E-05	6.247693618
101	HMOX1	-1.450165825	6.325432519	-5.69415363	4.55E-07	6.30E-05	6.215327077
102	STAT4	0.660662341	5.50648911	5.69382075	4.55E-07	6.30E-05	6.214151233
103	NT5E	0.706935414	5.453913366	5.67684411	4.85E-07	6.61E-05	6.15420619
104	ANPEP	-1.16056012	6.154055217	-5.671131491	4.96E-07	6.68E-05	6.134044637
105	TKT	-0.529582126	7.991057747	-5.650069535	5.36E-07	7.16E-05	6.059754153
106	MSRB1	-0.541980625	5.411675902	-5.649145392	5.38E-07	7.16E-05	6.056496061
107	CDC25B	-0.563941416	6.407858223	-5.638621968	5.59E-07	7.37E-05	6.019404904
108	PDCD4	0.571114781	8.446022695	5.635889873	5.65E-07	7.40E-05	6.009778134
109	IL17RA	-0.516549423	6.872301584	-5.599265015	6.48E-07	8.36E-05	5.88084243
110	CFD	0.788210187	8.257292368	5.597127441	6.53E-07	8.36E-05	5.873323913
111	LOC728715	0.720748315	4.474824261	5.572222574	7.16E-07	9.06E-05	5.785781013
112	C3AR1	-0.824760775	8.295302358	-5.553151122	7.68E-07	9.58E-05	5.718812828
113	QPCT	-0.605855722	4.764415265	-5.549262291	7.80E-07	9.62E-05	5.705164964
114	SLC37A2	-0.50746372	4.163032575	-5.544063767	7.95E-07	9.70E-05	5.686924734
115	PCDH15	0.685034852	4.640964629	5.54144054	8.03E-07	9.73E-05	5.677722279
116	EPHA3	0.655303394	4.162925916	5.516036473	8.82E-07	0.000105939	5.588664212
117	FPR1	-0.971094243	6.838973583	-5.511115504	8.98E-07	0.000107334	5.571425876
118	COL14A1	1.142162993	6.617248775	5.505397072	9.17E-07	0.000108517	5.551399307
119	LRRC25	-0.585593181	5.227711464	-5.478416393	1.01E-06	0.000117519	5.456987868
120	ID4	0.522343449	6.882810203	5.47165586	1.04E-06	0.000119305	5.433351572
121	KRT4	-0.628285902	4.076868139	-5.455759743	1.10E-06	0.000125286	5.377807765
122	ACAT2	-0.777343908	6.119049266	-5.448020398	1.13E-06	0.000128269	5.350781768
123	ENO1	-0.52226897	10.5994191	-5.446757089	1.14E-06	0.000128269	5.346371302
124	PSD3	0.617891578	5.520935476	5.438275956	1.18E-06	0.00013171	5.316769536
125	ZBTB20	0.560352546	7.915430015	5.431402428	1.21E-06	0.000133806	5.292788542
126	TLR6	-0.647959173	4.822045268	-5.42677884	1.23E-06	0.000134823	5.276662273
127	ABCC9	0.667602358	7.450905983	5.412671943	1.29E-06	0.00013939	5.227484524
128	SAA1	-1.563848166	4.551581065	-5.409370049	1.31E-06	0.000140446	5.215979252
129	OGN	1.215342039	6.744651534	5.404335206	1.33E-06	0.000142419	5.198439573
130	TBXAS1	-0.548102804	7.493944552	-5.402282311	1.34E-06	0.000142844	5.19128936
131	SHMT2	-0.737150575	6.886508547	-5.397725436	1.36E-06	0.000143195	5.17542067
132	RGS1	1.399579647	6.731592693	5.396304903	1.37E-06	0.000143195	5.170474662
133	C10orf10	1.335517902	7.961384001	5.387036577	1.42E-06	0.000146317	5.138213696
134	FADS1	-0.706350448	7.243307787	-5.384001894	1.44E-06	0.000146317	5.127654217
135	RASGRP1	0.84431852	5.531944495	5.383876494	1.44E-06	0.000146317	5.127217913
136	SLC18A2	0.898183019	5.015991716	5.379528003	1.46E-06	0.000147896	5.112090097
137	CD69	1.112981767	7.31599141	5.37530905	1.48E-06	0.000149559	5.097416409
138	SOAT1	-0.51051178	8.046025899	-5.368832368	1.52E-06	0.0001512	5.074896942
139	GPR97	-0.609790669	4.1055996	-5.36736776	1.53E-06	0.000151369	5.069805622
140	DPT	1.064949974	6.862068013	5.362316436	1.55E-06	0.000153553	5.052249226
141	VSIG4	-0.985587499	8.740833053	-5.355930657	1.59E-06	0.000155879	5.03006192
142	PDE4D	0.548502989	7.064260169	5.342532535	1.67E-06	0.000162378	4.983536336
143	SIGLEC14	-0.555406341	4.275417356	-5.337072892	1.71E-06	0.000163903	4.964587644
144	SEMA5A	0.675178097	7.574508644	5.335483155	1.72E-06	0.000163903	4.959071282
145	MYO1F	-0.753129368	6.423153506	-5.331423845	1.74E-06	0.000165067	4.944987824
146	FREM1	0.62277926	4.584107392	5.33133105	1.74E-06	0.000165067	4.944665917
147	ELF5	-1.148728973	4.948046921	-5.325185117	1.78E-06	0.000167816	4.923349451
148	LCN2	-1.560110803	5.908169234	-5.32462421	1.79E-06	0.000167816	4.921404386
149	SCARNA9	0.577706283	10.08753809	5.290785624	2.02E-06	0.000184761	4.804179349
150	ESM1	1.399021604	5.810349171	5.276438054	2.13E-06	0.000192461	4.754546499
151	ESYT3	0.608618794	6.781682555	5.252384508	2.33E-06	0.000205381	4.67143348
152	MAOB	0.550550274	6.568476407	5.228620204	2.54E-06	0.000221124	4.58943957
153	SRXN1	-0.528566845	5.207338199	-5.228043262	2.54E-06	0.000221124	4.587450446
154	GPR110	-1.026833682	4.333693347	-5.224426654	2.58E-06	0.000223229	4.574983073
155	RBP1	0.539019578	4.325297233	5.209912705	2.72E-06	0.000232921	4.524978101
156	DPYSL3	0.572837918	6.569526045	5.207972118	2.74E-06	0.000233563	4.518295638
157	ADAMTS2	-0.584162281	5.509279709	-5.18714811	2.95E-06	0.000246555	4.446639302
158	GZMK	1.4682837	5.684938547	5.153851697	3.33E-06	0.000269607	4.332263756
159	HCK	-0.96361678	7.079782488	-5.146613159	3.42E-06	0.000274883	4.307431686
160	NCF2	-0.623395989	8.491915571	-5.143455876	3.46E-06	0.000276445	4.296604219
161	TLR4	-0.52777748	8.243241099	-5.143160578	3.46E-06	0.000276445	4.295591651
162	NCR3LG1	-0.503167367	4.38495691	-5.139960163	3.50E-06	0.000277934	4.284618787
163	GNPDA1	-0.618333122	5.747537145	-5.121786052	3.74E-06	0.000293718	4.22235173
164	LSS	-0.530135278	6.977014223	-5.12084758	3.76E-06	0.00029373	4.219138446
165	IGFBP7	0.510529476	8.988538657	5.112087598	3.88E-06	0.000300502	4.189154464
166	ECRP	-0.539507033	4.018204518	-5.111800238	3.88E-06	0.000300502	4.188171178
167	TLR2	-0.611706159	7.633088858	-5.109889317	3.91E-06	0.000301588	4.18163289
168	SERPINB8	-0.543075156	5.855346916	-5.098083204	4.08E-06	0.000313732	4.141256617
169	CD14	-0.943400793	8.243316762	-5.090479446	4.19E-06	0.000318289	4.115269376
170	SPP1	-1.839627312	5.052470323	-5.083823513	4.29E-06	0.000324992	4.092532623
171	MXRA5	1.01211421	5.458308167	5.080014571	4.35E-06	0.000327377	4.079525917
172	MPP1	-0.61597647	7.882588929	-5.059959888	4.68E-06	0.000346412	4.011100222
173	TP53INP1	0.535130975	8.010628246	5.053070689	4.80E-06	0.000352902	3.987616704
174	STEAP3	-0.535173541	5.103526556	-5.040788887	5.02E-06	0.000367483	3.945779475
175	FCER1G	-0.572471119	9.03476361	-5.032599707	5.17E-06	0.000376407	3.917903782
176	BICC1	0.654148319	5.997556954	5.021186619	5.39E-06	0.00038858	3.879081234
177	LONRF2	0.516128193	4.932680165	5.019939788	5.41E-06	0.000389125	3.874841969
178	CD5L	0.524339913	4.226383884	5.002694766	5.76E-06	0.00040409	3.816247514
179	C1R	-0.541772263	9.259282407	-4.997175095	5.87E-06	0.000409732	3.797508523
180	CNTN1	0.563260626	4.47604918	4.978964706	6.27E-06	0.000427238	3.735739061
181	CA2	0.785964797	6.73368124	4.95160713	6.92E-06	0.000461898	3.643099422
182	SLC16A6	-1.052394936	5.158986787	-4.94517492	7.08E-06	0.000471331	3.621345997
183	NAIP	-0.595714708	8.612601385	-4.922057919	7.69E-06	0.000508803	3.543253361
184	SLC9A3R2	-0.635177631	6.870843106	-4.92031618	7.74E-06	0.000508803	3.537375115
185	ENPP2	1.358485099	8.922666947	4.904770014	8.18E-06	0.000526677	3.48494304
186	MXD1	-0.675151546	7.171590886	-4.897400806	8.40E-06	0.00053593	3.460111297
187	AGBL1	1.067473493	5.494449965	4.896893116	8.41E-06	0.00053593	3.458401081
188	CTSF	0.543047901	5.284660471	4.89388832	8.50E-06	0.000540114	3.44828045
189	EMR2	-0.725039509	6.092013693	-4.884650483	8.79E-06	0.000556724	3.417180924
190	SLC7A7	-0.523289711	7.676502927	-4.871447232	9.21E-06	0.000578879	3.372771132
191	KIT	0.984222024	7.536475466	4.856982692	9.70E-06	0.000598244	3.324172601
192	BPIFA1	-1.838710393	4.328947415	-4.850452474	9.93E-06	0.000610717	3.302250626
193	PLXNC1	-0.735013663	7.034100954	-4.820606149	1.10E-05	0.000656652	3.202204398
194	GXYLT2	0.766698327	5.842448678	4.805549924	1.17E-05	0.000677943	3.151828354
195	DSEL	-0.568742116	6.296030479	-4.805240883	1.17E-05	0.000677943	3.150795003
196	LRP4	0.540261314	4.377856411	4.79192878	1.22E-05	0.000702723	3.106308294
197	FAH	-0.521884402	5.780624132	-4.789613574	1.23E-05	0.000704321	3.09857635
198	FABP5	-0.537227754	8.263771857	-4.784532715	1.26E-05	0.000711895	3.08161342
199	RHOJ	0.586821372	8.506343082	4.769338197	1.32E-05	0.000744046	3.030928604
200	ZFPM2	0.569042534	6.150334865	4.753189156	1.40E-05	0.000772926	2.977131754
201	POSTN	1.42081435	8.422355866	4.745397714	1.44E-05	0.00079265	2.951203074
202	MS4A2	0.957791525	4.794836491	4.729112242	1.53E-05	0.000816499	2.897064217
203	FAM189A2	0.775299813	6.910015323	4.725137907	1.55E-05	0.00082238	2.883863764
204	AFF2	-0.691619313	5.140822221	-4.719264801	1.58E-05	0.00083161	2.86436512
205	LOC644172	0.602345172	4.445848595	4.718767583	1.58E-05	0.00083161	2.862714826
206	UACA	0.626388488	7.6932304	4.706005591	1.66E-05	0.0008583	2.820381859
207	GEM	0.957137915	6.056966781	4.700304428	1.69E-05	0.000868571	2.801485949
208	TRPC6	0.721620769	6.560741639	4.700119886	1.69E-05	0.000868571	2.800874462
209	CTSE	-1.001068893	8.105753204	-4.681058306	1.81E-05	0.000904951	2.737767839
210	NKD1	-0.763526545	5.536351006	-4.673480624	1.86E-05	0.000922808	2.712710724
211	KLRB1	0.592127773	5.053097114	4.644673632	2.06E-05	0.00099303	2.617612523
212	TPSAB1	0.76064506	7.41528936	4.638440494	2.10E-05	0.001005967	2.597068716
213	RRAGD	-0.518904648	6.915888678	-4.62621579	2.19E-05	0.001034913	2.556811848
214	ARG1	-0.561077677	4.230489129	-4.617596656	2.26E-05	0.001051723	2.528456031
215	LYN	-0.595396551	8.244978301	-4.615800074	2.28E-05	0.001052058	2.522548402
216	AKR1C3	-0.589374433	6.984809858	-4.608103777	2.34E-05	0.001070157	2.497252303
217	PI16	0.605009301	4.468504106	4.606191684	2.35E-05	0.001071785	2.490970508
218	MCOLN3	0.64995799	5.391154612	4.595818586	2.44E-05	0.001104106	2.456911669
219	SMPDL3A	-0.559050603	6.259428258	-4.594540775	2.45E-05	0.001106897	2.452718451
220	GPC3	0.668163918	8.981332382	4.592716417	2.47E-05	0.001110261	2.446732596
221	LGALSL	0.63367512	8.177831548	4.583140586	2.55E-05	0.001134268	2.4153307
222	HLA-DOA	0.541881624	5.459869792	4.57909402	2.59E-05	0.001143852	2.402069524
223	EBP	-0.522267081	6.023007004	-4.573957368	2.63E-05	0.001160132	2.385243429
224	SLFN12L	0.593453764	6.003828864	4.569778489	2.67E-05	0.001169473	2.371560867
225	CYTH4	-0.64685332	6.006295382	-4.567796892	2.69E-05	0.001173537	2.365074623
226	LILRB4	-0.757035443	4.911353481	-4.566373402	2.70E-05	0.001173537	2.360415966
227	HDC	0.714289173	3.971354055	4.56016549	2.76E-05	0.001187952	2.340106864
228	PLCB4	0.571954386	5.849607789	4.551205866	2.85E-05	0.001212306	2.310817256
229	ME1	-0.595609211	6.812559103	-4.535643706	3.01E-05	0.001259068	2.260004729
230	F2R	0.783950336	6.750522175	4.524262676	3.13E-05	0.001300518	2.222893647
231	COLEC10	0.944683724	4.182591933	4.522616726	3.15E-05	0.001305646	2.217530037
232	ITGA9	0.537700811	7.429527613	4.517050373	3.21E-05	0.001326403	2.199397656
233	CXCL12	0.856094665	7.697873223	4.495705276	3.46E-05	0.001391201	2.129960016
234	MFAP2	0.526325178	5.891538198	4.495588678	3.46E-05	0.001391201	2.129581123
235	PIGW	-0.511035658	4.865906347	-4.494236014	3.47E-05	0.001391201	2.125185877
236	FGFR2	0.736409438	7.235838056	4.489305502	3.53E-05	0.00140315	2.10917015
237	RGS13	0.598757678	5.060895942	4.487593299	3.55E-05	0.001404262	2.103610301
238	LILRB2	-0.766152189	5.617129003	-4.486111771	3.57E-05	0.001409094	2.098800281
239	LTBP2	0.787880736	7.366873564	4.483669085	3.60E-05	0.001418657	2.090871297
240	LILRA1	-0.759977809	4.582310009	-4.478320786	3.67E-05	0.001437866	2.073517579
241	TCN2	-0.652404241	6.034642496	-4.476609781	3.69E-05	0.001441555	2.067967859
242	SNORD64	0.565301864	6.980474632	4.474345858	3.72E-05	0.001448035	2.060626226
243	LILRA3	-0.760378568	4.183919983	-4.461940796	3.88E-05	0.001491361	2.02042848
244	PODXL	-0.538558224	8.129043369	-4.453983714	3.99E-05	0.001510689	1.994671278
245	TSHZ2	0.631305484	4.812509261	4.452672057	4.01E-05	0.001512632	1.990427469
246	SELP	0.759348717	6.48220403	4.433354093	4.29E-05	0.001588544	1.927992441
247	INHBA	0.72645658	5.041593126	4.421755371	4.46E-05	0.001632671	1.890566728
248	PDLIM3	0.808355801	5.914586074	4.41590532	4.55E-05	0.001657887	1.871707777
249	ART4	0.765989446	4.924928401	4.400145998	4.81E-05	0.001733906	1.820962666
250	EID3	-0.514556754	5.639823464	-4.394209684	4.90E-05	0.001756767	1.801869961
251	FRAS1	0.883747705	5.300351259	4.393510003	4.92E-05	0.00175754	1.799620416
252	CLTC-IT1	-0.504017132	4.664872508	-4.389472392	4.99E-05	0.001766672	1.786642398
253	MME	0.877203538	8.497297916	4.389330516	4.99E-05	0.001766672	1.786186471
254	ADRA1A	-0.597371673	4.249044114	-4.377533526	5.19E-05	0.001821796	1.748300775
255	MPEG1	-0.734346173	7.811804001	-4.365592276	5.41E-05	0.001870912	1.71000143
256	C16orf89	0.596292247	8.026393093	4.361387304	5.49E-05	0.001889622	1.696526707
257	STAB1	-0.623650631	6.346585063	-4.35317926	5.65E-05	0.001937703	1.670242241
258	GZMA	0.771871374	4.854318062	4.350065537	5.71E-05	0.00195556	1.660277468
259	TLL1	0.863136923	4.532655746	4.342430884	5.86E-05	0.001992595	1.635859044
260	MFGE8	-0.52615706	7.586762822	-4.325159882	6.21E-05	0.002098259	1.580696803
261	ITGAX	-0.802856911	6.742648166	-4.3161327	6.41E-05	0.002154456	1.551907285
262	CAMK4	0.560657121	4.23487884	4.311100064	6.52E-05	0.002188548	1.535869949
263	LUM	0.599262207	9.967660874	4.307179368	6.60E-05	0.002214766	1.523382346
264	SELL	-0.761509884	6.895871188	-4.305299883	6.65E-05	0.002219597	1.517398072
265	PRICKLE2	0.5328795	7.152885965	4.305273725	6.65E-05	0.002219597	1.517314794
266	FAM13C	0.680453716	6.131886928	4.277586173	7.30E-05	0.002381901	1.429307145
267	MUC4	-0.669202229	4.15688924	-4.269870162	7.50E-05	0.002420194	1.404831107
268	VCAM1	1.291696343	5.282736919	4.265867807	7.60E-05	0.002446365	1.392143848
269	KCNE1	-0.520094379	5.101167699	-4.259751781	7.76E-05	0.002471736	1.372767807
270	CCR2	-0.689685571	4.468821876	-4.258180268	7.80E-05	0.002476723	1.367791372
271	ND2	-0.772605478	9.730203998	-4.253478695	7.93E-05	0.002491447	1.352908602
272	CD1C	0.579849049	4.841734554	4.251717659	7.97E-05	0.002497496	1.347336183
273	CPA3	1.036176821	8.322018938	4.249812129	8.02E-05	0.002506847	1.341307841
274	F11	0.511763019	5.181326628	4.249491062	8.03E-05	0.002506847	1.340292246
275	MT-TS1	-0.501992811	8.975925155	-4.249424579	8.03E-05	0.002506847	1.340081952
276	SFN	-0.8071953	5.618304084	-4.23572352	8.42E-05	0.002597918	1.296779155
277	TIMP4	-1.019391979	4.922273773	-4.226102182	8.69E-05	0.00266258	1.266412562
278	PIK3AP1	-0.734859018	6.025054509	-4.223993468	8.76E-05	0.002671072	1.259761756
279	EYA4	0.636415677	4.32255518	4.216338555	8.98E-05	0.002726688	1.235632554
280	PLK2	0.709133334	6.938823573	4.211096514	9.15E-05	0.002759899	1.219121813
281	LAIR1	-0.530567699	6.894661537	-4.210814327	9.15E-05	0.002759899	1.21823331
282	RFTN2	0.801321344	5.754132755	4.21040241	9.17E-05	0.002759899	1.216936388
283	BPIFB1	-2.455624044	6.804418084	-4.209012966	9.21E-05	0.0027625	1.212562202
284	LRRN4	-0.775370147	6.3773305	-4.195550602	9.64E-05	0.002864829	1.170218629
285	SULF1	0.586403039	6.087705432	4.187293984	9.91E-05	0.002927192	1.144283101
286	HLA-DPB1	0.583806207	10.4154543	4.186002614	9.95E-05	0.002935869	1.140229042
287	LPPR4	0.572286326	4.226806436	4.180745854	0.000101286	0.002965681	1.123732849
288	RN7SKP80	0.560888166	7.741301451	4.138416395	0.000116731	0.003321928	0.991289216
289	LILRA5	-0.606601934	4.532013883	-4.13485749	0.000118129	0.003353516	0.980185723
290	NABP1	-0.614451015	7.434046602	-4.13007188	0.000120034	0.003374715	0.965262861
291	SLC7A11	-1.024950045	4.922272722	-4.116613159	0.000125553	0.003471244	0.923343296
292	CYP1B1	-1.19853264	6.849784195	-4.092510354	0.000136055	0.003670176	0.848450703
293	CAPG	-0.53072999	7.277672153	-4.090230987	0.000137091	0.003685327	0.841380239
294	PGM5	0.556547705	6.545855294	4.087617415	0.000138288	0.003696197	0.833275655
295	PLA2G7	-1.124358441	6.808040139	-4.083990515	0.000139967	0.003717806	0.822033335
296	HLA-DQA1	0.689018386	10.88689529	4.083576848	0.000140159	0.003717806	0.820751424
297	SNORD113-4	0.520648412	3.706927709	4.078247792	0.000142664	0.003774204	0.804243419
298	SGIP1	0.590929112	5.859613309	4.072502523	0.000145413	0.003825223	0.786458937
299	ITGB2	-0.585565813	7.784165614	-4.058427087	0.000152366	0.003945783	0.742944949
300	PAMR1	0.514644745	4.075167941	4.052668409	0.000155303	0.003999606	0.725165317
301	IL18RAP	-0.786754124	6.208472516	-4.044902444	0.000159349	0.004081272	0.701209737
302	IFI27	0.502122524	8.042486343	4.036375055	0.00016391	0.004161494	0.674933871
303	FRZB	0.624295429	5.698788683	4.0356284	0.000164315	0.004167244	0.672634587
304	BTN3A1	0.522053074	7.113001631	4.028868535	0.000168029	0.004252167	0.651828408
305	IFI44L	1.036045444	7.161193246	4.02787169	0.000168583	0.004256953	0.648761812
306	MT-TW	-1.020181508	9.017842136	-4.023715205	0.000170914	0.004303336	0.635979645
307	LILRB1	-0.672332484	5.078731567	-4.013655648	0.000176684	0.004399554	0.605073745
308	FABP4	1.199387852	7.392493363	4.012636336	0.000177279	0.004400269	0.601944465
309	GPR56	-0.507381856	6.039620299	-4.002636927	0.000183221	0.004518862	0.571269272
310	LTBP4	0.526254536	7.349889831	3.995451786	0.000187608	0.004598482	0.549253179
311	IGSF6	-0.62357394	7.700827041	-3.992983543	0.000189138	0.004630511	0.541695187
312	RGS7BP	0.585181087	4.553402922	3.981481833	0.00019643	0.004759032	0.506509603
313	ANGPTL2	0.536728416	5.647416553	3.98103591	0.000196718	0.004761063	0.505146573
314	HCLS1	-0.509124439	7.486083087	-3.977570361	0.000198971	0.004795666	0.494556469
315	FASN	-0.729368677	7.397451914	-3.97059374	0.000203581	0.004877001	0.473252538
316	AGTR1	-0.534277719	5.689633007	-3.963552036	0.00020834	0.004952199	0.451770769
317	MT-TK	-0.71839191	8.99638831	-3.963094864	0.000208652	0.004952199	0.450376825
318	CD177	-0.836230432	4.389312585	-3.962299793	0.000209197	0.004960077	0.447952819
319	BCHE	0.701638212	5.126054452	3.958380402	0.000211902	0.005003859	0.436007339
320	ABCA8	0.664063025	7.603803158	3.95800417	0.000212164	0.005004962	0.434861005
321	MYH10	0.568300126	8.591453341	3.952710537	0.000215876	0.005046555	0.418738358
322	CHL1	-0.584884778	4.974586079	-3.950239489	0.00021763	0.005071666	0.411216458
323	BMP5	0.685922689	6.942000008	3.946527112	0.000220291	0.005098627	0.399920843
324	NREP	0.843769131	6.659463386	3.945440996	0.000221075	0.00510664	0.396617244
325	SAMD4A	0.51667796	5.396100212	3.914938794	0.000244237	0.005484037	0.304046921
326	C5AR1	-0.531073968	6.795568495	-3.905712992	0.000251691	0.005614427	0.276127038
327	ITK	0.836012669	5.548132582	3.902790229	0.000254098	0.005645624	0.267289655
328	SEC14L4	-0.849822865	4.291647065	-3.891454711	0.000263644	0.005788803	0.233050423
329	CD300E	-0.57903572	5.182397385	-3.890458594	0.000264499	0.005788803	0.230044313
330	MS4A4A	-0.561986825	7.068579523	-3.889805082	0.000265061	0.005788803	0.228072361
331	SERPINA3	-1.079884037	7.598534183	-3.889101025	0.000265669	0.005789921	0.225948101
332	DYSF	-0.581965762	6.229197127	-3.878538589	0.000274941	0.005938879	0.194105578
333	CEACAM6	-0.682771019	9.869560115	-3.872506112	0.000280376	0.006017233	0.17594154
334	RN7SL749P	-0.640046953	5.94091703	-3.861118741	0.000290917	0.006173427	0.141697543
335	PRDM1	0.644848663	6.993487629	3.860888266	0.000291134	0.006173427	0.141005053
336	SLCO4A1	-1.079616415	6.653669146	-3.855908979	0.000295866	0.006229872	0.126049968
337	SAA2	-0.927621729	4.049659854	-3.854670805	0.000297054	0.006242958	0.122332877
338	HMCN1	0.681177557	7.448954221	3.848171481	0.000303366	0.006329942	0.102832605
339	PSAT1	-0.798418521	5.010107855	-3.846983718	0.000304533	0.006346273	0.09927093
340	KCNA3	0.580939525	5.337580916	3.842579139	0.0003089	0.006405269	0.086068689
341	ROBO2	1.023913224	5.611259641	3.819063886	0.000333248	0.006759808	0.015731552
342	GBP5	0.849429463	5.191386653	3.808485649	0.000344793	0.006945628	-0.015827986
343	THY1	1.029853239	5.221816285	3.788476692	0.000367688	0.007293372	-0.075384464
344	SFTPC	0.502588487	12.14357862	3.776712626	0.000381823	0.007434385	-0.110314682
345	C1QTNF7	0.51396622	4.351915983	3.775938003	0.000382772	0.007434385	-0.112612485
346	CNKSR3	0.528172347	5.543729184	3.769560183	0.00039067	0.007523327	-0.131520842
347	BMP1	0.688812567	6.230713153	3.759900392	0.000402931	0.007711097	-0.160123535
348	CD180	-0.637455132	4.571393789	-3.759131627	0.000403922	0.007722892	-0.162397999
349	EPSTI1	0.504981001	5.047793443	3.756914419	0.000406795	0.007758728	-0.168956284
350	CPE	0.631206749	6.28042122	3.754157313	0.000410394	0.007795482	-0.177108357
351	SLC25A27	0.510523808	6.051453889	3.745399191	0.000422031	0.007958161	-0.202980509
352	ACOXL	0.574960695	6.499103527	3.736646183	0.000433978	0.008104739	-0.228801858
353	MT-TH	-0.571643527	9.946430308	-3.734415541	0.000437073	0.008125329	-0.235376526
354	CCL21	0.891261665	7.095176268	3.721643677	0.00045521	0.008354002	-0.272975848
355	SOCS2	0.527223664	6.327852348	3.712478461	0.000468667	0.008520455	-0.299910241
356	ERRFI1	0.639717843	9.042135831	3.689569988	0.000503989	0.008939471	-0.367059067
357	CDO1	0.698000861	5.225781574	3.688884004	0.000505085	0.008945296	-0.369065965
358	BTG2	0.548142983	8.383208538	3.685468121	0.000510576	0.00901147	-0.379056048
359	MMP8	-1.003004025	4.01857386	-3.685357823	0.000510755	0.00901147	-0.379378533
360	TNR	0.707678435	3.914008343	3.666371044	0.000542346	0.009378134	-0.434804518
361	SYNPO2	0.618330978	6.798285676	3.662810836	0.000548474	0.009452176	-0.445178178
362	CYBB	-0.599430935	9.57686257	-3.650031631	0.00057102	0.009735752	-0.482363622
363	CLEC3B	0.642149423	6.277415083	3.643720141	0.00058248	0.009851894	-0.500699918
364	CLEC5A	-0.65623006	4.358331707	-3.63848808	0.000592146	0.009979133	-0.515885579
365	AKR1C2	-0.641382826	5.497324189	-3.635679273	0.000597398	0.010045852	-0.524032443
366	PTCH2	-0.503624588	6.971761831	-3.616308153	0.000634849	0.010486489	-0.580113017
367	LTF	-0.878429726	4.997429677	-3.612864131	0.000641739	0.010568445	-0.590064442
368	CTSL	-0.569130887	8.494930449	-3.562519499	0.000750955	0.011698655	-0.734865119
369	PYHIN1	0.511230984	4.520346931	3.555009042	0.000768695	0.011864876	-0.756358407
370	ATAD2	0.522322949	5.85631207	3.528687252	0.000834069	0.012533628	-0.831461444
371	TIMP1	-0.675490191	10.54939272	-3.515813964	0.000867938	0.012919364	-0.868064568
372	TBX3	-0.516983619	6.383639238	-3.515693174	0.000868262	0.012919364	-0.868407615
373	TNFSF8	0.593542634	5.539903963	3.515358799	0.000869159	0.012919364	-0.869357211
374	PI3	-0.743875747	4.218289423	-3.508340889	0.000888195	0.013151951	-0.889274319
375	WISP2	-0.589412755	5.547825046	-3.507602414	0.000890221	0.013173582	-0.891368678
376	PREX2	0.533140476	8.12095353	3.505001629	0.000897392	0.013212579	-0.898742434
377	DHCR7	-0.621049841	6.779397658	-3.484918924	0.000954639	0.013751409	-0.955564143
378	ACADL	0.687414641	7.614864922	3.467134434	0.001008219	0.014263171	-1.005709674
379	SFRP4	0.781635754	4.977123115	3.465347216	0.001013758	0.014311122	-1.01073989
380	RNU4-62P	-0.517172775	7.165029775	-3.458597254	0.001034942	0.01449603	-1.029723016
381	RIMKLB	0.51751652	7.185271422	3.452071256	0.001055822	0.014700147	-1.048053713
382	JUN	0.521835345	8.791112825	3.45092701	0.001059524	0.014725301	-1.051265462
383	TRAT1	0.604523251	4.656418366	3.417360636	0.001173769	0.015868355	-1.145176382
384	CXCL9	0.983060188	5.380226425	3.409818429	0.001201001	0.01613356	-1.166195987
385	EGR1	0.969472279	8.401826139	3.398620457	0.001242539	0.016576902	-1.197348267
386	LRRC32	-0.71965787	6.126777284	-3.389179359	0.001278614	0.016970758	-1.223561121
387	UPK3B	0.584588729	6.461035749	3.388430236	0.001281518	0.016999628	-1.225638994
388	MT-TL2	-0.680863468	8.344896853	-3.386437968	0.001289273	0.017034633	-1.231163571
389	TM4SF19	-0.633188368	4.360540071	-3.380382468	0.001313118	0.017242169	-1.247942485
390	HMGCS1	-0.509115232	8.849146242	-3.375081439	0.001334335	0.017422601	-1.262614733
391	HLF	0.654149355	6.637177536	3.366947106	0.001367523	0.01776637	-1.285099663
392	PLEKHH2	0.626064161	8.64347675	3.349917068	0.001439554	0.018469588	-1.332058536
393	GPNMB	-0.561503659	9.353901539	-3.349842289	0.001439878	0.018469588	-1.332264386
394	CPB2	1.013930884	7.415058384	3.337573184	0.001493992	0.018979666	-1.365997512
395	KLRC4-KLRK1	0.712941942	6.610541147	3.333776755	0.001511122	0.019151566	-1.376418962
396	ACE2	0.507553958	4.071891457	3.330542902	0.001525861	0.019285917	-1.385289908
397	OLFM4	-0.822975218	3.907858355	-3.314053971	0.001603145	0.019895895	-1.430432612
398	FADS2	-0.570194019	6.535914624	-3.3103973	0.001620777	0.020050669	-1.440423499
399	RNVU1-19	0.669316855	5.580659203	3.291303963	0.001715862	0.020850673	-1.492471346
400	ANKRD29	0.564114859	7.445692858	3.289609643	0.001724549	0.020923512	-1.497080281
401	CCDC80	1.039702602	7.160677889	3.281449733	0.001766972	0.021305133	-1.519254804
402	NCKAP5	0.68001585	6.872376239	3.264484181	0.001858347	0.022177417	-1.565240097
403	HPR	-0.606749928	4.524209686	-3.263274425	0.00186503	0.022223034	-1.568513021
404	IDO1	1.124124754	6.685908595	3.25689418	0.001900653	0.022543771	-1.585760848
405	EDNRA	0.566948363	7.777655902	3.256218328	0.001904463	0.022577481	-1.587586555
406	ITGBL1	0.7788311	6.322364137	3.249971516	0.001940029	0.02287114	-1.604449205
407	IGKV1D-27	1.021884238	4.604380323	3.248780656	0.001946879	0.022898324	-1.607661329
408	SEMA3D	0.656881584	5.715982721	3.247559095	0.00195393	0.022953753	-1.610955432
409	WEE1	0.529213571	5.694762019	3.245343947	0.001966777	0.023058189	-1.616926739
410	CHIAP2	1.228553154	5.468061588	3.240401903	0.001995727	0.023268844	-1.630238903
411	GPR174	0.671876864	4.93674958	3.235717171	0.00202354	0.023423499	-1.642845249
412	VCAN	-0.624123376	8.603757687	-3.23437675	0.002031565	0.023463672	-1.646449965
413	PDE8B	0.609699432	5.345948807	3.227493478	0.002073249	0.023838779	-1.664944763
414	IKZF3	0.521697475	4.657363284	3.216211043	0.002143318	0.024452188	-1.695201715
415	COL6A6	0.884650633	6.995127562	3.214578739	0.002153638	0.024497241	-1.699573204
416	LOC100131131	-0.87188635	5.426222845	-3.207123743	0.002201369	0.024906458	-1.719519225
417	PIEZO2	0.728467162	7.1455548	3.198543746	0.002257533	0.025268137	-1.742435989
418	GLDN	-0.737637478	5.957104434	-3.197869595	0.002262003	0.025297747	-1.744234833
419	CD96	0.542599288	6.138308295	3.189806747	0.002316108	0.025754551	-1.765728847
420	APLN	0.637410181	5.013936354	3.189456478	0.002318486	0.025756415	-1.766661753
421	FCN3	-0.670770001	10.48561057	-3.188830118	0.002322744	0.025789595	-1.768329823
422	IGKV1D-43	0.906752721	7.200645956	3.187165714	0.002334094	0.025855858	-1.772761236
423	LPL	0.51668524	8.679591945	3.186387936	0.002339415	0.025865634	-1.774831494
424	CTGF	0.618926754	9.1475511	3.179010111	0.002390465	0.02619886	-1.794452212
425	HPGDS	0.578133653	6.0095253	3.13743662	0.002698244	0.028572455	-1.904425516
426	PDE5A	0.503574111	7.858450883	3.129840969	0.002758347	0.029087673	-1.924409506
427	ZNF521	0.520126844	5.389010263	3.125574212	0.002792657	0.029283379	-1.935620445
428	FPR3	-0.545841639	6.723974968	-3.125264032	0.002795167	0.029292697	-1.936435028
429	SCARNA6	0.511758638	7.374143558	3.120821871	0.002831343	0.029479947	-1.948094697
430	LAMA3	0.50277518	7.533260094	3.115956275	0.002871471	0.02979758	-1.960852493
431	BCAT1	-0.500173827	6.79712863	-3.103345773	0.002977966	0.030631854	-1.99385291
432	IGKV1D-42	0.812932966	9.708402781	3.095142347	0.003049217	0.031170222	-2.01527007
433	VNN1	-0.700007463	4.603963361	-3.082674167	0.003160572	0.031985868	-2.047745134
434	IGKV1OR9-1	0.537108219	5.762479183	3.07526775	0.003228509	0.032433992	-2.06699242
435	SULT1C4	0.553945634	5.631935254	3.062076955	0.003352898	0.03325865	-2.101190738
436	INSR	0.50610074	6.359208563	3.057867275	0.003393529	0.033485595	-2.112082809
437	CXCR4	0.512052826	8.860376562	3.056602794	0.003405823	0.033530971	-2.115352439
438	CHIT1	-1.020359902	4.666747287	-3.054790146	0.003423519	0.033667492	-2.120037815
439	KLRG1	0.551922889	4.978084566	3.050455314	0.003466187	0.03392962	-2.131234599
440	CFB	-0.604518543	6.539615359	-3.037146834	0.003600308	0.03476072	-2.165539527
441	ITM2A	0.524053759	7.086273549	3.026601785	0.003710003	0.035554703	-2.19264536
442	IGKV1OR9-2	0.552676576	5.95581225	3.009184227	0.003898042	0.036753956	-2.237269274
443	MS4A15	-0.974165153	5.974546868	-2.998444896	0.004018373	0.037574431	-2.264691523
444	IGKV1-13	0.663549883	8.54535725	2.992741197	0.004083679	0.038086562	-2.279226944
445	SH2D1A	0.578984856	4.416367758	2.976591631	0.004273991	0.039171811	-2.320274681
446	HYOU1	-0.507815571	7.009504143	-2.975536657	0.004286706	0.039226645	-2.32295056
447	SLAMF8	-0.639868253	5.728422995	-2.949064864	0.004617514	0.04123387	-2.389869798
448	MT-TG	-0.544680587	7.603200148	-2.946827608	0.004646533	0.041397839	-2.395505575
449	RN7SL368P	-0.771175547	5.052631731	-2.933354654	0.004824902	0.042419461	-2.429378914
450	THEMIS	0.503806551	4.632826036	2.92853743	0.004890206	0.042815939	-2.441462793
451	CNN1	0.510407537	5.773922849	2.922086089	0.004978948	0.043251714	-2.457623102
452	SYTL3	0.52941244	6.248508837	2.916825667	0.005052413	0.043711533	-2.470780934
453	IGKV2D-28	0.798594686	8.892639957	2.910850994	0.005137071	0.044148125	-2.485704268
454	LOC102724453	0.806216374	8.905339014	2.902111528	0.005263278	0.044847385	-2.507493004
455	ERAP2	0.898913932	6.883503506	2.898667629	0.005313796	0.045101471	-2.51606593
456	MSLN	-0.523374921	5.657199508	-2.893982739	0.00538324	0.045541622	-2.527716057
457	IGFBP3	0.514242099	5.711219501	2.880486907	0.005588017	0.04677452	-2.561199207
458	APLNR	0.508023562	4.616674049	2.87105552	0.005735379	0.047469631	-2.584529944
459	IGKV1D-16	0.638973935	8.824126163	2.864339996	0.005842491	0.048099939	-2.601107891
460	CT45A5	0.580831993	3.971274038	2.857284195	0.005957021	0.048640497	-2.618494882
461	SOSTDC1	-0.941379421	6.240138444	-2.844896022	0.006163143	0.049714865	-2.648945017
462	MT-TT	-0.610891304	8.40176018	-2.817962044	0.006634226	0.052044001	-2.714808782
463	IGF1	0.505083728	5.9184641	2.81628065	0.006664709	0.052122624	-2.718904919
464	IGKV1OR2-3	0.792988153	7.002306644	2.791090485	0.007137136	0.054399088	-2.780052699
465	IGKV1D-33	0.757465661	8.766118904	2.790993529	0.007139012	0.054399088	-2.780287256
466	RNU6-247P	0.692804399	3.595317322	2.785245117	0.007251085	0.05499546	-2.794183036
467	IGKC	0.70570497	8.799680446	2.76320205	0.00769603	0.057343791	-2.84726805
468	MIR29C	-0.519059921	5.597182413	-2.742735371	0.008131504	0.059729268	-2.896271018
469	LYVE1	-0.690707542	7.741218741	-2.739584032	0.008200533	0.060047067	-2.903791653
470	APOD	-0.704761194	8.549698649	-2.692875878	0.009288756	0.065743408	-3.014486628
471	PCDH17	-0.565126548	6.568024878	-2.684777045	0.009490385	0.066424144	-3.033532021
472	CHI3L2	-0.803800909	6.991476325	-2.682798148	0.009540257	0.066653106	-3.03817894
473	ADM	-0.526928002	6.19190522	-2.662450644	0.010067141	0.069091539	-3.085806698
474	DEFA1B	-1.326985941	6.844801219	-2.662242372	0.010072669	0.069109127	-3.086292759
475	IGKV2D-24	0.749568113	6.450119211	2.649055696	0.010428372	0.0706142	-3.117007735
476	RNVU1-15	0.639215247	5.203819437	2.632841841	0.010881441	0.072523231	-3.154611873
477	ZFP36	0.576108886	7.982122939	2.620450276	0.011239729	0.074070788	-3.183230291
478	SERPINE2	0.510262852	4.969617548	2.572380311	0.012733645	0.080889363	-3.293250338
479	ORM1	-0.634476509	4.159654623	-2.558217334	0.013207007	0.08268575	-3.3253611
480	MMP9	-0.532202904	4.564959805	-2.550659932	0.013466076	0.083761365	-3.342438373
481	PTCHD4	0.563416551	4.074761439	2.524949959	0.014382293	0.087400302	-3.400235679
482	FOS	0.631956036	9.234163803	2.475299986	0.016312928	0.095080636	-3.510534009
483	ANKRD1	0.836602874	8.872228589	2.467301117	0.016644958	0.09643667	-3.52814009
484	MSMB	-1.195716037	4.727707744	-2.456004412	0.017124255	0.097870285	-3.552927156
485	CCL20	-0.862013276	4.368324227	-2.439114489	0.017864062	0.100545203	-3.589816355
486	IGKV3OR2-268	0.569555316	5.668051802	2.428763703	0.018331527	0.102287023	-3.612322179
487	IGHV1OR15-1	0.633213702	4.47742405	2.426276694	0.018445471	0.102627975	-3.617718209
488	IGKV3D-20	0.764286374	7.534744263	2.408057664	0.019299774	0.105667125	-3.657111596
489	PI15	0.673000104	4.51340195	2.28906459	0.025805477	0.127371505	-3.908433648
490	BRINP1	0.607724689	4.407198327	2.287169047	0.025923257	0.127736436	-3.91235246
491	PTX3	-0.934519655	5.041606348	-2.232552993	0.029528096	0.138668415	-4.024107185
492	MUC5B	-0.528266465	4.075972041	-2.217918269	0.03056633	0.141819273	-4.053670313
493	IGKV2D-26	0.720081881	4.965680291	2.207552621	0.031321044	0.143946916	-4.074511253
494	IGHV4-59	0.710628512	7.683184287	2.196115993	0.032172732	0.146370715	-4.097410562
495	CXCL8	-0.644739447	6.045857318	-2.194332207	0.032307391	0.146708129	-4.100973204
496	ITGA2	0.513554586	7.29716141	2.145079039	0.0362265	0.158351658	-4.198380023
497	IGHV3-73	0.523990346	8.018047521	2.100572304	0.040119479	0.168257487	-4.284788862
498	HAS2	0.681041093	5.326962133	2.033866189	0.046634962	0.185192174	-4.411398259
499	ANGPT2	0.717608205	5.087039828	2.022592388	0.047822037	0.188116155	-4.432449461
500	IGHV3-74	0.523861164	8.845894457	2.018412779	0.048268706	0.189298121	-4.440228286
501	IGHV3-52	0.569698476	10.28707675	2.014062432	0.048737438	0.190367599	-4.448310136
