# Supplementary material for: Integrated Bioinformatic Analysis Reveals TXNRD1 as a Novel Biomarker and Potential Therapeutic Target in Idiopathic Pulmonary Arterial Hypertension
Source: Front Med (Lausanne). 2022 May 12;9:894584. doi: 10.3389/fmed.2022.894584 (PMC9133447; doi:10.3389/fmed.2022.894584)
Supplement: Supplementary file 3 [file Data_Sheet_3.CSV]

	symbol	logFC	AveExpr	t	P.Value	adj.P.Val	B
1	C10orf10	2.275396067	13.1057198	10.12807812	1.02E-08	0.000190044	9.764713149
2	ALG1	-0.773539464	8.622209347	-9.043879045	5.43E-08	0.000505646	8.33975079
3	PHLDA1	1.12069364	11.63524448	8.399298839	1.57E-07	0.000972145	7.413818784
4	MFSD5	-0.645824606	10.78329697	-8.090195748	2.65E-07	0.001234101	6.947748606
5	TALDO1	-0.62407556	13.69688063	-7.392662909	9.09E-07	0.002855935	5.841576957
6	SPHK2	-0.561301511	11.27618915	-7.312119455	1.05E-06	0.002855935	5.708907106
7	NALP12	-0.87858336	7.877763243	-7.27219008	1.13E-06	0.002855935	5.642753397
8	ENO1	-0.761590951	14.72825162	-7.216615098	1.25E-06	0.002855935	5.550255796
9	CRR9	-0.576884483	12.47863138	-7.150110575	1.42E-06	0.002855935	5.438920151
10	SLC43A3	-0.725612075	9.154326397	-7.030941992	1.77E-06	0.002855935	5.237654013
11	IMP3	-0.610451524	12.48694655	-6.759470257	2.95E-06	0.002978556	4.770699851
12	TXNRD1	-1.158487102	11.16428621	-6.758251241	2.95E-06	0.002978556	4.768576557
13	CYB561D2	-0.563389481	10.28235425	-6.752316559	2.99E-06	0.002978556	4.758236096
14	TKT	-0.752049844	13.65051774	-6.695082278	3.33E-06	0.002978556	4.65822499
15	CCDC51	-0.699348897	8.674070662	-6.687321768	3.38E-06	0.002978556	4.644624226
16	TLCD1	-0.866735678	9.22931604	-6.666746368	3.52E-06	0.002978556	4.608518333
17	DKFZp761I2123	0.784167562	9.702347075	6.640367061	3.70E-06	0.002978556	4.562129478
18	MPZL1	-0.657444888	10.24295846	-6.58431509	4.12E-06	0.002978556	4.463194421
19	HMBS	-0.873853991	9.051665205	-6.58353377	4.13E-06	0.002978556	4.461811832
20	CXCL10	3.223029191	11.13271847	6.575823652	4.19E-06	0.002978556	4.448163186
21	EBP	-1.064606094	10.7116986	-6.571919927	4.22E-06	0.002978556	4.441249129
22	TNFAIP3	2.176317988	11.71383413	6.544727564	4.45E-06	0.002978556	4.393020806
23	ECM2	1.406717961	9.926825898	6.5256896	4.61E-06	0.002978556	4.35918568
24	DOLPP1	-0.562369188	9.24389761	-6.523142787	4.64E-06	0.002978556	4.354655037
25	LEFTY2	1.076342789	8.254810617	6.469185074	5.15E-06	0.00319632	4.258427188
26	POLR3B	-0.615557526	9.934031942	-6.442381721	5.42E-06	0.00325844	4.210456153
27	IL7R	1.243280276	12.32444735	6.37098917	6.23E-06	0.003541483	4.082132929
28	PRRT2	0.985470893	8.837772665	6.337936621	6.65E-06	0.003642173	4.022453667
29	FNDC1	0.852654043	7.675280685	6.266619694	7.65E-06	0.003872045	3.893106159
30	NXF3	0.92656916	8.217279004	6.253816287	7.84E-06	0.003872045	3.869801182
31	GZMB	2.746648379	10.80902664	6.241202999	8.04E-06	0.003872045	3.846817497
32	FADS1	-1.174158083	10.58491567	-6.228116623	8.25E-06	0.003872045	3.822945815
33	FUT3	-1.046557913	8.445360032	-6.224086672	8.31E-06	0.003872045	3.81558921
34	MMACHC	-0.710835897	8.38782561	-6.19871999	8.74E-06	0.003886552	3.769225387
35	PCK2	-0.724966557	9.830315958	-6.197482214	8.76E-06	0.003886552	3.766960517
36	SGIP1	1.251322698	9.946784757	6.160646574	9.42E-06	0.004021235	3.699451416
37	PTGES2	-0.699524247	10.29279116	-6.156760424	9.50E-06	0.004021235	3.692317101
38	MDK	1.062017799	9.024040581	6.142652353	9.77E-06	0.004022442	3.666397661
39	ZBTB20	0.628283336	11.82548828	6.103342342	1.06E-05	0.004098514	3.594016859
40	PDE8B	1.069159904	10.08881519	6.027072744	1.23E-05	0.004674266	3.452914073
41	CDH15	-0.826422023	8.255287631	-5.96020178	1.41E-05	0.00523741	3.328478588
42	PTPRD	0.59173708	9.017404898	5.895282859	1.60E-05	0.005738585	3.20703775
43	RAB32	-0.713740286	11.3891663	-5.84841864	1.76E-05	0.006074473	3.118984157
44	IMPDH2	-0.568365295	12.21596995	-5.783079734	2.01E-05	0.006480983	2.995682412
45	DNASE1L1	-0.506097446	8.989766997	-5.782432411	2.01E-05	0.006480983	2.994457743
46	FLJ10213	0.566599346	10.18276345	5.775791754	2.04E-05	0.006480983	2.98189078
47	ANTXR1	1.02777633	10.84794257	5.768622968	2.07E-05	0.006480983	2.968317226
48	DENND2A	0.837095068	10.572896	5.763699848	2.09E-05	0.006480983	2.95899138
49	SLC35B1	-0.615170607	12.27436059	-5.756374562	2.12E-05	0.006480983	2.945108658
50	TRIB3	-1.38226127	9.969021228	-5.734604752	2.22E-05	0.006665329	2.903805489
51	CDAN1	0.763667986	12.99540568	5.718884285	2.29E-05	0.006700103	2.873937337
52	C14orf139	-0.705522123	9.108136959	-5.693891856	2.41E-05	0.006700103	2.826380341
53	DUSP2	0.965592875	8.478076538	5.688501124	2.44E-05	0.006700103	2.816110914
54	MGST1	-1.245043647	11.32778273	-5.639947856	2.69E-05	0.007215226	2.723431164
55	MGC15416	-0.693638358	8.769437742	-5.636390922	2.71E-05	0.007215226	2.716628558
56	MAPK13	-0.791349166	11.48508429	-5.617047879	2.82E-05	0.007397019	2.679604177
57	ENPP2	1.414699464	11.50449341	5.61051822	2.86E-05	0.007397019	2.667094016
58	GMPPB	-0.753458367	9.3285843	-5.599857649	2.92E-05	0.007434333	2.6466567
59	RHOJ	1.029663789	8.468757467	5.584060569	3.02E-05	0.007434333	2.616343221
60	VPS25	-0.514378333	10.42575703	-5.583948696	3.02E-05	0.007434333	2.616128422
61	DPYSL3	0.602388189	13.05937364	5.581745305	3.03E-05	0.007434333	2.611897492
62	MFSD3	-0.644136987	10.54406336	-5.567153293	3.13E-05	0.007561333	2.583861139
63	GALE	-0.759075126	8.29743429	-5.541474392	3.29E-05	0.007633615	2.534451907
64	FASTKD3	-0.701026614	8.557821481	-5.53787817	3.32E-05	0.007633615	2.527525143
65	CANX	-0.549448982	12.10962102	-5.531989116	3.36E-05	0.007633615	2.516178289
66	C20orf121	-0.529626687	9.419767997	-5.462086749	3.88E-05	0.008070696	2.381133531
67	C1R	-0.855607832	12.34823306	-5.454378269	3.94E-05	0.008070696	2.366201267
68	NSDHL	-0.542948148	10.60098758	-5.453003369	3.96E-05	0.008070696	2.363537086
69	KCTD14	-1.252442025	10.2287439	-5.419267677	4.24E-05	0.008212931	2.298087884
70	PCCB	-0.550954055	11.24567339	-5.418811888	4.25E-05	0.008212931	2.297202596
71	EIF3S2	-0.53513271	12.09529034	-5.418148133	4.25E-05	0.008212931	2.295913322
72	C10orf35	-0.549102306	9.44587039	-5.41401438	4.29E-05	0.008212931	2.287882642
73	ACSS2	-0.830759857	12.26051256	-5.403565503	4.38E-05	0.008212931	2.267573494
74	MAOB	0.858883079	8.74506932	5.398284123	4.43E-05	0.008212931	2.257302796
75	RPP25	-0.782378962	8.994769241	-5.393266786	4.48E-05	0.008212931	2.247542199
76	LLGL2	-0.565288283	8.629952068	-5.39123814	4.50E-05	0.008212931	2.243594788
77	SFT2D3	-0.560028871	8.822820322	-5.374865856	4.65E-05	0.008323656	2.211717389
78	PDIA6	-1.003737978	10.53060483	-5.36720955	4.73E-05	0.008323656	2.196798341
79	LACTB2	-0.874286469	9.672171932	-5.361798484	4.78E-05	0.008323656	2.186249778
80	FRAG1	0.61029473	9.966780373	5.356908926	4.83E-05	0.008330984	2.176714608
81	PRDX1	-0.503182576	13.77355338	-5.336607269	5.04E-05	0.008435055	2.137091224
82	TP53I11	-0.545700569	8.651631529	-5.333211683	5.07E-05	0.008435055	2.130458785
83	SCNN1A	-0.646699123	13.84872494	-5.330690761	5.10E-05	0.008435055	2.125533834
84	IER5L	-0.680416549	8.407774815	-5.325017061	5.16E-05	0.008435055	2.114446542
85	LAG3	1.114969061	8.919848112	5.313773934	5.28E-05	0.008486444	2.092463601
86	IFNG	2.01937245	8.169089953	5.300762173	5.43E-05	0.008645693	2.067002519
87	MVK	-0.655862677	8.791877575	-5.277847673	5.70E-05	0.008917502	2.022112026
88	PSMD7	-0.533951135	11.83840674	-5.271313228	5.77E-05	0.008959813	2.009298681
89	CD7	1.08209135	9.3589755	5.259789214	5.92E-05	0.008959813	1.986688328
90	MRPL12	-0.719415471	10.54957233	-5.247607118	6.07E-05	0.00897368	1.962768836
91	PDK4	1.974069911	12.4422657	5.243773893	6.12E-05	0.00897368	1.955238511
92	ADORA3	-1.322219227	9.171617772	-5.23407586	6.24E-05	0.009084857	1.936178732
93	MLX	-0.545749973	9.076634818	-5.228381608	6.32E-05	0.009084857	1.924982283
94	RPL34	-0.587870965	9.964808368	-5.226765896	6.34E-05	0.009084857	1.921804627
95	RPL29	-0.764252066	8.41426538	-5.216061024	6.48E-05	0.009139892	1.900743037
96	C20orf46	0.971191374	11.06006438	5.215669194	6.49E-05	0.009139892	1.899971854
97	RBPMS2	0.659721473	10.50706928	5.213015321	6.52E-05	0.009139892	1.894748124
98	TMEM97	-0.861119572	11.56109093	-5.203101702	6.66E-05	0.009262498	1.875227134
99	MGC13096	-0.601937623	9.109551243	-5.191701245	6.82E-05	0.009347511	1.852763638
100	IFRD2	-0.722224635	9.600815432	-5.184323192	6.93E-05	0.009369544	1.838217517
101	RAFTLIN	0.617785519	12.43712558	5.180599719	6.98E-05	0.009369544	1.830874051
102	C1orf54	1.022741455	11.41862922	5.175221764	7.06E-05	0.009369544	1.820264657
103	TMEM48	-0.533921729	8.298730337	-5.173409543	7.09E-05	0.009369544	1.816688804
104	ARHGEF3	0.800191783	12.38584933	5.160533883	7.29E-05	0.009559076	1.791271383
105	DPP3	-0.625250247	9.118937256	-5.154692636	7.38E-05	0.009609682	1.779733843
106	CRIP1	1.006288623	13.38464845	5.146128773	7.51E-05	0.009714813	1.762811302
107	F8A1	-0.582248467	9.664075068	-5.142932486	7.56E-05	0.009714813	1.75649308
108	CSF2	-1.092931076	8.227723459	-5.123603667	7.88E-05	0.010049502	1.718259395
109	CLK1	0.525935161	7.880443445	5.113074155	8.05E-05	0.010205326	1.697412877
110	MEG3	1.011586124	10.32328106	5.105522877	8.18E-05	0.010299211	1.682454759
111	RPSA	-0.507524591	14.5773994	-5.100630252	8.27E-05	0.010304547	1.672759556
112	AHCY	-0.550469549	11.81245774	-5.098919788	8.30E-05	0.010304547	1.669369454
113	RPLP0	-0.811423064	10.30839984	-5.091176548	8.43E-05	0.010345619	1.654018289
114	CCR7	0.82611735	8.403839341	5.090765216	8.44E-05	0.010345619	1.65320262
115	ROBO3	0.505415288	9.223039747	5.083781005	8.57E-05	0.010430796	1.639349987
116	PLA2G3	-1.322262164	9.485891463	-5.070106275	8.82E-05	0.010530256	1.612211033
117	NTNG1	0.914066176	8.732158651	5.059521636	9.02E-05	0.010676105	1.59119004
118	LOC400506	-0.625508294	8.201406182	-5.057581525	9.05E-05	0.010676105	1.587335618
119	TIE1	0.837830502	9.307803732	5.052102985	9.16E-05	0.010732679	1.576449091
120	SIGLEC9	-0.575116508	8.012466125	-5.045455139	9.29E-05	0.01081676	1.56323446
121	HBD	1.602166768	8.294273656	5.026573471	9.67E-05	0.0108553	1.525674284
122	EPHX2	0.642822004	8.676793373	5.010144499	0.000100116	0.011102103	1.492960786
123	SPON1	-0.739357739	12.48409675	-4.999417908	0.00010242	0.011224026	1.471585823
124	EXOSC4	-0.563666876	9.420311859	-4.980018171	0.000106726	0.011617867	1.432895815
125	CEBPD	0.537060052	14.51343312	4.977665721	0.000107261	0.011617867	1.428201405
126	AGPAT2	-0.582635779	10.56801463	-4.967900458	0.00010951	0.011792881	1.408708029
127	RSL1D1	-0.667153211	11.72018188	-4.961214057	0.000111077	0.01182498	1.395354739
128	FLJ20245	-0.932147785	9.152979163	-4.950328347	0.000113679	0.01198274	1.373604841
129	TMEM15	-0.625306228	10.18885139	-4.946768109	0.000114543	0.011988386	1.366488663
130	CCBP2	-0.688148658	8.738432474	-4.94163492	0.000115801	0.011992957	1.356226109
131	SRXN1	-0.976158138	10.12396521	-4.941337489	0.000115874	0.011992957	1.355631384
132	PDLIM3	0.870378411	11.50010808	4.93638062	0.000117103	0.012053179	1.345718534
133	FRAS1	1.001055875	10.65572538	4.928816547	0.000119004	0.012114967	1.330586752
134	GNPDA1	-0.759289339	11.89335321	-4.924698409	0.000120052	0.012155249	1.322345966
135	AGTRL1	2.332039774	8.987133525	4.917668221	0.000121863	0.012271933	1.308273791
136	C1QBP	-0.608031666	11.83844953	-4.913123194	0.000123049	0.012302928	1.299173364
137	PTPLA	-0.622354288	10.64497435	-4.911437379	0.000123492	0.012302928	1.295797341
138	CCL4L1	2.284411978	8.492361262	4.90643534	0.000124815	0.012353574	1.28577849
139	ACY1	-0.514844885	10.20553681	-4.904518082	0.000125326	0.012353574	1.281937624
140	C10orf7	-0.503408255	10.87296214	-4.883551977	0.000131057	0.012850468	1.239911295
141	FGL1	-0.662684936	7.454108672	-4.863150119	0.00013689	0.013271917	1.198972991
142	PDCD4	0.784234278	12.1373778	4.845429191	0.000142172	0.013652933	1.163380285
143	THOC3	-0.50284387	9.465822608	-4.839651797	0.000143939	0.013684439	1.151769566
144	EPRS	-0.570390991	12.12431481	-4.839552516	0.000143969	0.013684439	1.151570014
145	C1orf163	-0.716357999	8.561470152	-4.828281097	0.000147482	0.013947108	1.128908476
146	SHMT2	-0.898608045	11.96169225	-4.812069434	0.000152687	0.014152023	1.096292646
147	SSPN	0.88980839	8.404963512	4.799718344	0.000156778	0.014388069	1.071426735
148	BEX1	1.012365813	9.015644514	4.777228808	0.000164517	0.014843367	1.026112124
149	ABHD11	-0.5618304	8.098137513	-4.776070914	0.000164926	0.014843367	1.023777766
150	ATP6V0D1	-0.556719606	12.13400437	-4.770092963	0.000167054	0.014962545	1.01172399
151	PLCE1	0.539613907	9.091950342	4.761258739	0.000170249	0.015175765	0.993904795
152	BMP6	1.036804047	9.42464041	4.752038895	0.00017365	0.01538107	0.975300059
153	GBP5	1.573882917	9.138907821	4.74362248	0.000176815	0.015465093	0.958309733
154	HADH2	-0.558131112	10.07258445	-4.73079693	0.000181752	0.015570234	0.932406197
155	SFXN2	-0.700914763	8.425954814	-4.729660693	0.000182196	0.015570234	0.93011064
156	TMEM108	0.616747297	9.954790986	4.721696537	0.00018534	0.015694914	0.914017272
157	M6PR	-0.523124275	11.29698378	-4.714187418	0.000188355	0.01585451	0.898838203
158	XAF1	1.200786658	10.79850109	4.710685945	0.000189778	0.01585451	0.891758544
159	OBFC2B	-0.636776517	9.47183928	-4.707952972	0.000190896	0.015866119	0.886231966
160	EIF4EBP1	-0.528806493	7.912239621	-4.703108109	0.000192894	0.015866119	0.876433133
161	PGD	-0.857863521	12.68436899	-4.687711269	0.000199389	0.015958902	0.845279032
162	TMEM88	0.898466154	9.310665862	4.687310062	0.000199561	0.015958902	0.844466951
163	RNASE2	-2.043045323	9.036812689	-4.6738515	0.000205426	0.016200547	0.817217449
164	SLC3A2	-0.779613415	10.61972601	-4.672343039	0.000206094	0.016200547	0.814162303
165	SMPDL3B	-0.734308971	8.50774693	-4.662508331	0.000210505	0.016268144	0.794238923
166	TMEM69	-0.574582533	10.23221679	-4.660713566	0.00021132	0.016268144	0.79060216
167	LONRF1	0.824932936	10.32869857	4.659044864	0.000212081	0.016268144	0.787220596
168	DAPP1	0.752571357	12.77707314	4.650720459	0.000215918	0.016476726	0.770347992
169	AARS	-0.511639032	13.12487089	-4.646970838	0.00021767	0.016476726	0.76274605
170	MAPKAPK3	-0.651153236	12.02547517	-4.645730096	0.000218252	0.016476726	0.760230324
171	ABCB6	-0.691943962	9.424096953	-4.643557602	0.000219277	0.016476726	0.755825071
172	EDN1	1.62953352	12.0432588	4.628860772	0.000226335	0.016732624	0.726013473
173	WDR12	-0.662299045	9.21715772	-4.621873005	0.000229772	0.016852939	0.711833016
174	IFI44L	1.608823402	10.49380025	4.617847748	0.000231775	0.01693324	0.703662656
175	DPM2	-0.504241425	9.698629911	-4.61247289	0.000234479	0.017063822	0.692750872
176	LOC653098	-0.848989489	9.629026256	-4.610083272	0.000235691	0.017067647	0.687898837
177	COL9A2	0.744771777	8.811605958	4.603795525	0.000238911	0.017067647	0.675129606
178	OPLAH	-0.535506577	9.184171364	-4.603405736	0.000239112	0.017067647	0.674337914
179	ZNF189	0.665805301	9.342912939	4.598429689	0.000241694	0.017186115	0.664230114
180	EXOSC5	-0.532550954	9.27279823	-4.587377879	0.000247531	0.017467821	0.641773688
181	IRF1	1.701281756	12.04578268	4.575041341	0.000254216	0.017605146	0.616695538
182	RBM33	0.50426187	11.28942413	4.573349658	0.000255147	0.017605146	0.613255707
183	ALDH1L1	-1.089852598	8.342961625	-4.564709866	0.000259956	0.017621467	0.595684336
184	SNAP29	-0.522420802	9.312978478	-4.563340332	0.000260726	0.017621467	0.592898492
185	PRDM1	0.922245976	8.411123868	4.546045198	0.000270661	0.018008615	0.557705364
186	TMEM47	0.961788254	10.37716083	4.535009397	0.0002772	0.018312905	0.53523745
187	NQO1	-0.827126994	9.96548394	-4.531392379	0.000279378	0.018391575	0.527871577
188	APEX1	-0.549337752	12.3392784	-4.528998891	0.000280829	0.018421987	0.522996835
189	ERF	0.584944368	9.042366646	4.521599587	0.000285363	0.018624818	0.507924279
190	FADS2	-0.638565901	8.288785955	-4.520489425	0.000286049	0.018624818	0.505662513
191	FLJ41131	-0.722754033	9.512334807	-4.518177974	0.000287484	0.018624818	0.500953042
192	TIMP4	-1.24727726	8.656163924	-4.513397216	0.000290475	0.018645752	0.491211259
193	MRAS	-0.624769815	8.971947584	-4.498042587	0.000300298	0.019029068	0.459912091
194	IDH1	-0.888379488	11.83857212	-4.483067549	0.000310202	0.019458132	0.429370869
195	PIM2	0.721726541	10.82102066	4.480663707	0.000311823	0.019494145	0.42446686
196	PDE5A	0.970696479	9.750685584	4.475975957	0.000315008	0.019627392	0.414902388
197	C19orf10	-0.582071221	11.42310352	-4.471062964	0.000318381	0.01970577	0.404876759
198	LSS	-0.63096399	10.48957507	-4.469512456	0.000319453	0.019706662	0.401712401
199	AIRE	0.744672116	12.63076915	4.46244445	0.000324387	0.019945012	0.387285614
200	HYOU1	-0.71694994	10.3781157	-4.457041653	0.000328211	0.020039796	0.37625552
201	TMEM16A	1.070881988	8.836319806	4.434769355	0.000344464	0.020502764	0.330765425
202	MFAP4	0.866601639	14.15179838	4.428542619	0.000349152	0.020715624	0.318041952
203	TBXAS1	-0.811317241	11.4453444	-4.416321882	0.000358542	0.021138116	0.293063525
204	RHBDD3	-0.509426251	8.538084114	-4.407117055	0.000365784	0.021362079	0.274243365
205	TBCC	-0.535517049	9.382494062	-4.402937539	0.000369121	0.021362079	0.265696244
206	KIAA1754	0.744382993	11.9690862	4.398464008	0.000372727	0.021362079	0.256546702
207	CLEC1A	0.570871876	10.7790006	4.396044718	0.000374691	0.021362079	0.251598124
208	TMED10	-0.7966095	10.81218345	-4.394713561	0.000375777	0.021362079	0.248875137
209	ALG3	-0.582898667	10.57111676	-4.387702263	0.000381548	0.021362079	0.234531252
210	DENR	0.544430996	9.926080407	4.387380413	0.000381815	0.021362079	0.233872733
211	LOC283871	-0.530510685	8.757925832	-4.385246558	0.00038359	0.021362079	0.229506629
212	STAT1	0.888594463	11.88393921	4.384824259	0.000383943	0.021362079	0.228642528
213	KLHL21	-0.502463969	9.169343026	-4.374827647	0.000392379	0.021627303	0.208184599
214	UAP1L1	-0.937169957	9.684112829	-4.369718956	0.000396763	0.021804426	0.197727527
215	PLAC9	0.820517397	11.98909887	4.367697158	0.000398512	0.02183611	0.193588663
216	ARID5B	0.605939447	12.03529261	4.35984415	0.000405378	0.022087036	0.177510442
217	FAH	-0.650428206	9.718791116	-4.355226648	0.000409472	0.022092475	0.168054986
218	RGS5	1.322300154	8.836650415	4.353818359	0.000410728	0.022092475	0.165170939
219	SFRP2	1.641670696	10.33190749	4.351706784	0.00041262	0.022092475	0.160846424
220	RAXL1	0.538052968	10.19519984	4.34170597	0.000421699	0.022485429	0.140361424
221	SLC29A2	-0.57306276	9.023920936	-4.340703364	0.000422621	0.022485429	0.138307456
222	SLA2	0.681098136	7.903324625	4.339306561	0.000423908	0.022485429	0.135445836
223	MME	0.890417706	9.535592532	4.33515444	0.000427757	0.022575376	0.126938804
224	RPL6	-0.635837052	9.138744598	-4.330476111	0.000432136	0.022742076	0.117352569
225	DKFZp762I137	0.731512714	11.09943804	4.320024633	0.000442084	0.022947662	0.095932625
226	HBP1	0.500866907	10.85613045	4.319767253	0.000442332	0.022947662	0.095405062
227	CD300LG	1.713876059	10.97428239	4.313466836	0.000448444	0.022998415	0.082489793
228	NEU1	-0.574102366	11.25751336	-4.312608769	0.000449283	0.022998415	0.080730681
229	FLJ46072	-0.553021976	10.14462449	-4.31151341	0.000450357	0.022998415	0.078485046
230	MT1F	1.048749783	10.89060244	4.309859286	0.000451983	0.022998415	0.075093751
231	STAT4	1.187102524	9.957395223	4.309184115	0.000452648	0.022998415	0.073709472
232	DKFZp564K142	0.689992269	12.43813343	4.30877126	0.000453055	0.022998415	0.072862998
233	H1FX	-0.526532017	11.12758477	-4.303954013	0.000457835	0.023115103	0.062985618
234	LOC440350	0.521577701	8.088620839	4.298771413	0.000463035	0.023251601	0.052357835
235	SC5DL	-0.666829825	11.69863129	-4.292402743	0.000469507	0.023450162	0.039296033
236	ACSM3	-0.511159956	8.457120808	-4.28275741	0.000479483	0.023737595	0.019510279
237	KRT19	-0.733125137	12.97711839	-4.28060125	0.000481742	0.023737595	0.015086687
238	SLC25A24	-0.513783757	8.100009179	-4.280522481	0.000481825	0.023737595	0.01492508
239	FKSG24	-0.572712413	8.404577201	-4.279493779	0.000482907	0.023737595	0.012814509
240	FBXO2	-0.753794451	8.570442481	-4.273870045	0.000488864	0.023904316	0.001275516
241	CTLA4	0.560040423	7.73994667	4.271837782	0.000491036	0.023940369	-0.002894717
242	SLCO4C1	-1.025795888	9.056587085	-4.25457568	0.000509876	0.024481941	-0.038324271
243	CFLAR	0.667287009	13.01586934	4.252213241	0.000512511	0.024539247	-0.043174075
244	RYR2	0.549841456	8.411348081	4.251147412	0.000513704	0.024539247	-0.045362172
245	CROP	0.736218034	8.953282507	4.249218985	0.00051587	0.024579688	-0.049321269
246	KRT13	-0.923250889	8.132428946	-4.247951003	0.000517299	0.024584908	-0.051924546
247	GPI	-0.5084058	11.41041537	-4.245559476	0.000520006	0.024588086	-0.056834745
248	GOLT1A	-0.787901816	9.744386443	-4.232603073	0.000534919	0.025197782	-0.083440555
249	CCL3L1	1.988044723	9.32813386	4.227247513	0.000541209	0.025269999	-0.094440149
250	GPC3	0.734432455	11.54744917	4.22056854	0.000549159	0.025468681	-0.108159469
251	SLC1A4	-0.548175621	8.383320925	-4.220229109	0.000549566	0.025468681	-0.108856743
252	PRSS16	-0.506314705	8.482052883	-4.217972384	0.00055228	0.025526307	-0.113492726
253	BST2	1.052190991	10.7021902	4.213719777	0.000557433	0.025578739	-0.122229381
254	CCNYL1	-0.547584039	9.010644696	-4.212013937	0.000559513	0.025611117	-0.125734098
255	TAP1	0.867232249	13.3583145	4.198740755	0.00057597	0.026181973	-0.153008138
256	SLC25A5	-0.546072086	14.20954989	-4.197442752	0.000577606	0.026181973	-0.155675657
257	SH3RF2	-0.620511493	8.363515943	-4.188855903	0.000588543	0.026613006	-0.173323986
258	PNPT1	0.653406017	14.37304761	4.18714241	0.000590751	0.026648146	-0.176846001
259	SREBF1	-0.646983285	9.639836418	-4.179944013	0.000600116	0.026735613	-0.191643135
260	TBL2	-0.550028914	9.688157346	-4.179183652	0.000601114	0.026735613	-0.19320625
261	C5orf13	1.129022843	10.51000891	4.177641184	0.000603144	0.026735613	-0.196377246
262	KIAA0152	-0.510847935	11.9861004	-4.174229783	0.000607657	0.026735613	-0.203390667
263	GALNTL2	-0.903668224	8.022595069	-4.169326444	0.000614204	0.026806989	-0.213472018
264	TP53INP1	0.847229034	8.72247979	4.16668586	0.000617759	0.026850412	-0.218901437
265	UBD	1.789893133	9.455103996	4.166289725	0.000618295	0.026850412	-0.219715966
266	CCL3L3	2.33019973	10.93307906	4.162627139	0.000623265	0.026900504	-0.227247193
267	CENTA2	-0.876084339	10.73198053	-4.162479534	0.000623466	0.026900504	-0.227550716
268	LAMB2	0.616700003	11.00314253	4.162249095	0.00062378	0.026900504	-0.228024572
269	XPOT	-0.710664199	8.2746093	-4.159965093	0.000626902	0.026910568	-0.23272132
270	C6orf85	0.702550625	10.95216421	4.157266177	0.000630612	0.027007588	-0.238271497
271	KTI12	-0.542249876	8.948830077	-4.155592277	0.000632924	0.027044435	-0.241713901
272	DDX27	0.51139372	8.870026983	4.151852987	0.00063812	0.027204049	-0.249404129
273	SNX8	-0.582883953	9.599474753	-4.148308234	0.000643085	0.027247639	-0.256694669
274	C8orf4	0.836801078	12.64756735	4.142917856	0.00065071	0.027489171	-0.267781866
275	SLIT3	0.694871483	10.50071367	4.140241908	0.000654529	0.027525677	-0.27328621
276	EIF2AK2	0.88112875	11.17771088	4.124619367	0.000677281	0.02790905	-0.305425442
277	GRK5	0.727217779	11.0696265	4.124114435	0.00067803	0.02790905	-0.306464318
278	LEPR	0.747720713	8.704029461	4.11998192	0.000684187	0.027952654	-0.314967068
279	SLC44A4	0.586238033	12.82360086	4.118957465	0.000685723	0.027954072	-0.317074982
280	CHST13	-0.834778592	8.096189178	-4.117781297	0.000687489	0.027964905	-0.31949509
281	CD59	-0.774383414	10.47809106	-4.114207209	0.000692886	0.028123039	-0.326849441
282	HES6	-0.519924297	8.872674385	-4.108244243	0.000701986	0.028327012	-0.339120092
283	ADCY1	-0.500390442	7.717289995	-4.10782112	0.000702636	0.028327012	-0.339990833
284	RNF150	0.944583794	9.374976912	4.104428981	0.000707872	0.028421654	-0.346971648
285	TCF4	0.633631011	11.76499138	4.097417157	0.000718818	0.028799091	-0.361402455
286	HKDC1	-1.047851903	8.386550529	-4.092542224	0.000726529	0.028983359	-0.371436094
287	SOCS2	1.303769821	12.46212517	4.087895542	0.000733956	0.029217092	-0.381000454
288	TM7SF2	-0.729177059	10.87368489	-4.079155656	0.000748134	0.029368411	-0.398991257
289	GBP4	1.297150662	11.79283202	4.075964354	0.000753379	0.029368411	-0.405560872
290	MYO7A	-0.591626261	8.119384945	-4.055182169	0.000788456	0.030048389	-0.44834813
291	JOSD3	0.565275843	8.329195645	4.051303898	0.000795182	0.030048389	-0.45633379
292	Ells1	0.674791041	11.56905145	4.050980035	0.000795746	0.030048389	-0.457000661
293	BZRAP1	0.669338637	9.157531126	4.046046453	0.000804391	0.030097332	-0.4671597
294	MGC2408	-0.565104763	8.202361062	-4.044527176	0.000807073	0.030097332	-0.470288219
295	FCMD	0.629773223	12.99428255	4.04113468	0.000813093	0.030129047	-0.47727424
296	APRT	-0.547640288	11.19907864	-4.027517357	0.000837715	0.030904203	-0.50531764
297	NBPF9	0.770383585	8.157369488	4.023617543	0.000844903	0.031046442	-0.513349393
298	CD163	-1.304736489	12.06133585	-4.021155104	0.000849474	0.03115296	-0.518420948
299	RORB	-0.555073861	7.814406213	-4.017567377	0.000856179	0.031337145	-0.525810256
300	HBA2	1.734876886	14.25603639	4.011656926	0.00086734	0.031621409	-0.537983825
301	CSAD	0.634357153	9.971309063	4.010605064	0.000869341	0.03163248	-0.540150358
302	LAT	0.506683006	8.520853782	4.007358706	0.000875548	0.031726909	-0.546837002
303	SPOCK	-1.435812283	8.986546306	-4.007328231	0.000875607	0.031726909	-0.546899774
304	SGCG	0.598432993	8.449590895	4.006457628	0.000877279	0.031726909	-0.548693008
305	RRS1	-0.757261122	9.979710126	-4.002309783	0.00088529	0.031901271	-0.5572367
306	SETBP1	0.565385426	11.23047633	3.995686605	0.000898235	0.03225819	-0.570879443
307	C20orf29	-0.507592188	9.322471413	-3.995110603	0.00089937	0.03225819	-0.57206594
308	ZNF682	0.631212037	11.05767612	3.989978984	0.000909543	0.032523598	-0.582636628
309	C1orf71	0.636783857	11.82508777	3.985865012	0.000917783	0.032692724	-0.591111227
310	SLC35C1	-0.574003985	9.380810402	-3.982886971	0.000923794	0.032756191	-0.59724595
311	CITED2	0.652787854	11.50628204	3.980441064	0.000928761	0.032770477	-0.602284537
312	PFKFB2	-0.659848466	8.758519192	-3.978410139	0.000932905	0.032854483	-0.606468295
313	ALAS2	1.608186328	8.340940143	3.976879469	0.000936041	0.032889605	-0.609621533
314	LOC652888	-0.563028398	8.313126342	-3.967256453	0.000955999	0.033316616	-0.629445691
315	CDK2AP2	-0.614623283	9.754342199	-3.966894926	0.000956757	0.033316616	-0.630190476
316	NME6	-0.598047945	9.305441041	-3.964588252	0.000961609	0.033360831	-0.634942494
317	NME1	-1.033241441	10.36193243	-3.959022682	0.000973415	0.033525445	-0.646408333
318	PTGDS	0.964704694	12.589214	3.958757185	0.000973982	0.033525445	-0.646955297
319	JTV1	-0.668515118	11.11063816	-3.958116713	0.000975351	0.033525445	-0.648274768
320	FAM80A	-0.761463608	8.508726338	-3.956523736	0.000978764	0.033541134	-0.651556554
321	CXCL9	1.876775829	9.899744791	3.956223646	0.000979408	0.033541134	-0.652174789
322	BOLA2	-0.528880569	11.19598825	-3.950284208	0.000992248	0.033856374	-0.664411075
323	ARHGAP21	0.507285843	11.67456055	3.944636219	0.001004614	0.034029031	-0.676047037
324	TST	-0.590025204	12.73013069	-3.933710635	0.001028977	0.034367977	-0.69855609
325	MOCOS	-0.601523761	8.858257744	-3.928407463	0.001041016	0.034434762	-0.709481817
326	SQLE	-0.700243102	11.17141379	-3.92696126	0.001044323	0.034434762	-0.712461322
327	KIAA1618	0.52593838	9.633142836	3.926672133	0.001044986	0.034434762	-0.713056989
328	CD1D	-0.680417206	8.349184277	-3.926084237	0.001046334	0.034434762	-0.714268189
329	BMP5	0.633463236	8.876572705	3.922600281	0.001054361	0.034434762	-0.721445923
330	BTN3A2	1.218867116	10.35651903	3.922588976	0.001054387	0.034434762	-0.721469215
331	ETV5	0.71909153	11.04116109	3.919901502	0.001060621	0.034434762	-0.727006014
332	DHCR7	-0.736110614	10.50699184	-3.918965278	0.001062801	0.034434762	-0.728934842
333	CCL5	1.140721391	12.35339698	3.915156923	0.001071717	0.034660946	-0.736780886
334	TRAF7	-0.512250296	8.471876551	-3.912690268	0.001077532	0.034660946	-0.741862722
335	FAM84B	-0.560899762	11.13668505	-3.91106224	0.001081387	0.034660946	-0.7452168
336	B3GALT6	-0.521605393	9.653666659	-3.910376936	0.001083014	0.034660946	-0.746628668
337	CMTM5	0.613166812	7.575769955	3.899730978	0.001108605	0.035149601	-0.768561356
338	ERAF	1.30139573	8.050331279	3.899407763	0.001109392	0.035149601	-0.769227232
339	FASN	-0.975349114	13.52077073	-3.895309507	0.001119411	0.035287026	-0.777670296
340	SERPINF2	-1.411197965	9.951803778	-3.892910309	0.001125319	0.035353617	-0.782612991
341	TUBA6	-0.586619882	14.52143284	-3.890818677	0.001130495	0.035456436	-0.78692203
342	LRRC17	0.719754081	8.04363087	3.887111042	0.001139729	0.03556641	-0.794560192
343	PFKFB4	-0.632234833	10.14198143	-3.87237426	0.001177184	0.036333196	-0.824918789
344	ARPC1B	-0.757281444	11.29538662	-3.865685655	0.001194588	0.036664222	-0.838697125
345	CCL3	2.026645921	10.10680114	3.859848959	0.001209987	0.036886879	-0.850720215
346	MGC39633	-0.526743964	8.866798906	-3.859848592	0.001209988	0.036886879	-0.85072097
347	MCOLN3	0.860168539	9.926692618	3.858099978	0.00121464	0.036886879	-0.854322897
348	RNASE3	-0.757300047	7.553414706	-3.855775974	0.00122085	0.036886879	-0.859110006
349	COL13A1	0.708041086	9.349682097	3.855480164	0.001221643	0.036886879	-0.859719326
350	CG018	0.597934698	8.832670464	3.851680049	0.001231873	0.037095133	-0.867546867
351	ST3GAL5	-0.525267887	11.14324398	-3.851439921	0.001232522	0.037095133	-0.868041483
352	PON2	-0.611760607	13.26819942	-3.84818128	0.001241368	0.037192632	-0.874753546
353	CD5	0.528696161	8.078156401	3.840669113	0.001262002	0.037428486	-0.890226412
354	IARS	-0.704722023	9.998154416	-3.83933672	0.001265698	0.037428486	-0.892970674
355	NCF4	-0.531935351	9.586508566	-3.830947447	0.001289216	0.037943291	-0.910249079
356	DCXR	-0.669566747	11.87921216	-3.827877281	0.001297933	0.0380795	-0.916572085
357	BIRC3	0.634176991	11.11345284	3.826973219	0.00130051	0.038095137	-0.918433974
358	UCHL3	-0.511239476	10.37725628	-3.812508936	0.001342457	0.03889577	-0.948220933
359	SLC25A28	0.546611307	12.27092681	3.811714686	0.0013448	0.038903129	-0.949856466
360	KIR2DL3	0.943981154	8.977223219	3.803214893	0.001370122	0.039149358	-0.967358653
361	MGMT	0.652046138	10.16363736	3.802288618	0.001372911	0.039168954	-0.969265893
362	CSPG5	-1.086499302	8.642446363	-3.798656457	0.001383899	0.03921483	-0.976744504
363	KCTD3	0.539929178	10.61477915	3.797588011	0.001387148	0.03921483	-0.978944382
364	NEK6	-0.815526243	9.374043311	-3.794074056	0.001397888	0.039337675	-0.986179281
365	KIAA1727	-0.851955069	10.29051668	-3.793288241	0.001400301	0.039337675	-0.987797165
366	RNU3IP2	-0.54367197	8.392368675	-3.792719124	0.001402051	0.039337675	-0.98896889
367	PRF1	1.049516659	10.61260738	3.787089436	0.001419483	0.039529098	-1.000559182
368	WISP2	-1.013478335	11.2146561	-3.784453878	0.001427718	0.039699081	-1.005984981
369	LILRB1	0.537782622	12.74965024	3.77770749	0.001449016	0.039985382	-1.019872997
370	CD72	0.873734536	8.546236251	3.775921279	0.001454708	0.039985382	-1.023549889
371	SFN	-1.252934824	9.327555621	-3.775771977	0.001455185	0.039985382	-1.023857222
372	POLR2L	-0.696144359	9.763427217	-3.774573617	0.001459017	0.040031647	-1.026323984
373	GAPDH	-0.547645681	13.2295777	-3.771205325	0.001469843	0.040154717	-1.033257253
374	PBX2	0.569964418	10.03269187	3.77049894	0.001472124	0.040154717	-1.034711237
375	PLA2G2D	0.551401517	9.531483864	3.76844725	0.001478768	0.040276977	-1.038934249
376	DKFZP686A01247	0.590552992	13.50866555	3.762340748	0.001498721	0.040642182	-1.051502696
377	IL17R	-0.609937537	9.213611568	-3.760832114	0.001503692	0.040717711	-1.054607628
378	CDK6	0.518203023	10.12349071	3.757704925	0.001514049	0.040820151	-1.061043535
379	CLN3	-0.540665063	10.47823952	-3.74309713	0.001563378	0.041563638	-1.09110354
380	CX3CL1	1.630765167	12.23391811	3.742806127	0.001564377	0.041563638	-1.091702306
381	SH3MD2	0.577223933	8.960710195	3.741253156	0.001569718	0.041563638	-1.094897649
382	CD33	-0.538172394	10.01812111	-3.741184786	0.001569953	0.041563638	-1.095038323
383	KRT10	-0.521162883	11.44174008	-3.739304313	0.001576446	0.041599423	-1.098907425
384	H1F0	-0.716220729	12.29209336	-3.736940882	0.001584645	0.041639844	-1.103770071
385	NPIP	0.548753175	10.38041902	3.736287632	0.001586918	0.041639844	-1.105114072
386	FLJ10154	0.639512534	13.23244187	3.733645993	0.001596146	0.041823057	-1.110548864
387	N4BP2	0.615984948	11.46386968	3.729165342	0.001611919	0.04202482	-1.119766666
388	AKNA	0.529613441	11.00890394	3.728260218	0.001615125	0.04202482	-1.121628654
389	RSRC2	0.632092057	10.04631786	3.723485663	0.001632138	0.042290309	-1.131450255
390	GPATCH4	-0.870625042	9.385330308	-3.720987277	0.001641112	0.042377489	-1.136589319
391	CBS	-1.013036109	10.02251	-3.715018933	0.001662749	0.042837645	-1.148865092
392	HSPA2	0.844102828	8.320433381	3.713211622	0.001669358	0.042837645	-1.152582159
393	NFS1	0.603837217	8.958334154	3.71163291	0.001675151	0.042927192	-1.155828977
394	RAVER2	0.89276089	10.34856465	3.707614869	0.001689988	0.043188582	-1.164092192
395	CD247	0.992955468	10.84882933	3.706869694	0.001692754	0.043200008	-1.165624602
396	GPAA1	-0.512046785	11.23055587	-3.705232947	0.001698845	0.043296149	-1.168990415
397	HBM	0.769612841	7.571086243	3.703964452	0.001703581	0.043357531	-1.171598885
398	OAS2	0.705896747	10.28196414	3.700664354	0.001715963	0.043550726	-1.178384774
399	C19orf24	-0.562891104	9.572664772	-3.699152981	0.001721664	0.043550726	-1.181492429
400	UBE1L	0.562942246	11.60365884	3.696308928	0.001732443	0.043550726	-1.187340091
401	MYOZ1	0.730707732	8.798632721	3.694652511	0.001738752	0.043550726	-1.190745716
402	SLC15A2	-0.591497873	9.370075434	-3.694035018	0.001741109	0.043550726	-1.192015267
403	LDHA	-0.506764643	13.97185611	-3.69391671	0.001741562	0.043550726	-1.192258503
404	HIST1H3H	0.519980942	7.7973271	3.69230928	0.001747716	0.043593222	-1.195563266
405	GBP2	0.626532824	12.94259079	3.686306677	0.001770889	0.044047608	-1.207903322
406	RGS1	1.547516516	11.09039422	3.683405976	0.001782197	0.044251266	-1.213866039
407	LOC112714	0.779369595	8.103074035	3.677821727	0.001804169	0.044563906	-1.225344151
408	ITK	0.944566937	10.14723999	3.675763238	0.001812337	0.044661153	-1.229574947
409	SEMA5A	0.700540749	8.423997216	3.672231153	0.001826437	0.044889871	-1.236834005
410	NCKAP1	-0.567152757	10.18007186	-3.669240365	0.001838462	0.045125886	-1.2429802
411	PSAT1	-1.242314079	8.02430328	-3.665757522	0.001852565	0.045290447	-1.250137116
412	STXBP6	0.884530424	10.11181303	3.663737273	0.001860795	0.045315826	-1.254288303
413	C1QTNF7	0.68214623	8.036747064	3.658974578	0.001880341	0.045612961	-1.264073945
414	GBP1	1.591290876	10.0181117	3.651822083	0.00191008	0.046148753	-1.278767908
415	EPDR1	-0.729904121	12.84738009	-3.65017951	0.001916976	0.046148753	-1.282142058
416	NOTCH4	0.808583843	11.66691554	3.647173608	0.001929659	0.046326737	-1.288316424
417	LRP2	-0.617057794	8.312030402	-3.646064097	0.001934362	0.046374873	-1.290595344
418	C2orf11	0.898495467	9.672732887	3.645526905	0.001936643	0.046374873	-1.29169871
419	TUBG1	-0.525710798	10.22251262	-3.629721006	0.002004968	0.047043523	-1.32415715
420	C1orf63	0.538848634	8.266483958	3.628756459	0.002009215	0.047083859	-1.326137521
421	DMC1	0.639384504	12.54132929	3.626918174	0.002017332	0.047214704	-1.329911691
422	ASB9	0.538549579	8.777181293	3.625909412	0.002021801	0.047259917	-1.331982703
423	CDH2	0.706235737	8.415110728	3.621088307	0.002043294	0.04764276	-1.341879841
424	PAFAH1B3	-0.604189813	10.24359714	-3.618840311	0.002053393	0.047758697	-1.346494302
425	LOC653757	0.652600478	8.087043535	3.611868047	0.002085034	0.048193778	-1.36080462
426	KIR3DL3	0.539023364	7.665390001	3.601600082	0.002132517	0.048802788	-1.381874606
427	SURF4	-0.515798749	12.33759465	-3.599960608	0.002140197	0.048802788	-1.385238303
428	LDLRAD3	-0.518682131	7.849626229	-3.597357596	0.002152448	0.048926239	-1.390578584
429	FREM1	0.658982328	8.080562032	3.595287222	0.002162242	0.049016091	-1.394825854
430	CDKN2B	-0.595236557	9.304984716	-3.594065865	0.002168041	0.049016091	-1.397331294
431	SFTPB	-0.607389826	14.5318091	-3.591523743	0.002180159	0.049039757	-1.402545833
432	CD69	1.1316037	10.344002	3.590438676	0.002185353	0.049039757	-1.40477147
433	CBLB	0.510787486	11.10962577	3.588559881	0.002194374	0.049136033	-1.408625009
434	DTWD2	0.676262695	10.91369298	3.58473108	0.002212872	0.049341897	-1.416477529
435	C20orf177	-0.693920236	10.09376789	-3.581267087	0.002229742	0.049621438	-1.423581138
436	TCF7L2	0.515843698	8.939574092	3.580013358	0.002235879	0.049647712	-1.426151989
437	PSCD4	-0.684779228	10.86324463	-3.578071802	0.002245417	0.049740917	-1.430133094
438	CDC25B	-0.506335907	12.77138313	-3.572139766	0.002274807	0.050094164	-1.442295188
439	ZNF83	0.682547353	9.164308204	3.570634389	0.002282327	0.05014121	-1.445381241
440	BTN3A3	0.824332279	9.368339525	3.568680718	0.002292122	0.050297092	-1.449386101
441	ITGA8	1.174819684	9.504645577	3.567754	0.002296783	0.050340075	-1.451285715
442	KDELR2	-0.662405432	11.37187213	-3.557959491	0.002346624	0.050900715	-1.471359587
443	H2BFS	-0.582564272	10.68637518	-3.549673294	0.002389628	0.051645914	-1.488337515
444	LRP5L	0.506936905	10.32170438	3.546244175	0.002407653	0.051855112	-1.495362302
445	LOC338328	1.945448749	10.57960409	3.545636083	0.002410864	0.051864196	-1.496607942
446	CTSE	-0.897697269	9.471606001	-3.540409176	0.002438636	0.052168545	-1.507313955
447	PDE4B	0.92670671	9.294288668	3.539815003	0.002441813	0.052168545	-1.508530856
448	GOLGA8B	0.605170209	12.20615367	3.538972405	0.002446325	0.052205083	-1.510256508
449	C6orf125	-0.620047087	11.22553652	-3.536364118	0.002460346	0.052444217	-1.515598017
450	HM13	-0.571055236	9.31122614	-3.534574482	0.002470012	0.052530056	-1.51926275
451	FAM46B	-0.7578527	9.777565199	-3.526662487	0.002513201	0.05305893	-1.535461991
452	SC65	-0.584857728	9.214293933	-3.526433492	0.002514462	0.05305893	-1.53593078
453	HSPB6	0.647128582	10.85797022	3.526369159	0.002514817	0.05305893	-1.536062478
454	NPM3	-0.572011532	9.964866566	-3.520908204	0.002545082	0.053061047	-1.547240796
455	LRRC33	-0.687662073	9.704256399	-3.520115444	0.002549506	0.053069596	-1.548863368
456	EPOR	0.585203499	8.847265942	3.511384505	0.002598731	0.05373403	-1.566730396
457	TLN2	-0.647766443	8.78632018	-3.507420495	0.002621391	0.053968708	-1.574840581
458	FLJ21986	0.705036299	10.83139546	3.506430638	0.00262708	0.053968708	-1.576865606
459	AXUD1	0.883404979	14.03847057	3.505860998	0.002630359	0.053968708	-1.57803093
460	PGM5	0.736405702	11.30834724	3.505132225	0.00263456	0.053995444	-1.579521762
461	DDX26	0.507258101	10.59953247	3.504144649	0.002640264	0.054045899	-1.581541958
462	RAMP2	0.958023526	10.6522939	3.502842285	0.002647805	0.054088391	-1.584205982
463	NBL1	0.633846587	13.47869069	3.496107482	0.002687143	0.054533202	-1.597980231
464	GPX2	-0.634680992	7.729056882	-3.493902154	0.00270015	0.054618674	-1.602489916
465	KIAA0514	-0.741295686	10.20083684	-3.491989092	0.002711484	0.054729085	-1.606401651
466	SNTB1	-0.620797057	10.38885297	-3.485863211	0.002748094	0.055070003	-1.618925697
467	GP9	1.594631366	9.007040228	3.485210793	0.002752022	0.055070003	-1.620259365
468	LAMA2	-0.682323025	11.34603982	-3.483091589	0.002764819	0.055266717	-1.624591199
469	BCAT2	-0.739577452	11.52086052	-3.480500285	0.002780547	0.055501247	-1.629887577
470	LCN6	-0.952909194	8.25055407	-3.480177881	0.00278251	0.055501247	-1.630546503
471	SHMT1	-0.507449752	9.575813183	-3.468781262	0.002852791	0.056088143	-1.653833618
472	CD320	-0.590541963	10.11168036	-3.467705995	0.002859512	0.056088143	-1.656030219
473	PDPN	-0.681824584	10.33056454	-3.467142516	0.00286304	0.056088143	-1.657181283
474	GZMH	0.949891197	9.852392872	3.467130674	0.002863115	0.056088143	-1.657205473
475	IKBKE	-0.554388878	8.635078991	-3.466085064	0.002869674	0.056104016	-1.659341354
476	IIP45	-0.501624225	8.713639581	-3.462400686	0.002892904	0.056434346	-1.666866779
477	TM4SF4	-0.56247508	7.706901843	-3.461812369	0.002896631	0.056446143	-1.668068329
478	C4orf18	-0.696366561	8.794633054	-3.457539335	0.002923841	0.056622818	-1.67679452
479	PDE7B	0.699723324	9.105784549	3.456292452	0.002931828	0.056675102	-1.679340567
480	MRPL14	-0.572984033	12.7226713	-3.455494611	0.002936951	0.056699885	-1.680969633
481	TLR8	-0.749508659	9.358481456	-3.437856657	0.003052482	0.058325891	-1.716970037
482	LPPR4	0.627470988	7.725630824	3.436658665	0.00306049	0.058418994	-1.719414274
483	CGI-38	1.094621814	9.551720917	3.434074682	0.003077835	0.058449087	-1.724685899
484	MYOM1	0.707302758	9.219745465	3.433620797	0.003080891	0.058449087	-1.725611817
485	DACH1	0.590321393	8.393548469	3.427973421	0.003119174	0.05899576	-1.737130878
486	NCALD	0.770296872	11.04682377	3.427566081	0.003121954	0.05899576	-1.737961629
487	ZDHHC14	0.591088458	9.928634845	3.426630508	0.003128347	0.05899576	-1.739869631
488	ICOS	0.784517423	8.502428917	3.41889963	0.003181673	0.059512623	-1.75563298
489	CEBPA	-1.134357433	11.54042322	-3.416583809	0.003197822	0.059633078	-1.760353929
490	PROK2	-1.842865754	9.703666152	-3.416488242	0.00319849	0.059633078	-1.760548736
491	HRASLS2	-0.509806037	7.699062554	-3.415788454	0.003203387	0.059633078	-1.761975197
492	KIAA0738	0.545213684	13.79108087	3.413509529	0.003219384	0.059817992	-1.766620293
493	PNKD	-0.556047637	10.22894885	-3.413354595	0.003220475	0.059817992	-1.766936075
494	PCMTD1	0.593308541	10.50079728	3.410670514	0.003239425	0.059871508	-1.772406352
495	KIR3DL2	0.569064414	7.882688469	3.409220875	0.003249705	0.059954021	-1.775360507
496	HMGCS1	-0.575460182	12.43889885	-3.405447713	0.003276614	0.060319492	-1.783048764
497	EHF	-0.524975286	8.919111703	-3.398030632	0.003330155	0.061044542	-1.79815808
498	FHL1	0.660347383	12.21240533	3.397176188	0.003336379	0.061044542	-1.799898334
499	C20orf45	-0.508638404	10.34741843	-3.396330416	0.00334255	0.061044542	-1.80162086
500	IMP4	-0.522766276	12.17253373	-3.396128104	0.003344028	0.061044542	-1.802032885
501	GARS	-0.53073871	11.90857292	-3.394859022	0.003353313	0.061044542	-1.804617385
502	ATIC	-0.533849077	11.94277998	-3.392826833	0.003368235	0.061044542	-1.808755644
503	NPL	-0.751502238	9.434347353	-3.389155245	0.003395361	0.061413185	-1.816231304
504	MGC15476	0.733236974	10.21310277	3.388568748	0.003399714	0.061432278	-1.817425342
505	COL18A1	0.617149289	10.35994213	3.385014689	0.003426211	0.061791207	-1.824660273
506	GBGT1	-0.650125911	9.389435346	-3.379922577	0.003464531	0.062185519	-1.835024057
507	THBS3	0.538690029	8.488049268	3.375989352	0.003494419	0.062526783	-1.843027471
508	C9orf80	0.538661748	14.02232677	3.375668924	0.003496866	0.062526783	-1.843679416
509	LRRC36	0.891898782	8.605359757	3.375170206	0.003500676	0.062526783	-1.844694094
510	GNMT	-0.57297919	7.841539883	-3.373580209	0.003512852	0.062598692	-1.847928893
511	PHF13	0.502234782	10.45817274	3.37190701	0.00352571	0.062615809	-1.851332694
512	SYTL3	0.953399851	10.19690032	3.371158665	0.003531476	0.06265848	-1.852854968
513	PUSL1	-0.525106967	8.877256019	-3.368254733	0.003553939	0.06266868	-1.85876158
514	SRPX2	-0.787520571	9.892965563	-3.368040989	0.003555598	0.06266868	-1.859196302
515	SOCS1	0.628704319	9.39313408	3.366362459	0.003568653	0.062839317	-1.862610019
516	NXPH3	0.748834124	8.044593341	3.363684885	0.003589575	0.063029009	-1.868054958
517	BCR	-0.507991606	8.548717418	-3.359087422	0.003625782	0.063370104	-1.877402361
518	PPP1R10	0.622503339	9.672682908	3.358155189	0.003633167	0.063435712	-1.879297484
519	STAB1	-0.594992886	10.42640127	-3.354760349	0.003660188	0.063660575	-1.886198045
520	RHOB	1.116109113	10.20764134	3.350389937	0.003695267	0.06400645	-1.895079866
521	SERPINA3	-1.198470385	13.76036604	-3.349396529	0.003703286	0.06400645	-1.897098453
522	GLT8D2	0.552806496	9.88183706	3.348926952	0.003707083	0.06400645	-1.898052591
523	C9orf152	-0.857926732	11.69423697	-3.343648619	0.003750027	0.064512422	-1.908776083
524	GSTM5	0.733966261	9.107429413	3.339078561	0.003787604	0.064826959	-1.918058268
525	CTSF	0.612868449	10.11159391	3.338019921	0.003796361	0.064826959	-1.92020814
526	EPSTI1	0.940793214	10.59140466	3.335924869	0.003813751	0.065004747	-1.924462394
527	PNN	0.610361968	10.92467689	3.334916254	0.003822151	0.065028933	-1.926510338
528	CLDND2	0.702001097	9.682715707	3.331961724	0.003846863	0.065240667	-1.932508744
529	EDNRA	0.962573166	10.84163979	3.331217358	0.003853113	0.065240667	-1.934019839
530	NR1H3	0.531182337	10.40477227	3.330780861	0.003856784	0.065240667	-1.934905917
531	TP53I3	-0.667977284	9.695349769	-3.329136551	0.00387064	0.065317045	-1.938243642
532	ZNF430	0.568229569	13.67165313	3.327378554	0.003885508	0.06539026	-1.941811813
533	ADRB2	-0.5632258	11.39408957	-3.315440142	0.003987979	0.06669305	-1.96603399
534	ALKBH2	-0.587509206	9.636280283	-3.307693939	0.004055888	0.067503524	-1.981741991
535	SLC22A17	0.511224602	9.365512751	3.307434398	0.004058183	0.067503524	-1.982268181
536	SDF2L1	-0.606980875	12.37139699	-3.306992796	0.004062091	0.067508249	-1.983163458
537	PMM2	-0.557576488	10.23068061	-3.303459682	0.004093489	0.067788172	-1.990325488
538	LOC653626	-0.665772164	10.52404763	-3.299861627	0.00412571	0.067917948	-1.997617696
539	FLT3	-0.589347	7.811078889	-3.299463967	0.004129286	0.067917948	-1.998423546
540	SRM	-0.775946535	10.48866221	-3.298324497	0.004139551	0.067917948	-2.000732556
541	HCP5	0.69868835	12.21023998	3.295131412	0.00416845	0.068156688	-2.007202196
542	LY6G6D	0.616108746	7.539715083	3.294892638	0.004170619	0.068156688	-2.007685937
543	RBP1	0.584816559	10.61589982	3.292639172	0.004191143	0.068336092	-2.012251001
544	FLJ39378	0.598253799	9.339527421	3.287900962	0.004234625	0.068732349	-2.021847715
545	PLCH2	0.544556869	8.873766279	3.286718141	0.004245548	0.06883774	-2.024242978
546	ZNF423	0.605243102	8.971538739	3.285183825	0.004259759	0.068888593	-2.027349783
547	SH3D19	0.649050328	11.15438963	3.285181823	0.004259778	0.068888593	-2.027353836
548	NEDD9	0.58114224	9.321542743	3.280310649	0.004305206	0.069442419	-2.037215533
549	HBQ1	0.768612557	7.616113542	3.277095969	0.004335447	0.069466226	-2.043722104
550	RN7SK	0.796002794	11.77114195	3.274388376	0.00436108	0.069466226	-2.049201362
551	TMEM91	0.61111855	10.84087189	3.270433971	0.004398785	0.0696434	-2.057202156
552	ROS1	-0.78199699	10.15644694	-3.270214828	0.004400884	0.0696434	-2.057645483
553	FOXA2	-0.596867896	10.91961978	-3.27003187	0.004402637	0.0696434	-2.058015604
554	GSTA4	-0.537049112	10.59178835	-3.269536755	0.004407384	0.0696434	-2.059017193
555	KCNN2	-0.583527703	7.817390966	-3.266150461	0.004439989	0.069793708	-2.065866669
556	GMPPA	-0.503827769	10.07717644	-3.265940807	0.004442016	0.069793708	-2.066290692
557	RPS7	-0.625291113	8.886560819	-3.265913896	0.004442276	0.069793708	-2.066345119
558	PYHIN1	0.607255345	8.430968139	3.265231186	0.004448882	0.069823234	-2.06772585
559	XRN1	0.54547322	9.201175994	3.259538634	0.004504338	0.07025545	-2.079236392
560	METTL7B	-0.564461015	7.923336056	-3.258709495	0.004512472	0.070290421	-2.080912607
561	LRRC25	-0.838304882	8.860205116	-3.25606894	0.004538472	0.070469752	-2.086250268
562	SPSB2	-0.680322573	10.12029648	-3.2551529	0.004547526	0.070529413	-2.088101763
563	STAB2	0.663132271	7.694802815	3.254566224	0.004553334	0.070529413	-2.089287495
564	MTP18	-0.504143211	8.951146013	-3.254332247	0.004555652	0.070529413	-2.089760374
565	PKD2	0.565383256	10.16599981	3.251969148	0.004579133	0.070591666	-2.09453593
566	KLRB1	0.905896641	10.50926226	3.249812185	0.004600669	0.070718199	-2.098894296
567	PAFAH2	-0.568652542	9.186478795	-3.24572267	0.004641774	0.070987927	-2.107155967
568	SEC23B	-0.55518529	11.12990577	-3.245525473	0.004643765	0.070987927	-2.107554294
569	INDO	1.463968057	9.509361311	3.245414176	0.004644889	0.070987927	-2.107779104
570	KLF13	-0.602268931	12.40760111	-3.242622652	0.004673173	0.071303209	-2.113417234
571	ARMET	-0.669488553	12.63366369	-3.232615101	0.00477597	0.072221039	-2.133621585
572	SLC25A29	0.517705456	9.818642061	3.226960429	0.004835033	0.072642477	-2.145032115
573	ZHX2	1.006142114	9.520334062	3.221986651	0.004887578	0.073078306	-2.155065201
574	LOC441268	0.541218664	9.216137192	3.217279166	0.004937825	0.073652265	-2.164558101
575	FAT	0.622918868	9.805909158	3.215332656	0.00495875	0.07384613	-2.168482481
576	C5orf28	0.651870239	12.44698229	3.211690766	0.004998134	0.074081496	-2.17582357
577	EIF2C2	0.634218648	11.49808228	3.211557835	0.004999577	0.074081496	-2.17609149
578	HNRPDL	0.612098986	10.11994919	3.21129892	0.00500239	0.074081496	-2.176613322
579	SCD	-0.73657653	13.68571426	-3.208304206	0.005035033	0.074269719	-2.182648375
580	NUPR1	-0.545849772	11.62054529	-3.206987358	0.005049452	0.074364663	-2.18530175
581	NAP5	0.688973106	9.107094341	3.20025532	0.005123806	0.074867848	-2.198862727
582	JMJD3	0.611242803	8.498467479	3.197608857	0.005153329	0.075100333	-2.204192042
583	MCM8	0.581616596	11.14000963	3.197409552	0.005155559	0.075100333	-2.204593354
584	SH2D1B	0.881429276	8.120675754	3.196044954	0.005170853	0.075107257	-2.207340899
585	6-Mar	0.665279723	12.32201975	3.195903368	0.005172443	0.075107257	-2.207625959
586	MYH10	0.619993384	14.2381064	3.194339758	0.005190028	0.075186797	-2.210773856
587	PKN2	0.523238386	7.885252958	3.192158286	0.00521466	0.075318361	-2.215165079
588	UCHL1	-0.635956336	8.013797557	-3.192155692	0.005214689	0.075318361	-2.215170299
589	TAL1	0.58336	8.31607752	3.188257884	0.005258987	0.075656316	-2.223014789
590	RASIP1	0.707747308	12.44628303	3.187714161	0.005265196	0.075663174	-2.224108884
591	KIR2DS5	0.520554804	7.757127951	3.183363778	0.005315131	0.075954677	-2.232861344
592	IRAK1	-0.501303867	11.16797466	-3.179697284	0.005357576	0.07635923	-2.240235821
593	BCOR	0.510379931	9.384690026	3.177983811	0.005377526	0.07635923	-2.243681502
594	RAB3IL1	-0.572014417	10.56925803	-3.176762121	0.005391795	0.076430113	-2.246137981
595	GGTLA1	-0.617853422	8.51264078	-3.175916411	0.005401694	0.076430113	-2.247838346
596	DGCR6	-0.517108372	9.230795251	-3.161067082	0.005578437	0.078019847	-2.277677226
597	MMP24	-0.54603368	8.470308897	-3.158020265	0.005615396	0.078300592	-2.283795653
598	C19orf48	-0.552824358	8.410532243	-3.148435584	0.005733233	0.079177263	-2.303034055
599	FXYD1	0.573701699	9.084527848	3.142044846	0.005813144	0.079866431	-2.31585393
600	SRPRB	-0.695934153	11.89255878	-3.141336303	0.005822071	0.07987127	-2.317274892
601	RP2	-0.645316623	9.095917042	-3.139313155	0.005847634	0.079983524	-2.321331843
602	LRRC31	0.66771363	8.258237109	3.139212376	0.00584891	0.079983524	-2.321533915
603	CHSY1	0.975180103	11.45521577	3.134405606	0.005910099	0.080265973	-2.331170195
604	RARRES3	-0.525858872	13.340302	-3.1320468	0.005940355	0.080265973	-2.335897673
605	YARS	-0.524603484	12.03637535	-3.130719365	0.005957448	0.080265973	-2.338557721
606	VCAM1	1.666694299	10.6145225	3.130129291	0.005965062	0.080265973	-2.339740081
607	ALOX12	0.929950516	7.965170432	3.129644714	0.005971321	0.080265973	-2.340711013
608	ASGR2	-0.623085869	7.770723458	-3.129643057	0.005971343	0.080265973	-2.340714333
609	CTSW	0.613078252	8.623288051	3.1279034	0.005993868	0.080373365	-2.344199731
610	CSF3R	-0.527215511	11.69198044	-3.125920982	0.006019639	0.08045912	-2.34817093
611	ITGB7	0.551102467	9.541151867	3.125531313	0.006024717	0.08045912	-2.348951446
612	SCAP1	0.569719845	8.751669965	3.121569284	0.006076589	0.080689349	-2.356886148
613	FAM69B	0.755447158	9.748491546	3.120922651	0.006085096	0.080689349	-2.35818092
614	ZNF364	0.572416921	12.26024942	3.115277327	0.006159863	0.081216033	-2.369481921
615	LRP8	-0.500613601	8.131605574	-3.11399764	0.006176936	0.081219712	-2.372042943
616	HBB	0.824533867	15.3078025	3.113502003	0.006183561	0.081219712	-2.373034787
617	PLEKHH2	1.121453976	10.82491465	3.113396203	0.006184976	0.081219712	-2.373246503
618	AQP5	-0.667440711	7.936219646	-3.109920956	0.006231634	0.081299261	-2.380199835
619	MX1	0.719550634	13.07388933	3.1062169	0.006281743	0.08172407	-2.387608858
620	TMSL8	1.195270475	9.970670283	3.105082479	0.006297168	0.081867578	-2.389877541
621	CTNNAL1	0.70476473	9.702701822	3.102004522	0.006339207	0.08235664	-2.396031981
622	SFTPG	-0.590587865	13.35188134	-3.099801823	0.00636946	0.082576918	-2.40043539
623	RARRES1	-0.835705261	10.62791457	-3.098786284	0.006383455	0.082628866	-2.402465286
624	ASGR1	-0.612760684	8.890719833	-3.095668591	0.006426608	0.082856548	-2.408696
625	RBM25	0.620477321	10.69833872	3.092934991	0.00646468	0.083077297	-2.414157805
626	FLJ14213	0.576600616	9.335243471	3.092838544	0.006466027	0.083077297	-2.414350487
627	BIRC2	0.627472998	10.55277369	3.091764637	0.006481047	0.08316838	-2.41649583
628	NAB1	0.506936083	9.253385106	3.090561839	0.00649791	0.083281598	-2.418898436
629	ZDHHC11	0.845624181	9.787119161	3.088650969	0.006524788	0.08332964	-2.422714937
630	GCAT	-0.508663129	8.691714995	-3.088570429	0.006525923	0.08332964	-2.422875782
631	FLJ44124	0.653466524	12.38263409	3.080822101	0.006636046	0.084040292	-2.438344927
632	PLA2G2A	-1.226087417	9.366740697	-3.075591131	0.006711415	0.084517183	-2.448782655
633	KIR3DL1	0.631864363	8.338076423	3.073658564	0.006739471	0.084663746	-2.452637687
634	NT5DC2	-0.661229026	10.51638577	-3.067732358	0.006826219	0.08535064	-2.4644552
635	HOP	-0.549754055	12.93584678	-3.06709963	0.006835545	0.085409925	-2.465716579
636	SPON2	-0.702343779	8.817410849	-3.066256994	0.006847984	0.085454979	-2.467396316
637	LILRB5	-0.599446109	8.798847881	-3.064458475	0.006874608	0.085539353	-2.470981136
638	CTSL2	0.782475452	7.772423082	3.064319334	0.006876672	0.085539353	-2.471258451
639	C1orf53	-0.621539864	8.932757239	-3.063917581	0.006882635	0.085539353	-2.472059144
640	ACACB	0.713734023	11.21660369	3.062313795	0.006906489	0.085741196	-2.475255207
641	CHD1	0.754462909	9.170774716	3.061207764	0.006922986	0.085741196	-2.477459079
642	CDKN1C	0.639188879	10.21009593	3.060973229	0.00692649	0.085741196	-2.477926385
643	GPR126	0.596647305	9.942045774	3.059761047	0.006944623	0.085851582	-2.48034148
644	AFAP1L2	0.620463558	8.351221977	3.056589005	0.006992296	0.086212091	-2.486660122
645	ASF1A	-0.51965978	10.06325899	-3.055649285	0.00700648	0.086329841	-2.48853169
646	CALU	-0.557540577	11.5123602	-3.051991852	0.007061953	0.086726553	-2.495814474
647	IL10	0.524464404	12.23028976	3.048059912	0.007122067	0.087292175	-2.503641273
648	SMARCA2	0.726631682	9.998131252	3.047192092	0.007135402	0.087377931	-2.505368366
649	STC1	0.904039582	9.473425855	3.043668922	0.007189789	0.087582925	-2.512378655
650	SLC5A6	-0.567401865	10.3469776	-3.041213836	0.007227927	0.087753857	-2.517262419
651	PEBP1	0.57580067	11.13931005	3.041055691	0.00723039	0.087753857	-2.51757697
652	CEP27	0.50896917	10.19906554	3.037846239	0.007280561	0.08791804	-2.52395966
653	PTBP2	0.536079285	8.055792033	3.036790834	0.007297133	0.087945542	-2.526058162
654	DJ122O8.2	-0.527224128	10.5266979	-3.036728616	0.007298111	0.087945542	-2.526181867
655	ASS	-0.516785581	10.87803816	-3.03496561	0.00732588	0.088223103	-2.52968686
656	JAM2	0.905588094	10.84076752	3.031124389	0.007386739	0.088454927	-2.537321593
657	PEO1	-0.527646687	8.353248211	-3.030167	0.007401984	0.088454927	-2.539224069
658	WARS	0.615973429	13.51593868	3.029041732	0.007419942	0.088586475	-2.541459937
659	CDH5	0.503139683	13.17355683	3.026304236	0.007463805	0.088793546	-2.546898298
660	BTK	0.522243729	9.858690123	3.023379602	0.007510947	0.089069977	-2.552706938
661	OGN	0.526428688	7.854271186	3.021743084	0.007537451	0.089157282	-2.555956567
662	MGC39900	0.58510095	8.679923852	3.020197363	0.007562569	0.089284327	-2.559025456
663	LHX6	-0.600045451	9.377527942	-3.017620814	0.00760462	0.089517377	-2.564139996
664	CBLN3	0.638094413	8.778991607	3.017143214	0.007612439	0.089517377	-2.565087915
665	CIAS1	0.851363611	9.127909563	3.016929282	0.007615944	0.089517377	-2.565512505
666	LMO3	-0.52622528	11.35931688	-3.012444349	0.00768979	0.090101129	-2.574411799
667	STS-1	0.588873128	10.00878315	3.0105458	0.00772126	0.090356205	-2.578177912
668	ZNF239	-0.533137922	8.29041018	-3.00685186	0.00778285	0.090835363	-2.585503602
669	RAB40B	0.532128022	9.952188183	3.001970254	0.007864975	0.091296208	-2.595180759
670	GNLY	0.926921303	9.975144113	2.999528073	0.007906376	0.09148807	-2.600020406
671	BCHE	0.799600195	8.571629824	2.995339808	0.007977873	0.091858944	-2.608317654
672	USP47	0.561478143	8.545901815	2.994661513	0.007989511	0.091936125	-2.609661096
673	PARP14	0.54122611	11.057434	2.993903291	0.00800254	0.092028372	-2.611162737
674	WDR27	0.59108697	9.273677171	2.98768329	0.008110203	0.092695146	-2.623477223
675	GEM	0.514616709	8.724354189	2.984174781	0.008171553	0.093053808	-2.630420206
676	GARNL1	0.525663733	9.742236041	2.983889348	0.008176564	0.093053991	-2.630984946
677	SCGB1A1	1.493108246	14.82282411	2.980591634	0.008234673	0.093316277	-2.637508465
678	KCTD10	0.660632916	11.05553518	2.980258733	0.008240561	0.093326237	-2.638166892
679	TF	0.814455218	8.098629757	2.978575831	0.008270391	0.093493561	-2.641495089
680	HCLS1	-0.531599062	12.92601948	-2.974002716	0.008351981	0.094244346	-2.650536371
681	PPIL1	-0.52192655	9.487746064	-2.97220704	0.008384232	0.094550994	-2.654085409
682	KRT4	-0.770546911	8.134144463	-2.970780463	0.00840994	0.094726226	-2.656904502
683	MOBKL2C	0.503312612	9.801410259	2.968019051	0.00845992	0.095141087	-2.662360271
684	HIPK2	0.556421827	10.60954068	2.965806724	0.008500169	0.095453982	-2.666730129
685	GOLGA8A	0.556856373	8.110165476	2.964793251	0.00851867	0.095546552	-2.668731653
686	FGFBP1	-0.981823399	8.792819303	-2.962834305	0.008554541	0.095891152	-2.672599837
687	IFI44	0.758901934	10.90355571	2.962313193	0.008564108	0.095940665	-2.673628712
688	CCR1	-0.582160486	8.90385659	-2.957802115	0.00864736	0.096698871	-2.68253307
689	MGEA5	0.512764391	12.40027671	2.956152251	0.008678004	0.096781801	-2.68578871
690	IL20RA	0.532458992	8.74936592	2.950506791	0.008783661	0.097520627	-2.696924689
691	DAAM1	0.616897473	8.462848811	2.93790978	0.009023939	0.098891755	-2.721749975
692	TMEM41A	-0.557435417	9.40987008	-2.937080314	0.009039982	0.098914015	-2.723383501
693	PAICS	-0.542043842	10.43487068	-2.936707199	0.009047208	0.098914015	-2.72411826
694	HLA-DPB1	0.598149635	10.19872736	2.932331511	0.009132365	0.09961122	-2.732732971
695	ZFP36	0.780919925	14.37702288	2.931739233	0.009143951	0.099679235	-2.733898727
696	CXCL12	0.56367179	10.8107963	2.929678767	0.009184369	0.100061287	-2.737953701
697	RUNX3	0.507055228	10.10236744	2.922637774	0.009323796	0.100976784	-2.751803709
698	SNX26	0.524892197	10.10725699	2.922154462	0.009333442	0.100976784	-2.752754034
699	CLEC5A	-0.724063233	8.680115607	-2.916807049	0.009440808	0.101518417	-2.763265292
700	HLA-F	0.797650678	12.00408058	2.916370653	0.009449623	0.101526224	-2.76412284
701	PRICKLE2	0.536134789	11.39795805	2.914535009	0.009486788	0.101749486	-2.767729572
702	IGLL1	0.995114955	12.98282944	2.913693164	0.009503879	0.101874151	-2.76938342
703	AZGP1	-0.91254704	8.249902649	-2.911563132	0.009547258	0.10211177	-2.773567318
704	NR4A2	0.513678049	7.751080058	2.911510858	0.009548325	0.10211177	-2.773669983
705	TSPAN33	0.592815235	9.30689234	2.907352609	0.009633571	0.10255624	-2.781834993
706	IFT74	0.511952249	8.083635758	2.901402896	0.009756825	0.103449447	-2.793511313
707	ROBO2	0.521256176	7.957312523	2.899878975	0.009788639	0.103614969	-2.796500801
708	C8orf37	0.523469047	13.37524378	2.898186568	0.009824088	0.103750237	-2.79982023
709	ATAD4	-0.576027629	11.50362683	-2.894434631	0.009903121	0.104293464	-2.807176962
710	PPAP2B	0.597501616	10.88846887	2.893425685	0.009924478	0.104459338	-2.809154772
711	NKG7	0.753120986	11.38023352	2.892175269	0.009951009	0.104679446	-2.811605625
712	ISG20	0.627849303	12.3923348	2.887946744	0.010041238	0.10503552	-2.819891165
713	KIAA1914	0.562692045	9.742199456	2.886790627	0.010066045	0.105176899	-2.822155834
714	LOC492311	0.558893517	9.548915088	2.886005362	0.010082928	0.105234554	-2.82369389
715	AOX1	-0.747274323	10.75072414	-2.88574608	0.010088508	0.105234554	-2.824201704
716	DHRS10	-0.584555917	9.325855075	-2.884790805	0.010109095	0.105331341	-2.826072516
717	IL32	0.724628056	10.59918492	2.881215013	0.010186515	0.105783043	-2.833073594
718	RGS2	0.816625675	12.21302471	2.880237604	0.010207777	0.105823582	-2.834986788
719	PTPRE	-0.520371938	10.4517657	-2.879434394	0.010225281	0.105831663	-2.836558846
720	LIFR	0.659335582	8.172922482	2.878664445	0.010242088	0.105946755	-2.838065672
721	HYPE	-0.578784074	9.685353043	-2.877797628	0.010261042	0.106055352	-2.839761919
722	PLXDC2	0.533250729	10.27469486	2.877056907	0.010277265	0.106055352	-2.84121128
723	CDC14B	0.592940571	10.80201321	2.876365237	0.010292436	0.106055352	-2.842564557
724	SDS	0.543340282	7.670580264	2.875112818	0.010319961	0.106173334	-2.84501469
725	APOLD1	1.024790896	11.40955661	2.874482684	0.010333837	0.106188302	-2.846247305
726	PPM1D	0.525339189	8.792592148	2.865533648	0.010532859	0.107639692	-2.863743176
727	NES	-0.625639782	11.35462763	-2.862782911	0.010594774	0.107976282	-2.86911745
728	EGFL6	0.979270274	9.713583248	2.860726079	0.0106413	0.108213661	-2.8731349
729	HBG1	1.599451653	8.893113487	2.858789357	0.01068529	0.108538708	-2.876916881
730	FLJ21062	0.722195724	9.543494659	2.858507036	0.010691717	0.108538708	-2.87746812
731	CKAP4	-0.505827125	11.90750659	-2.853657022	0.010802714	0.109021974	-2.8869351
732	USP49	0.626045489	11.66810215	2.852089495	0.010838826	0.109173392	-2.889993698
733	NLRP8	0.57800501	12.81681021	2.851227284	0.010858738	0.109173392	-2.891675828
734	HBG2	1.634170294	9.060030145	2.850357844	0.010878854	0.109257706	-2.893371893
735	TCN2	-0.572259252	10.5226624	-2.844863783	0.011006799	0.110127101	-2.904085487
736	PAG1	0.541170858	10.49697135	2.841283781	0.01109095	0.110671876	-2.9110629
737	PHIP	0.591157099	10.66822981	2.835753704	0.01122216	0.111384571	-2.921835226
738	FST	0.612071374	9.917221118	2.826623654	0.011442069	0.112845812	-2.939604664
739	SIGLEC10	-1.025570313	9.445337957	-2.821486935	0.011567613	0.113543012	-2.94959351
740	NUDT16	-0.656323639	10.58020736	-2.814829149	0.011732311	0.114369847	-2.962530998
741	REM1	0.772935195	8.726658936	2.814214668	0.011747625	0.114383091	-2.963724536
742	GPBAR1	-0.540172019	8.886102348	-2.813063448	0.011776368	0.114565917	-2.965960373
743	ANKRD10	0.563113304	9.706727331	2.809009837	0.011878115	0.115194839	-2.973830566
744	LEP	0.560232259	9.347429073	2.806751479	0.011935168	0.115507623	-2.97821353
745	CD8A	0.730645896	9.593908905	2.795585975	0.012221139	0.11722834	-2.999865296
746	SAMD9L	0.596748784	10.74698318	2.791353864	0.012331247	0.117750451	-3.008064197
747	SLC25A22	-0.509366077	9.361208652	-2.784588871	0.012509238	0.11884095	-3.021161012
748	CNKSR3	0.659851313	10.44598949	2.776583075	0.012723069	0.119958534	-3.03664548
749	NFIA	0.627281452	9.860937878	2.77573188	0.012746009	0.119985624	-3.038290894
750	PLEK	1.096002031	11.70289395	2.7731754	0.012815149	0.120335796	-3.043231654
751	FAM38B	0.598368592	9.968173821	2.772627036	0.012830026	0.120349735	-3.044291235
752	IPO4	-0.563067356	9.318615693	-2.772406524	0.012836013	0.120349735	-3.044717299
753	AKR1C2	-0.973862249	11.36867072	-2.771279901	0.012866644	0.12057625	-3.046893927
754	FAM46C	0.674649053	11.34777204	2.769225832	0.012922673	0.120720858	-3.050861562
755	C9orf58	0.716723277	9.210993214	2.765328216	0.013029632	0.121007997	-3.05838729
756	C20orf103	0.514957239	7.863849465	2.765058798	0.013037057	0.121016625	-3.058907356
757	MAPK8IP1	1.194449203	8.402446968	2.761763169	0.013128209	0.121499522	-3.065267541
758	NLRP3	0.842855723	9.482078393	2.761139893	0.013145517	0.121599295	-3.066470087
759	CSF3	1.342946435	8.122044235	2.756152988	0.013284789	0.122644013	-3.076088254
760	MYO5C	-0.516347039	12.07906288	-2.753982565	0.013345845	0.122716552	-3.080272349
761	ZNF217	0.522428982	9.37167412	2.751457678	0.013417212	0.123134313	-3.085138269
762	GHRL	0.826867499	8.572076464	2.749398554	0.013475685	0.123306485	-3.089105375
763	DKFZP586H2123	0.753777704	8.962357067	2.747280939	0.013536073	0.1236162	-3.09318404
764	ODC1	-0.596423796	11.90266087	-2.746192979	0.0135672	0.123695109	-3.095279078
765	MOSC1	-0.596375899	10.60430138	-2.744558529	0.013614091	0.123843027	-3.098425896
766	FLNC	0.744377898	9.155223114	2.74400774	0.013629928	0.123926578	-3.099486179
767	ZNF223	0.53812464	10.16758424	2.743006773	0.013658754	0.124128089	-3.101412868
768	CD6	0.665626301	9.896338277	2.74051084	0.013730887	0.124661997	-3.106215985
769	C1orf33	-0.534927597	9.403640317	-2.739064746	0.013772846	0.124789378	-3.108998082
770	LOC283755	0.809271481	8.193472382	2.73483005	0.013896427	0.125473526	-3.117141975
771	FLJ22746	0.88258459	9.378045846	2.730917079	0.014011565	0.126092536	-3.124663012
772	GGTL4	-0.646655338	8.859154945	-2.73027358	0.014030587	0.126092536	-3.125899487
773	FLJ22795	0.60976434	9.466948126	2.728115409	0.014094564	0.126545407	-3.130045591
774	CCL23	-0.77038738	10.29280859	-2.726099306	0.014154582	0.127023054	-3.133917665
775	TXNIP	0.712934178	12.7224232	2.721400458	0.014295416	0.127586146	-3.142938011
776	LILRA2	-0.607753377	8.578643947	-2.720474356	0.014323331	0.127676393	-3.144715159
777	C10orf116	0.606829429	13.95529236	2.719289808	0.014359113	0.127934133	-3.146987921
778	MAP3K6	0.653622449	11.85517006	2.714796217	0.014495631	0.128667285	-3.155606288
779	PHGDH	-0.863170722	11.58350927	-2.713938571	0.014521828	0.128829356	-3.157250582
780	PRIC285	0.616398708	11.60686251	2.708606232	0.014685724	0.129850513	-3.167469433
781	A2M	0.823606232	12.29163768	2.698683829	0.014995427	0.131180798	-3.18646439
782	HDC	1.130133209	10.37429634	2.698257598	0.01500887	0.13121316	-3.187279753
783	C7	0.808660995	9.64460658	2.69733816	0.015037907	0.131343745	-3.189038432
784	ANKRA2	0.63824039	9.132613261	2.69640719	0.015067363	0.131477741	-3.190818936
785	EBI2	0.577502997	9.535609437	2.689365452	0.015291961	0.132691773	-3.204278822
786	CLEC3B	1.242160168	11.75754443	2.685624811	0.015412569	0.133365607	-3.211423351
787	ETS1	0.919907202	9.614429403	2.684361076	0.01545352	0.133566796	-3.213836189
788	VEPH1	-0.706734694	8.737350428	-2.673826279	0.015798969	0.135150511	-3.23393306
789	IL13RA2	0.741431484	7.680527838	2.669522158	0.015942219	0.135742023	-3.242135042
790	SOX17	0.541718342	9.828801675	2.666682161	0.016037419	0.13614792	-3.247544145
791	GGT1	-0.60341679	9.013024759	-2.666583479	0.016040737	0.13614792	-3.247732057
792	SOX9	-0.650793074	9.487620469	-2.661300079	0.016219324	0.137072079	-3.257788753
793	WWC1	-0.51638883	10.68698811	-2.658852591	0.016302695	0.137367346	-3.26244477
794	SLC38A2	0.856852652	10.77709839	2.655332976	0.016423304	0.137965605	-3.269137404
795	TCF21	0.536668398	11.98228894	2.652687905	0.016514504	0.138338675	-3.274164763
796	LOC653328	0.652280023	11.57230281	2.644989823	0.016782687	0.139756987	-3.288784818
797	B4GALT1	0.589691384	9.074918294	2.63878691	0.017001799	0.140587444	-3.300552948
798	LOC153222	0.51567492	10.85185824	2.635005807	0.017136698	0.141326549	-3.307720999
799	RAB8B	0.732983197	10.77392247	2.630760442	0.017289376	0.141925867	-3.315764254
800	FMO2	0.929526925	12.90165736	2.63061978	0.017294456	0.141925867	-3.316030662
801	ASNS	-0.605812733	10.67608371	-2.627268663	0.017415923	0.142306421	-3.322375843
802	LOH3CR2A	-0.586464107	10.13183993	-2.62628869	0.017451597	0.142535399	-3.324230757
803	EMR2	-0.582887568	9.947055631	-2.619606573	0.017696707	0.143629726	-3.336871331
804	C6orf60	0.619272499	10.82215236	2.612278811	0.017969269	0.145046565	-3.350718185
805	ITM2C	0.557174654	11.24877969	2.608773717	0.018101051	0.145668503	-3.357335946
806	NFKB2	0.688987286	8.652737435	2.606695663	0.018179615	0.146111397	-3.361257675
807	EFHC1	0.581081131	9.167210499	2.603817383	0.018288967	0.146534876	-3.366687476
808	TRIM2	0.573095662	8.365237858	2.603653057	0.018295229	0.146534876	-3.366997398
809	HSPC159	0.752724154	9.151074431	2.597206947	0.018542487	0.147379588	-3.379148513
810	NBPF20	0.514904644	13.1726288	2.59698988	0.018550868	0.147379588	-3.379557474
811	EOMES	0.695539525	8.827620882	2.5966122	0.018565459	0.147398495	-3.380269
812	BATF2	0.588568764	8.626366639	2.594726364	0.01863848	0.147822429	-3.383821161
813	CXCL2	1.411351468	10.22473628	2.58780453	0.018908845	0.149394308	-3.396849927
814	DUOX1	-0.575547168	11.10598503	-2.581098056	0.019174349	0.150788568	-3.409459456
815	LMO4	0.584457884	11.34705138	2.579888257	0.019222619	0.150913356	-3.411732661
816	LRRC50	1.278084223	9.656173304	2.576719468	0.0193496	0.151685431	-3.417684674
817	LTBP4	0.550845269	11.2921267	2.576621701	0.01935353	0.151685431	-3.417868264
818	MT1E	0.763224986	13.81181205	2.564440106	0.019849224	0.153746766	-3.440720084
819	RARRES2	0.620558602	13.01223068	2.562200728	0.01994165	0.154280605	-3.444915999
820	ANKRD22	0.907794858	8.251421377	2.561407326	0.019974494	0.154280605	-3.446402218
821	CA2	0.690903736	10.51632436	2.559311847	0.020061486	0.154888304	-3.450326576
822	MLKL	0.52128056	10.25009523	2.558512342	0.020094771	0.155016805	-3.451823507
823	IL11RA	0.534994893	10.58285818	2.555673987	0.020213362	0.15543872	-3.457136203
824	RCP9	0.544993517	10.7208624	2.547683148	0.020550806	0.156974788	-3.472079485
825	ACPP	-0.553255861	8.062732703	-2.543689125	0.020721462	0.157770314	-3.479540958
826	STARD8	0.554445758	10.3257905	2.543265533	0.02073964	0.157770314	-3.480331999
827	C17orf69	0.515719021	8.241807912	2.537352257	0.020994982	0.158818707	-3.491368847
828	IGFBP3	0.725385966	10.78061617	2.532327336	0.0212143	0.159638984	-3.500738848
829	VANGL2	0.664260881	9.34284044	2.532273841	0.021216646	0.159638984	-3.500838556
830	CCDC3	0.550131237	10.4585632	2.529842168	0.021323568	0.160252475	-3.505369964
831	RPL37A	0.571733339	12.89070499	2.525971889	0.021494797	0.161056463	-3.512578281
832	TSPAN9	0.514020493	13.2025411	2.524982582	0.021538774	0.161056463	-3.514420069
833	TSC22D2	0.650659946	9.19852241	2.52410323	0.021577935	0.161056463	-3.516056889
834	LTB	0.591687473	9.069492815	2.523497045	0.02160497	0.16112914	-3.517185093
835	ARRDC2	0.794004244	10.05718377	2.519031769	0.021805104	0.162085666	-3.525491989
836	C9orf111	0.556791894	11.02983938	2.504930106	0.022448713	0.165065761	-3.551683068
837	PTAFR	-0.545655193	8.709212791	-2.502200444	0.022575352	0.165647421	-3.556745338
838	DOC1	0.540521222	10.81820155	2.49817467	0.022763354	0.166385319	-3.564206807
839	NRGN	0.59778158	10.16334127	2.494264827	0.022947357	0.166796365	-3.571448259
840	TNFSF13B	0.530556428	9.721754281	2.493909632	0.022964142	0.166796365	-3.572105865
841	ITGA2B	0.881182063	8.095495653	2.483485098	0.023461963	0.168763078	-3.591387063
842	DUXAP3	0.517797413	12.18270838	2.480931285	0.023585463	0.169389812	-3.596105029
843	RPL23AP13	0.585045833	11.71919253	2.480048995	0.023628272	0.169566527	-3.59773448
844	YAP1	0.61353175	10.48947981	2.476308666	0.023810568	0.170265706	-3.604639352
845	KCNA5	0.788172596	9.240196696	2.476048012	0.023823321	0.170265706	-3.605120359
846	CTSG	0.944356477	10.05821661	2.47359811	0.023943503	0.170841618	-3.609640242
847	CLC	0.807013804	7.980792295	2.473139245	0.023966077	0.170871798	-3.610486587
848	B2M	0.582011047	13.83881381	2.466108848	0.024314447	0.172339881	-3.623444706
849	HLA-DRB6	0.537587707	11.57916326	2.465924045	0.024323669	0.172339881	-3.623785098
850	FGFR3	0.55934413	10.59828831	2.460838767	0.024578712	0.173498621	-3.633147207
851	LCOR	0.542431483	8.293096308	2.459848332	0.024628678	0.173597221	-3.634969587
852	PPBP	0.992152875	7.995202063	2.458874569	0.024677896	0.1736213	-3.636760962
853	TACC2	-0.75668753	11.85379916	-2.458076517	0.024718302	0.173643473	-3.638228848
854	EFHC2	0.504276118	7.601660253	2.454703755	0.024889755	0.174387414	-3.644430066
855	SERPINH1	-0.566687087	11.68671102	-2.453394256	0.024956624	0.174627255	-3.646836675
856	AVPI1	0.567198917	12.65570009	2.449050711	0.025179638	0.175691629	-3.654815026
857	C8orf45	0.555239578	11.82982279	2.448031758	0.025232225	0.175813169	-3.65668572
858	KLF9	0.513661439	14.08083003	2.447981827	0.025234805	0.175813169	-3.656777378
859	SERPINB8	-0.511892444	9.065014022	-2.440583136	0.025619793	0.177697971	-3.670349642
860	LOC401019	0.614291933	13.46286221	2.43999143	0.02565082	0.17771468	-3.671434251
861	CALD1	0.566867939	8.193564495	2.433222246	0.026008289	0.179191723	-3.683833538
862	PTGER4	0.503567007	10.53956789	2.431405003	0.026105048	0.17965905	-3.687159482
863	NTRK2	0.971189665	8.252142532	2.429558909	0.02620369	0.179939087	-3.690537034
864	PXMP2	-0.525638291	10.148271	-2.423778263	0.026514834	0.181140946	-3.701105303
865	RSAD2	0.511041207	7.974441441	2.418454484	0.026804452	0.182318282	-3.710827808
866	ACRBP	0.727476947	8.722747625	2.416947664	0.026886962	0.182811717	-3.713577788
867	C1orf116	-0.640441917	12.27388892	-2.411049069	0.027212252	0.184249993	-3.724335023
868	LRIG1	0.663311728	10.3262053	2.41072126	0.027230438	0.184249993	-3.724932479
869	SERINC1	0.511756095	10.54269276	2.408083338	0.027377195	0.184769115	-3.729738884
870	TSPAN18	0.590502902	8.707683674	2.40696863	0.027439432	0.18488124	-3.731769174
871	KIAA1217	0.653311939	10.03522251	2.401724057	0.027734038	0.18625996	-3.741315426
872	MSTP9	0.52685522	8.706924815	2.398343561	0.0279255	0.187076972	-3.747463368
873	C3orf59	0.522068062	9.192891798	2.397539283	0.027971234	0.187110987	-3.748925455
874	TBC1D9	0.554956094	8.967880634	2.396556574	0.02802721	0.187283689	-3.750711592
875	ZNF514	0.566301581	9.187849271	2.395779495	0.028071547	0.187462294	-3.752123733
876	MX2	0.62277565	9.914605131	2.393398659	0.028207798	0.187884739	-3.756448919
877	CCL22	0.56926973	7.936862817	2.393396469	0.028207923	0.187884739	-3.756452896
878	PLA2G4C	0.54919799	10.51354882	2.390550641	0.028371598	0.188594455	-3.761620095
879	PRODH	-0.799750783	11.43865251	-2.386424054	0.028610514	0.189482357	-3.769107504
880	HMOX1	-0.844330335	10.70485043	-2.379266587	0.029029378	0.191359515	-3.782079362
881	LPL	0.803434222	10.91692609	2.377347516	0.029142656	0.191769735	-3.785554176
882	KCNK3	0.619209265	9.578128371	2.375832817	0.029232357	0.192030608	-3.788295839
883	CETP	0.746363064	9.47145532	2.375179754	0.029271111	0.19221741	-3.789477646
884	TIMP1	-0.730800944	14.49545065	-2.374733274	0.029297633	0.192323787	-3.79028552
885	GMFG	0.526000737	10.91774761	2.363980371	0.029943224	0.195117968	-3.8097197
886	LOC387758	0.522999164	8.715924154	2.360001942	0.030185435	0.196215859	-3.816899103
887	Septin 11	0.630268251	9.472758566	2.355265371	0.030476187	0.1970488	-3.825438859
888	C9orf61	0.591192106	11.14236978	2.342936872	0.03124527	0.200309491	-3.847626522
889	CCRN4L	0.698792135	8.525059437	2.341724592	0.031321865	0.200662428	-3.84980514
890	GOLGB1	0.664522832	8.939224034	2.338946751	0.031498036	0.201168464	-3.854795142
891	UGCG	0.776446905	10.48777997	2.331263106	0.031990157	0.202644209	-3.868582286
892	IL1B	1.225494623	10.59240127	2.328637907	0.03215993	0.203373897	-3.87328759
893	MSX1	0.668083289	10.1588018	2.325122495	0.032388589	0.204403596	-3.879584295
894	TXNDC5	-0.508825342	9.287372049	-2.322820795	0.032539122	0.204867805	-3.883704436
895	AMT	0.519760945	10.39893612	2.321502121	0.032625657	0.205217367	-3.886063988
896	SIPA1L2	0.624614136	10.81257143	2.319797398	0.032737843	0.205217367	-3.889113309
897	ID3	-0.600489253	13.04842296	-2.316719125	0.032941331	0.20587267	-3.894616692
898	KRT6A	-0.786407053	7.601209343	-2.313965159	0.033124378	0.20655873	-3.899537131
899	SCEL	-0.53264873	9.432547677	-2.310322871	0.033367922	0.207609153	-3.906040143
900	FGG	-1.516155553	9.102744175	-2.307309709	0.033570656	0.207850225	-3.911415956
901	LEPROTL1	0.681290589	10.54734609	2.306404328	0.033631796	0.207980238	-3.913030558
902	NOL12	0.567149405	9.366208625	2.299989654	0.03406795	0.209862971	-3.924460807
903	PPFIBP1	0.503211177	8.43336891	2.296231142	0.034325939	0.210775293	-3.931150482
904	PIP	1.2130931	8.859420652	2.295770666	0.034357671	0.210895724	-3.931969685
905	ANKRD37	0.587562873	10.10167325	2.291512757	0.034652383	0.212011131	-3.939540646
906	ERRFI1	0.547817237	12.57588787	2.291123775	0.034679423	0.212106911	-3.940231931
907	PIK3C2B	0.600692052	10.05243791	2.286403139	0.035009143	0.213246688	-3.948616453
908	KL	0.691427825	8.869009754	2.280951659	0.035393529	0.214394226	-3.958287922
909	SDPR	0.535292929	12.68840851	2.280331523	0.035437502	0.214394226	-3.959387347
910	TNFRSF11B	-0.801644088	8.322137147	-2.279547257	0.035493186	0.214478771	-3.960777531
911	SLC7A1	-0.700605051	10.07084935	-2.274773597	0.035833875	0.215697931	-3.969233926
912	INHBB	0.764455491	8.955401177	2.271985776	0.036034238	0.216283304	-3.974168195
913	WISP1	-0.79751128	7.968531304	-2.270359816	0.036151575	0.216524159	-3.977044585
914	CCBE1	0.505013953	10.52876726	2.270283466	0.036157094	0.216524159	-3.977179625
915	TIPARP	0.61341695	12.02856838	2.267388365	0.036366925	0.217162268	-3.982298423
916	CYP4X1	0.550875897	10.89525934	2.26297095	0.036689266	0.21814352	-3.990102213
917	LOC649853	2.969080487	11.33036451	2.25857494	0.037012669	0.218903499	-3.997860257
918	CPE	0.539700966	8.752983261	2.255656223	0.037228847	0.219693827	-4.0030068
919	FRMD4A	0.50660866	10.11190151	2.254575416	0.037309194	0.219958948	-4.004911685
920	HS3ST2	-0.796936578	8.877124079	-2.253582186	0.037383172	0.220046915	-4.006661795
921	KIAA0963	0.699854325	9.711259938	2.25258263	0.037457758	0.220346709	-4.00842264
922	DUSP5	0.719443681	10.62491572	2.248523796	0.037762041	0.221298153	-4.015568546
923	DUSP26	0.565885397	9.123326668	2.245531526	0.037987828	0.222228641	-4.02083231
924	F5	-0.510146241	8.178545009	-2.245128899	0.038018304	0.222259464	-4.021540294
925	COL5A1	-0.608684895	11.24714131	-2.244274111	0.038083081	0.222487542	-4.023043144
926	IL8RB	-0.658402423	8.711575209	-2.24333665	0.038154239	0.222685927	-4.024690996
927	ALDH1A1	0.582343295	9.4190507	2.242756152	0.038198364	0.222873636	-4.025711201
928	IFIH1	0.648316044	9.694308357	2.237719022	0.03858323	0.223648279	-4.034557884
929	TNIP3	0.523688608	7.962981395	2.23737893	0.038609343	0.22372869	-4.035154802
930	TTC21A	0.576807398	8.999272177	2.235598998	0.03874628	0.224015546	-4.038278099
931	PTP4A3	-0.565859084	10.21353044	-2.233970478	0.038871961	0.224136377	-4.041134546
932	LOC389816	0.780365572	8.188655983	2.226706994	0.039437116	0.226104666	-4.053861229
933	NELL2	0.821994446	8.948779811	2.220969627	0.039888877	0.227395892	-4.0638982
934	KIAA1267	0.511706765	10.55393982	2.219392113	0.040013924	0.227564223	-4.066655465
935	HSPA1A	0.878732843	9.981853235	2.218595616	0.040077199	0.227564223	-4.068047225
936	HAPLN3	0.681112863	8.488991107	2.216397153	0.040252326	0.228349828	-4.071887314
937	MYH11	0.60911837	13.41828417	2.214029069	0.040441754	0.228926151	-4.07602138
938	HSPB8	0.736013323	9.777024323	2.21398777	0.040445065	0.228926151	-4.076093455
939	KIAA1688	0.699673578	9.01223736	2.208582137	0.040880587	0.230473865	-4.085521239
940	TCEAL2	0.876638024	10.33581232	2.195932564	0.041916672	0.233733966	-4.107533933
941	CDH11	0.509592654	10.7218373	2.194327566	0.042049846	0.234263233	-4.110322004
942	ALPL	-0.534697381	13.7051172	-2.188158284	0.042565369	0.235965156	-4.121028373
943	CDKN1B	0.506048225	8.493416061	2.177424623	0.04347617	0.239391266	-4.139616368
944	IL18R1	0.867457949	11.18755973	2.176506833	0.043554874	0.239506945	-4.141203407
945	MNS1	0.746133774	8.772515711	2.175640973	0.043629244	0.239697085	-4.142700309
946	GATA2	-0.65284288	10.53895403	-2.175367978	0.043652716	0.239755337	-4.143172196
947	CDKN1A	0.635035501	12.45030749	2.170972196	0.044032267	0.241033114	-4.150766024
948	PELI1	0.606755184	11.00649051	2.159180178	0.045065444	0.243911829	-4.171094834
949	BTG2	0.61616031	12.33715094	2.15827236	0.045145898	0.243911829	-4.172657303
950	RND1	1.125578128	9.318010316	2.154095591	0.045517758	0.245298184	-4.17984131
951	PI3	-0.803716692	8.550413147	-2.151945	0.045710318	0.245625388	-4.183537267
952	GDF15	-0.732870201	10.17341031	-2.14977394	0.045905467	0.246389759	-4.187266299
953	MTE	0.932030544	10.57587896	2.148979656	0.045977053	0.246419016	-4.188630039
954	CMKOR1	0.581667481	10.72172261	2.143985219	0.04642953	0.247845889	-4.197198707
955	ELF5	-1.026479818	8.677729795	-2.142848037	0.046533123	0.247990551	-4.199148136
956	LRRC46	0.682318427	8.362306256	2.142519162	0.046563121	0.247990551	-4.199711804
957	CTSO	0.548733592	9.083049881	2.133641529	0.047379613	0.25047735	-4.214908967
958	NFE2L2	0.505475224	11.43479294	2.125678906	0.04812306	0.252757995	-4.228509306
959	HIGD1B	0.784643079	11.13286171	2.122000895	0.04847005	0.253964019	-4.234781653
960	CYGB	0.516817425	10.68135536	2.117479815	0.048899705	0.255436884	-4.242483237
961	FAM103A1	0.531249367	8.418677334	2.117112742	0.048934742	0.255436884	-4.243108128
962	C10orf107	0.515358128	8.004858662	2.11184603	0.049439968	0.256850697	-4.252067129
963	PLN	0.52013451	8.247649627	2.109721064	0.049645155	0.257342583	-4.2556782
