# Supplementary material for: Integrated Bioinformatic Analysis Reveals TXNRD1 as a Novel Biomarker and Potential Therapeutic Target in Idiopathic Pulmonary Arterial Hypertension
Source: Front Med (Lausanne). 2022 May 12;9:894584. doi: 10.3389/fmed.2022.894584 (PMC9133447; doi:10.3389/fmed.2022.894584)
Supplement: Supplementary file 4 [file Data_Sheet_4.CSV]

	symbol	logFC	AveExpr	t	P.Value	adj.P.Val	B
1	GALNT1	-1.1129975	8.629041304	-10.15856358	2.20E-10	3.30E-07	13.85179802
2	DLL4	1.593846644	9.392595482	10.08093187	2.57E-10	3.30E-07	13.70132885
3	SCARNA4	2.908965231	8.014887353	9.966390194	3.24E-10	3.30E-07	13.47781681
4	SNORA22	1.09890583	11.58660047	9.679873824	5.83E-10	4.45E-07	12.91081453
5	SNORD45A	0.838399012	11.15160699	9.439264122	9.62E-10	5.88E-07	12.42584835
6	RAB1C	1.157585046	9.379873384	9.246579127	1.44E-09	6.78E-07	12.03162286
7	NSRP1	-0.977995293	8.488748582	-9.212466911	1.55E-09	6.78E-07	11.96128531
8	STARD3	1.076109549	9.578691267	9.122277395	1.88E-09	6.79E-07	11.77452673
9	NOTCH4	1.243734825	9.304490699	9.044538612	2.22E-09	6.79E-07	11.61262576
10	SLC4A1AP	-0.958132187	9.033094669	-8.920038853	2.91E-09	6.79E-07	11.35155218
11	WFS1	1.301680692	9.677080321	8.905665954	3.00E-09	6.79E-07	11.32127066
12	VSIG2	1.354480336	9.763829622	8.853277421	3.36E-09	6.79E-07	11.21064716
13	GAS6	1.254000619	9.466015501	8.847751549	3.41E-09	6.79E-07	11.19895597
14	ILF3-AS1	1.301040863	7.373527486	8.787071027	3.89E-09	6.79E-07	11.07028713
15	ARF5	1.161342181	9.649036711	8.780497167	3.94E-09	6.79E-07	11.05631624
16	EIF5B	-1.053295758	8.937706087	-8.779892657	3.95E-09	6.79E-07	11.05503121
17	GPR146	1.701321293	8.724246682	8.73264963	4.38E-09	6.79E-07	10.9544443
18	ACE	1.149012895	8.561883072	8.727005038	4.43E-09	6.79E-07	10.94240492
19	SLC39A13	1.182170672	9.534522722	8.710515438	4.60E-09	6.79E-07	10.90720818
20	COPS2	-1.06815889	10.19980248	-8.697626085	4.73E-09	6.79E-07	10.87966911
21	COPB1	-1.002000184	9.818290161	-8.694585034	4.76E-09	6.79E-07	10.87316823
22	ARL2	1.174788986	10.5842973	8.665459614	5.07E-09	6.79E-07	10.8108398
23	TPR	-1.05454041	8.59638275	-8.661963584	5.11E-09	6.79E-07	10.80335017
24	SNORA37	1.392205408	9.61193966	8.638643765	5.38E-09	6.85E-07	10.75334697
25	SNORD116-6	1.322882931	8.79752983	8.585140885	6.06E-09	7.28E-07	10.63833133
26	MGAT3	1.192360965	8.866710227	8.539109287	6.71E-09	7.28E-07	10.53905036
27	KL	1.221094708	8.168126607	8.525023553	6.92E-09	7.28E-07	10.50860992
28	RXRB	0.894952546	9.273324688	8.505338385	7.23E-09	7.28E-07	10.4660213
29	GALNT13	1.270175797	6.221603025	8.501866252	7.28E-09	7.28E-07	10.45850365
30	FAM167A	1.626235688	7.814815142	8.473280047	7.76E-09	7.28E-07	10.39654534
31	SH2D3C	1.262069035	9.741239773	8.454788791	8.09E-09	7.28E-07	10.35640505
32	EMD	1.105735758	9.503827826	8.450875264	8.16E-09	7.28E-07	10.34790344
33	ADCY9	0.953942253	9.235670662	8.440368122	8.35E-09	7.28E-07	10.32506729
34	EPS8	-1.042515122	10.23873401	-8.414233597	8.85E-09	7.28E-07	10.26819856
35	C5orf56	1.011373188	8.943069924	8.404101941	9.06E-09	7.28E-07	10.24612594
36	CHTF8	0.989316476	9.608027845	8.395069559	9.24E-09	7.28E-07	10.22643586
37	ATHL1	1.207474397	8.21379431	8.386428304	9.42E-09	7.28E-07	10.20758755
38	RAB1B	0.954854447	11.357362	8.379160684	9.58E-09	7.28E-07	10.19172719
39	CLN3	1.077590557	9.159417524	8.374880588	9.67E-09	7.28E-07	10.18238308
40	TNFRSF14	0.915235082	9.207392968	8.372473861	9.72E-09	7.28E-07	10.17712769
41	CASP12	1.420904437	6.6575469	8.370604721	9.76E-09	7.28E-07	10.17304561
42	CACNG4	1.571633165	8.806360624	8.345285332	1.03E-08	7.39E-07	10.11770084
43	USP16	-0.915855786	9.039094887	-8.336411126	1.05E-08	7.39E-07	10.09828146
44	OPA1	-0.885937009	8.861956106	-8.332304478	1.06E-08	7.39E-07	10.08929111
45	SNORA7B	1.385250244	10.09240177	8.319670945	1.09E-08	7.43E-07	10.06161854
46	IRS1	1.103132717	7.677614896	8.29672348	1.15E-08	7.65E-07	10.01129627
47	ZC3H15	-0.999581644	9.782866257	-8.287542008	1.18E-08	7.65E-07	9.991140962
48	PRKD2	1.014584463	8.717181815	8.237310383	1.32E-08	8.37E-07	9.880659984
49	DAG1	0.982525059	9.250118885	8.228912424	1.34E-08	8.37E-07	9.862154336
50	SNORD94	1.628531775	9.832485709	8.214130086	1.39E-08	8.48E-07	9.829555861
51	KCNMB4	1.519662401	8.632831134	8.176595906	1.51E-08	9.05E-07	9.746645216
52	ODF3B	1.238622388	8.408229546	8.161287907	1.56E-08	9.17E-07	9.71277355
53	SDR39U1	0.994953272	8.267869612	8.130613109	1.68E-08	9.17E-07	9.644800354
54	ICAM2	1.228666548	10.5262244	8.126035242	1.69E-08	9.17E-07	9.634644715
55	SULT1C4	1.407533472	8.029053195	8.12305782	1.71E-08	9.17E-07	9.628037949
56	RXFP1	1.535605952	6.841014943	8.12177781	1.71E-08	9.17E-07	9.625197281
57	ROCK1	-0.969281841	9.076761569	-8.108934445	1.76E-08	9.17E-07	9.596681753
58	SNORA60	1.528084667	10.37295469	8.104549177	1.78E-08	9.17E-07	9.586940009
59	FIBIN	1.81029388	9.234368941	8.093221807	1.83E-08	9.17E-07	9.561764029
60	LAMC3	1.100986861	8.371822117	8.092413527	1.83E-08	9.17E-07	9.559966871
61	GDPD3	1.782328956	8.011056767	8.072541868	1.91E-08	9.17E-07	9.515754517
62	SMC4	-1.224216632	8.347931342	-8.07170025	1.92E-08	9.17E-07	9.513880776
63	GGTLC1	1.43007028	8.416870699	8.068974367	1.93E-08	9.17E-07	9.507811306
64	TIE1	1.300664839	9.040097505	8.065345549	1.95E-08	9.17E-07	9.499729726
65	LRPPRC	-0.89496613	9.23291775	-8.056207036	1.99E-08	9.17E-07	9.479369529
66	STARD8	1.055715515	9.287490822	8.047492683	2.03E-08	9.17E-07	9.459943375
67	SMC3	-1.010206841	8.366293308	-8.044070456	2.04E-08	9.17E-07	9.452311576
68	BZW1	-0.945741798	10.10573629	-8.042763287	2.05E-08	9.17E-07	9.449396063
69	TMEM120B	1.127495823	7.663137505	8.032345833	2.10E-08	9.17E-07	9.426152358
70	RAMP2	1.985454144	9.198077221	8.031666766	2.10E-08	9.17E-07	9.424636675
71	MYRF	1.301587764	8.719930454	8.010977728	2.20E-08	9.48E-07	9.378427459
72	NXN	1.082377457	9.731022231	8.004212136	2.24E-08	9.49E-07	9.36330336
73	ARRDC1	1.059174931	8.749726446	7.994005306	2.29E-08	9.58E-07	9.340474391
74	AES	0.879083366	10.74003006	7.965811709	2.44E-08	1.01E-06	9.277339495
75	DNM1L	-0.843878534	8.989952741	-7.944216305	2.57E-08	1.05E-06	9.228904694
76	EFCC1	1.074222404	9.057858488	7.917344316	2.73E-08	1.06E-06	9.16854411
77	EPN2	0.934650725	9.009453422	7.909582065	2.78E-08	1.06E-06	9.151089507
78	ADORA2A	1.112825316	7.833472457	7.909093431	2.78E-08	1.06E-06	9.149990457
79	AAMP	0.973672935	9.095689792	7.89454874	2.88E-08	1.06E-06	9.117260807
80	EEA1	-1.04863115	8.255651021	-7.889283379	2.91E-08	1.06E-06	9.105404968
81	HSP90AA2	-1.067366489	8.024984045	-7.888094941	2.92E-08	1.06E-06	9.102728465
82	ERBB2	0.958702121	9.137250435	7.887703641	2.92E-08	1.06E-06	9.101847168
83	TAX1BP1	-0.840319601	9.394870643	-7.887628526	2.92E-08	1.06E-06	9.101677988
84	APH1A	1.133255313	9.319975756	7.884485914	2.94E-08	1.06E-06	9.094599298
85	CLEC3B	1.37044692	9.652876219	7.881609983	2.96E-08	1.06E-06	9.088120095
86	OR7E14P	0.910158676	10.12209476	7.875748868	3.00E-08	1.06E-06	9.074911972
87	CRIP2	1.123715211	10.92809671	7.874132593	3.02E-08	1.06E-06	9.071268825
88	SEMA6A	1.253298551	9.005805766	7.869562642	3.05E-08	1.06E-06	9.060966001
89	PTMS	1.12762669	10.47289604	7.860872253	3.11E-08	1.06E-06	9.04136572
90	MDGA1	1.361319939	7.346202656	7.857190247	3.14E-08	1.06E-06	9.033058155
91	ARRDC2	1.365272184	9.544957977	7.849515871	3.19E-08	1.06E-06	9.015736679
92	TMF1	-0.896666719	8.332091909	-7.849496295	3.19E-08	1.06E-06	9.015692486
93	HEY1	1.78456357	8.7500038	7.826628263	3.36E-08	1.11E-06	8.964029364
94	WASH1	0.885301705	9.98330413	7.814852041	3.46E-08	1.11E-06	8.937396276
95	EIF1AX	-0.879141904	9.985950766	-7.814228531	3.46E-08	1.11E-06	8.93598561
96	ITPR2	-0.86173751	8.624523157	-7.803028284	3.55E-08	1.12E-06	8.910636265
97	CLDN5	1.266434914	9.136844026	7.801584324	3.56E-08	1.12E-06	8.907366903
98	SCAMP3	0.92744664	8.950770737	7.799229904	3.58E-08	1.12E-06	8.902035488
99	C19orf60	0.90677637	8.929396446	7.79456495	3.62E-08	1.12E-06	8.891469759
100	OR7E31P	0.877670319	10.55579981	7.78499135	3.70E-08	1.13E-06	8.869776887
101	LIMS2	0.930202312	9.202279112	7.778009098	3.76E-08	1.13E-06	8.853947733
102	IWS1	-0.685466397	8.130839943	-7.769827771	3.84E-08	1.13E-06	8.8353916
103	FAM69B	1.231438258	8.728103478	7.769099091	3.84E-08	1.13E-06	8.833738425
104	TMEM53	1.01878816	9.010474376	7.768094251	3.85E-08	1.13E-06	8.831458597
105	PLLP	1.166407523	10.89893191	7.740258581	4.11E-08	1.19E-06	8.768248063
106	GPM6A	1.325406229	8.077855028	7.7374126	4.14E-08	1.19E-06	8.761779227
107	C1orf198	1.202756271	10.99046149	7.735257121	4.16E-08	1.19E-06	8.756879138
108	PIN1	1.031674503	9.005930926	7.727070378	4.24E-08	1.20E-06	8.738262203
109	MGC72080	0.916885066	10.36386642	7.718383587	4.32E-08	1.21E-06	8.718498003
110	GOLGA4	-0.854780557	8.878245085	-7.710218196	4.41E-08	1.22E-06	8.699910579
111	RNF167	1.025304625	9.438468223	7.691770219	4.60E-08	1.23E-06	8.657882306
112	GDF10	1.226596113	8.677476352	7.689357396	4.63E-08	1.23E-06	8.652381925
113	PRPF40A	-0.876522256	8.541573724	-7.68789135	4.64E-08	1.23E-06	8.649039469
114	ST6GALNAC6	1.094610306	10.21549257	7.687547549	4.65E-08	1.23E-06	8.64825559
115	GGT3P	1.099623916	8.582244612	7.685417907	4.67E-08	1.23E-06	8.643399563
116	TMEM175	0.92954476	9.244444499	7.682485949	4.70E-08	1.23E-06	8.636713067
117	OSBPL8	-0.867651812	9.381436011	-7.680347451	4.72E-08	1.23E-06	8.631835352
118	RPL18A	0.848707115	10.63098247	7.667738733	4.86E-08	1.25E-06	8.60306323
119	FOXF1	1.574692309	8.977246106	7.667614016	4.87E-08	1.25E-06	8.602778526
120	SHC2	1.088477675	8.01783017	7.655923219	5.00E-08	1.27E-06	8.576081263
121	PPP1R13L	0.979279274	8.804878554	7.65410391	5.02E-08	1.27E-06	8.571924974
122	CPAMD8	1.191298001	8.679459471	7.641967943	5.17E-08	1.28E-06	8.544188186
123	FAM122C	0.977056601	8.846074669	7.63600548	5.24E-08	1.28E-06	8.53055354
124	UBA7	0.936178897	9.921374839	7.634644318	5.26E-08	1.28E-06	8.527440223
125	OR7E106P	0.913075201	10.57105074	7.633211623	5.27E-08	1.28E-06	8.524163016
126	STAG3L3	0.794338804	10.36910112	7.630984208	5.30E-08	1.28E-06	8.519067372
127	HSP90AA1	-1.401969239	11.05818561	-7.628556472	5.33E-08	1.28E-06	8.513512681
128	PPP2R5B	1.033242689	8.553235435	7.627758325	5.34E-08	1.28E-06	8.511686335
129	LINC01089	1.130684816	8.091044726	7.623613795	5.39E-08	1.28E-06	8.502201271
130	ELMSAN1	0.982899061	8.684885558	7.610534498	5.56E-08	1.30E-06	8.472252884
131	CARHSP1	0.99431613	9.636257032	7.6077282	5.60E-08	1.30E-06	8.465824091
132	C12orf10	0.860116729	9.344407977	7.603736376	5.65E-08	1.30E-06	8.456677583
133	ALS2CL	0.996121565	8.390204216	7.59727285	5.74E-08	1.30E-06	8.441863012
134	RBCK1	0.873370497	9.543425161	7.595160242	5.76E-08	1.30E-06	8.437019619
135	RNU5A-1	1.117675132	7.007687183	7.594635487	5.77E-08	1.30E-06	8.435816462
136	ZBTB4	1.089037253	9.42912414	7.592433389	5.80E-08	1.30E-06	8.430767095
137	IDH1	-1.100722968	10.05789972	-7.588624482	5.85E-08	1.30E-06	8.422031778
138	GOLIM4	-0.819554139	9.639709026	-7.586474231	5.88E-08	1.30E-06	8.417099533
139	DNAL4	1.175152437	7.799920284	7.579830104	5.97E-08	1.31E-06	8.401855241
140	FAM63A	1.006892628	8.450279395	7.573133244	6.07E-08	1.31E-06	8.386483849
141	LINC01000	0.946581077	8.778746333	7.571518415	6.09E-08	1.31E-06	8.382776394
142	EIF3A	-1.172328995	10.50914456	-7.568661461	6.13E-08	1.31E-06	8.376216294
143	RARRES2	1.49538503	9.581204008	7.567236014	6.15E-08	1.31E-06	8.372942786
144	CTR9	-0.688673547	8.642244197	-7.564833179	6.19E-08	1.31E-06	8.367424098
145	MLLT6	0.950095435	9.58163414	7.562100729	6.23E-08	1.31E-06	8.361147411
146	FAXDC2	1.323505122	10.0630073	7.548412474	6.43E-08	1.33E-06	8.329688914
147	ESAM	1.054900049	9.136148129	7.548147133	6.44E-08	1.33E-06	8.329078851
148	HAGH	0.832860109	9.909705709	7.547724931	6.44E-08	1.33E-06	8.328108121
149	WNT7A	1.275807843	8.270092372	7.544218426	6.50E-08	1.33E-06	8.320044991
150	CCDC186	-1.147488267	8.458260548	-7.536886179	6.61E-08	1.33E-06	8.303179244
151	SCARNA13	1.252907138	9.876519376	7.531263728	6.70E-08	1.33E-06	8.290241436
152	KCNK3	1.293064694	9.107013951	7.530814839	6.70E-08	1.33E-06	8.289208313
153	USO1	-1.020699848	9.955546957	-7.529981717	6.72E-08	1.33E-06	8.287290801
154	WNT3A	1.045466354	7.127370983	7.52983835	6.72E-08	1.33E-06	8.286960818
155	TWF1	-0.795938732	9.512921096	-7.523398098	6.82E-08	1.34E-06	8.272134637
156	RAB1A	-0.617076028	10.4482718	-7.516601314	6.93E-08	1.36E-06	8.256481558
157	SDAD1	-0.721780827	8.467619924	-7.505045136	7.12E-08	1.38E-06	8.229853129
158	CNPPD1	1.044078663	9.363741437	7.504865333	7.12E-08	1.38E-06	8.229438672
159	CCDC115	1.062897609	8.320227883	7.494118294	7.31E-08	1.38E-06	8.204658177
160	GRIA1	1.620532899	7.994169338	7.493345395	7.32E-08	1.38E-06	8.202875427
161	VPS28	0.959880431	9.876633308	7.491880291	7.35E-08	1.38E-06	8.199495827
162	SUPT16H	-0.890236044	9.124203289	-7.489941172	7.38E-08	1.38E-06	8.195022354
163	KIF5B	-1.045732167	10.94641444	-7.489678664	7.38E-08	1.38E-06	8.19441672
164	CTNND2	1.140753419	7.261469887	7.48624272	7.44E-08	1.39E-06	8.186488756
165	FLJ34503	1.534679611	7.06656794	7.476834192	7.61E-08	1.41E-06	8.164771701
166	CCDC88A	-0.959739289	8.430630964	-7.465549181	7.82E-08	1.43E-06	8.138707486
167	NOL8	-0.904182866	8.185350284	-7.464992956	7.83E-08	1.43E-06	8.137422365
168	SNORD81	1.333091841	10.6799493	7.459488322	7.93E-08	1.44E-06	8.124702027
169	GFPT1	-0.972304078	10.40424767	-7.453921764	8.03E-08	1.45E-06	8.11183443
170	SNORD116-4	1.287497536	9.711978715	7.449569036	8.12E-08	1.46E-06	8.101769794
171	PCED1B	1.111585958	7.538460302	7.444325519	8.22E-08	1.46E-06	8.089642027
172	RASIP1	1.182316341	8.51224983	7.441431726	8.27E-08	1.46E-06	8.082947365
173	NCL	-1.081662289	10.19471671	-7.441343076	8.28E-08	1.46E-06	8.082742258
174	DNAJC21	-0.750931166	8.508532514	-7.436422882	8.37E-08	1.46E-06	8.071356956
175	SLC15A3	1.193269733	8.983540454	7.435522904	8.39E-08	1.46E-06	8.069274059
176	TNFSF13	0.935550968	9.44929845	7.43542813	8.39E-08	1.46E-06	8.069054708
177	TMEM80	1.137523011	9.086856314	7.427376163	8.55E-08	1.48E-06	8.050414384
178	CLEC14A	1.218153353	8.619760643	7.424301294	8.62E-08	1.48E-06	8.043293751
179	DXO	1.012427358	8.580780756	7.421218216	8.68E-08	1.48E-06	8.036152829
180	SNORA49	1.280301581	8.774714026	7.420756295	8.69E-08	1.48E-06	8.035082832
181	GOLGB1	-0.915846775	9.107993856	-7.415549968	8.80E-08	1.48E-06	8.023020888
182	TNS3	0.821822181	10.07234367	7.414038496	8.83E-08	1.48E-06	8.019518448
183	MATN3	1.330078053	7.350047127	7.412760027	8.85E-08	1.48E-06	8.016555691
184	TSPAN9	1.160217523	8.285093214	7.407774311	8.96E-08	1.48E-06	8.004999568
185	GPSM3	0.952171858	8.618450416	7.40709538	8.97E-08	1.48E-06	8.003425651
186	BLOC1S1	1.087377141	9.269061512	7.397816308	9.17E-08	1.51E-06	7.981908454
187	GPIHBP1	1.140574951	8.478207958	7.394752199	9.24E-08	1.51E-06	7.974800566
188	TUBG2	1.079578027	9.178859168	7.388451208	9.38E-08	1.52E-06	7.960180051
189	LYRM2	-0.984094025	9.217776635	-7.387079393	9.41E-08	1.52E-06	7.956996251
190	INF2	0.901579226	8.866315406	7.384340861	9.47E-08	1.52E-06	7.950639729
191	OR7E37P	0.868609947	10.70945321	7.383882956	9.48E-08	1.52E-06	7.94957677
192	TMEM204	1.155891963	11.31221834	7.380529723	9.56E-08	1.52E-06	7.941791866
193	AGRN	1.070938521	8.74367741	7.376168914	9.65E-08	1.53E-06	7.931665511
194	TPRA1	0.866118462	9.678327221	7.374240218	9.70E-08	1.53E-06	7.927186021
195	NDUFA3	1.043154351	10.05593832	7.37119832	9.77E-08	1.53E-06	7.920120052
196	CDC5L	-0.82193863	8.752765577	-7.369899333	9.80E-08	1.53E-06	7.917102283
197	ACKR4	1.018537875	9.477999603	7.365574296	9.90E-08	1.54E-06	7.907052853
198	RSL1D1	-1.047276156	10.21822588	-7.362485016	9.97E-08	1.54E-06	7.899873232
199	BRCC3	-0.897521798	8.238823686	-7.356755713	1.01E-07	1.55E-06	7.886554708
200	CDH5	1.012935119	10.90537994	7.351290266	1.02E-07	1.56E-06	7.873845466
201	C10orf67	1.227633449	6.477808677	7.351116478	1.02E-07	1.56E-06	7.873441276
202	XRCC1	0.902767569	9.260433554	7.348414156	1.03E-07	1.56E-06	7.867155815
203	BCLAF1	-0.911835402	9.622083308	-7.347243855	1.03E-07	1.56E-06	7.864433453
204	TMEM8B	1.009972128	8.092094707	7.338807649	1.05E-07	1.58E-06	7.84480369
205	MRPL11	1.175626202	8.910424896	7.334041894	1.07E-07	1.59E-06	7.833710315
206	SEMA5A	1.099360553	10.05717017	7.333179505	1.07E-07	1.59E-06	7.831702584
207	NKD2	1.131774921	8.134989168	7.326089793	1.09E-07	1.60E-06	7.815193259
208	CELSR1	0.912358277	9.119724991	7.324779347	1.09E-07	1.60E-06	7.812140982
209	TMEM141	1.030793495	8.967143365	7.320672031	1.10E-07	1.61E-06	7.802572783
210	DNAJC3	-0.891874862	9.050902108	-7.316560016	1.11E-07	1.62E-06	7.79299139
211	CA4	1.567665662	8.520584575	7.310239202	1.13E-07	1.63E-06	7.778258901
212	SIPA1L3	0.913502971	9.104825898	7.309951022	1.13E-07	1.63E-06	7.777587087
213	SNORD80	1.028806238	8.798318828	7.30746948	1.14E-07	1.63E-06	7.771801588
214	MTDH	-0.619804862	10.24669233	-7.302144583	1.15E-07	1.64E-06	7.759384298
215	RPAP3	-0.836446831	6.953579282	-7.297704473	1.16E-07	1.64E-06	7.749027394
216	DDR1	0.933728241	9.534081059	7.290493933	1.18E-07	1.64E-06	7.732202677
217	PKN1	0.934835204	9.102457656	7.290413778	1.18E-07	1.64E-06	7.732015608
218	ABHD16A	0.952004608	8.407043195	7.288556054	1.19E-07	1.64E-06	7.727679752
219	IGSF8	0.922992164	8.6374169	7.287175464	1.19E-07	1.64E-06	7.724457213
220	FAM188B	1.225384513	9.085123422	7.284508606	1.20E-07	1.64E-06	7.718231581
221	SNORA54	1.211889822	9.061513781	7.283571768	1.20E-07	1.64E-06	7.716044362
222	PYROXD1	-0.964458307	8.157044698	-7.283361188	1.20E-07	1.64E-06	7.715552708
223	SYNPO	0.937018472	8.838318847	7.279795454	1.21E-07	1.64E-06	7.707226692
224	CYSTM1	0.884066242	10.50775727	7.27683729	1.22E-07	1.64E-06	7.700318079
225	NBL1	0.96101916	9.633925728	7.2765917	1.22E-07	1.64E-06	7.699744466
226	NR1H2	0.900132895	9.333347637	7.273720939	1.23E-07	1.64E-06	7.693038777
227	SNORD95	0.883079687	10.60884011	7.269062618	1.25E-07	1.64E-06	7.682155288
228	TMEM109	0.915410013	11.50024811	7.26879866	1.25E-07	1.64E-06	7.681538503
229	EGFL7	1.024191518	8.935879093	7.267495364	1.25E-07	1.64E-06	7.678492981
230	SNORD116-1	0.775137207	11.06597641	7.266317776	1.25E-07	1.64E-06	7.675741021
231	PPP1R11	1.070766202	9.5671112	7.266066637	1.25E-07	1.64E-06	7.675154099
232	ZNF146	-0.914374812	8.655576541	-7.264495669	1.26E-07	1.64E-06	7.671482493
233	FZD1	0.917099032	8.840657637	7.263463401	1.26E-07	1.64E-06	7.66906974
234	IBTK	-0.714486238	9.439532476	-7.263262304	1.26E-07	1.64E-06	7.668599692
235	TBC1D17	0.928172381	8.763886144	7.263163314	1.26E-07	1.64E-06	7.668368309
236	VAMP5	1.003840743	9.864500388	7.25855278	1.28E-07	1.65E-06	7.657590054
237	ARAP3	0.985440283	8.611935444	7.25593247	1.28E-07	1.65E-06	7.651463188
238	DCTN3	0.974930883	9.71474465	7.25325043	1.29E-07	1.65E-06	7.645191046
239	GNA11	0.976076426	9.657077108	7.251479821	1.30E-07	1.65E-06	7.641049832
240	HIGD1B	1.889174219	9.529107656	7.25034455	1.30E-07	1.65E-06	7.638394368
241	CASZ1	1.132428962	9.374878866	7.250235774	1.30E-07	1.65E-06	7.638139926
242	CNNM3	1.039835659	8.611707656	7.248560478	1.31E-07	1.65E-06	7.634220981
243	APBB1	1.071240267	7.728336503	7.247515955	1.31E-07	1.65E-06	7.631777388
244	C1QTNF5	1.173360316	8.975633327	7.245356578	1.32E-07	1.65E-06	7.626725209
245	PKNOX2	1.180915431	8.776802004	7.24269397	1.33E-07	1.65E-06	7.620494805
246	LRP10	0.839790573	10.36840603	7.2368539	1.34E-07	1.67E-06	7.606825991
247	BTNL9	1.527202105	9.499446711	7.236321432	1.35E-07	1.67E-06	7.605579514
248	LGR5	1.530386756	6.536829849	7.23430788	1.35E-07	1.67E-06	7.60086557
249	TMEM74B	1.04219475	7.575254178	7.232666728	1.36E-07	1.67E-06	7.597023059
250	CERS4	1.184637688	8.995319149	7.226041349	1.38E-07	1.68E-06	7.581507138
251	MAPRE3	1.131488086	8.310612401	7.224241525	1.39E-07	1.68E-06	7.577291149
252	BLZF1	-0.93534529	9.563360501	-7.223466349	1.39E-07	1.68E-06	7.57547521
253	LOC692247	1.275077174	7.971825047	7.223378776	1.39E-07	1.68E-06	7.575270055
254	KRR1	-0.667502724	8.667621267	-7.222205697	1.39E-07	1.68E-06	7.572521821
255	ZNF721	-1.053173218	8.569461285	-7.218660366	1.40E-07	1.68E-06	7.564214887
256	TPCN1	0.95342557	9.722050416	7.215381059	1.42E-07	1.69E-06	7.556529797
257	ITGA3	1.071998613	10.403707	7.212389026	1.43E-07	1.69E-06	7.549516706
258	TRPM4	0.944799868	8.447558469	7.210368967	1.43E-07	1.69E-06	7.544781183
259	SCUBE1	1.34234806	8.259762703	7.210204342	1.43E-07	1.69E-06	7.544395238
260	RGL2	0.95313795	9.577627665	7.209997177	1.43E-07	1.69E-06	7.543909556
261	TLE2	0.934673544	9.104777146	7.205358804	1.45E-07	1.70E-06	7.533033804
262	SNORD116-5	0.87872693	11.20716284	7.203140367	1.46E-07	1.70E-06	7.527831161
263	ZDHHC14	1.004165741	8.095816276	7.198795513	1.47E-07	1.71E-06	7.517639818
264	SNORD116-24	0.696781324	12.02673176	7.198714726	1.47E-07	1.71E-06	7.5174503
265	ADARB1	0.975523106	9.594978696	7.192223734	1.50E-07	1.73E-06	7.50222028
266	RABAC1	0.896374506	9.725970019	7.186678654	1.52E-07	1.74E-06	7.489205323
267	TBX2	1.238509371	9.292622004	7.185134187	1.52E-07	1.74E-06	7.485579562
268	AK1	0.954997622	9.129772949	7.180951299	1.54E-07	1.75E-06	7.475758334
269	KLF3-AS1	1.07089834	7.620706011	7.176980994	1.55E-07	1.76E-06	7.466434128
270	FAM84A	1.032131644	7.499739178	7.169296647	1.58E-07	1.79E-06	7.448381711
271	PCDHB9	1.07721392	7.938335009	7.161502209	1.61E-07	1.82E-06	7.430062811
272	TMEM222	0.926397918	8.986709546	7.157014551	1.63E-07	1.83E-06	7.419512097
273	MFSD10	0.882352148	9.937923611	7.153570487	1.64E-07	1.84E-06	7.411413149
274	IDE	-0.739014305	9.250524197	-7.146528961	1.67E-07	1.86E-06	7.394849735
275	HIF3A	1.666889068	8.866238526	7.144817428	1.68E-07	1.86E-06	7.390822814
276	PPP1R14A	1.394561838	9.220075643	7.143674892	1.68E-07	1.86E-06	7.388134426
277	HIST2H2AC	1.370736989	9.348817164	7.141713266	1.69E-07	1.86E-06	7.383518324
278	MAN1C1	1.054256677	8.657712495	7.139683584	1.70E-07	1.86E-06	7.378741547
279	ANG	1.114970837	8.66015518	7.139263827	1.70E-07	1.86E-06	7.377753598
280	RAMP3	1.265883419	9.2358838	7.135278212	1.71E-07	1.87E-06	7.36837184
281	PAPOLA	-0.735751947	10.6911306	-7.130994674	1.73E-07	1.88E-06	7.358286505
282	XCL1	1.384065316	6.721836371	7.125410977	1.76E-07	1.90E-06	7.34513646
283	LTV1	-0.981728528	8.144734405	-7.124956043	1.76E-07	1.90E-06	7.344064877
284	RABEP1	-0.607406831	8.83519276	-7.119166724	1.78E-07	1.91E-06	7.33042598
285	TMEM219	0.976615184	8.529474405	7.117147152	1.79E-07	1.91E-06	7.325667104
286	C10orf25	1.089808307	6.871239433	7.116872541	1.79E-07	1.91E-06	7.325019977
287	SNORA20	0.894259783	11.53529641	7.115394457	1.80E-07	1.91E-06	7.321536669
288	PSMD1	-0.897669321	9.457438299	-7.114879205	1.80E-07	1.91E-06	7.320322339
289	CASK	-0.536342157	9.347227807	-7.113736728	1.81E-07	1.91E-06	7.317629665
290	EFEMP2	0.951317991	9.695210019	7.110587035	1.82E-07	1.92E-06	7.310205362
291	STK38L	-0.837054374	9.947477164	-7.101555411	1.86E-07	1.95E-06	7.288909367
292	FRS2	-0.663885754	9.23178518	-7.098873943	1.87E-07	1.96E-06	7.282584613
293	NDST1	0.776809842	10.75248225	7.095438514	1.89E-07	1.97E-06	7.274480144
294	TRMT112	0.764252306	11.78349962	7.092621728	1.90E-07	1.97E-06	7.267833974
295	NDRG4	1.558919937	8.935625501	7.092591881	1.90E-07	1.97E-06	7.267763546
296	SSTR1	1.227144374	7.39663327	7.088882494	1.92E-07	1.97E-06	7.259009723
297	LARP7	-0.689798037	7.315769206	-7.088576286	1.92E-07	1.97E-06	7.258287022
298	EPRS	-1.11210556	8.536775558	-7.088307126	1.92E-07	1.97E-06	7.257651748
299	NBN	-0.666877599	8.482725482	-7.087148725	1.93E-07	1.97E-06	7.254917578
300	DHX36	-0.748424121	8.491977732	-7.081731326	1.95E-07	1.98E-06	7.242128617
301	SPINT2	1.061280672	9.321919679	7.080438306	1.96E-07	1.98E-06	7.239075601
302	PCGF2	0.886151881	9.078454934	7.077650856	1.97E-07	1.98E-06	7.232493283
303	ATP6V1C1	-0.65773123	8.617714773	-7.077282234	1.97E-07	1.98E-06	7.23162274
304	CASKIN2	1.077217134	8.935101805	7.077165584	1.97E-07	1.98E-06	7.231347255
305	NKD1	1.095271574	9.033060406	7.075891009	1.98E-07	1.98E-06	7.228337045
306	GPER1	1.281892892	8.398343762	7.068394472	2.01E-07	2.01E-06	7.210627996
307	SMARCD2	0.96041475	8.442654612	7.065964305	2.03E-07	2.02E-06	7.204885673
308	TEX261	0.788933722	10.3820301	7.054637506	2.08E-07	2.06E-06	7.178111232
309	ZNF667-AS1	1.165482243	9.323169036	7.053819073	2.09E-07	2.06E-06	7.176175973
310	WBP2	0.918462497	9.93590569	7.053669144	2.09E-07	2.06E-06	7.175821443
311	HMHA1	0.929183557	8.672770038	7.050966786	2.10E-07	2.06E-06	7.169430816
312	PRDX5	1.088403821	10.6570018	7.047964788	2.12E-07	2.07E-06	7.162330494
313	TRAPPC6A	0.993002734	8.426886446	7.046364916	2.12E-07	2.07E-06	7.15854601
314	S100A4	1.091468821	9.648148752	7.03961861	2.16E-07	2.10E-06	7.142584086
315	DHX29	-0.659096943	8.663296654	-7.03860609	2.16E-07	2.10E-06	7.140187938
316	TMEM216	1.098676285	7.44864569	7.029681141	2.21E-07	2.14E-06	7.11906123
317	DCAKD	0.892895932	9.795888866	7.024327117	2.24E-07	2.16E-06	7.10638258
318	LRP4	1.315037398	8.564367259	7.022353377	2.25E-07	2.16E-06	7.101707725
319	CLTC	-0.913896637	10.50357488	-7.020699605	2.26E-07	2.16E-06	7.097790342
320	MIF4GD	0.99742643	8.35681707	7.019985183	2.26E-07	2.16E-06	7.096097943
321	NKG7	1.685179748	8.954753979	7.003203433	2.36E-07	2.24E-06	7.056324913
322	C10orf10	1.465911377	10.75167028	7.003132954	2.36E-07	2.24E-06	7.056157802
323	LOC100505549	0.913548043	8.725472023	7.00060896	2.37E-07	2.24E-06	7.050172783
324	C17orf49	1.039726716	10.09406378	6.997521776	2.39E-07	2.25E-06	7.042851206
325	WBP1	0.873365438	10.16949454	6.991697671	2.42E-07	2.28E-06	7.029035454
326	EFR3B	1.021589473	8.142120832	6.989736584	2.44E-07	2.28E-06	7.024382462
327	TEAD2	0.938526423	8.874292363	6.984599748	2.47E-07	2.30E-06	7.012192198
328	HIST1H2AC	1.133726752	8.812126843	6.981735092	2.48E-07	2.31E-06	7.005392616
329	POLR2B	-0.807568376	9.350991796	-6.976784135	2.51E-07	2.33E-06	6.993638525
330	SLC44A2	0.731048814	11.72950491	6.976375359	2.52E-07	2.33E-06	6.992667909
331	ATRAID	0.738312582	11.04117732	6.973208468	2.53E-07	2.34E-06	6.985147594
332	PDGFB	1.096793745	8.022747013	6.969583983	2.56E-07	2.35E-06	6.976539096
333	SNORD116-23	1.043998297	9.125838242	6.967908994	2.57E-07	2.36E-06	6.97256028
334	SLC9B1	1.30856778	6.504163308	6.961471304	2.61E-07	2.38E-06	6.957264721
335	STPG1	1.047858577	7.878778941	6.961223816	2.61E-07	2.38E-06	6.956676601
336	CAND1	-0.680379173	9.187177467	-6.954861086	2.65E-07	2.41E-06	6.941553831
337	SNORD24	1.087783179	8.879690907	6.953645794	2.66E-07	2.41E-06	6.938664778
338	ZFX	-0.775901103	9.187526578	-6.951758118	2.67E-07	2.41E-06	6.934176934
339	SSH3	1.048896789	8.386942949	6.950144009	2.68E-07	2.42E-06	6.930339127
340	C9orf142	1.064851581	8.816010113	6.948108003	2.69E-07	2.42E-06	6.925497722
341	GCC2	-1.007168523	8.729102826	-6.945168891	2.71E-07	2.42E-06	6.918507914
342	ACVRL1	0.951012609	10.29498745	6.944984812	2.71E-07	2.42E-06	6.918070102
343	C11orf71	1.008766808	7.962959244	6.94119552	2.74E-07	2.44E-06	6.909056708
344	MFNG	1.239693972	8.706194405	6.93728774	2.76E-07	2.45E-06	6.899759593
345	SLC22A17	0.947460665	9.45316845	6.936890411	2.77E-07	2.45E-06	6.89881419
346	SLK	-0.91927359	9.945429471	-6.934117209	2.79E-07	2.46E-06	6.892215085
347	LINC00665	1.148297388	6.792300416	6.933832877	2.79E-07	2.46E-06	6.891538436
348	HPCAL1	0.81321357	10.61383771	6.93266314	2.80E-07	2.46E-06	6.888754603
349	DDX3X	-0.981694002	10.51050985	-6.929976357	2.81E-07	2.46E-06	6.882359737
350	MKNK2	0.970237549	10.52664943	6.928373738	2.83E-07	2.47E-06	6.878544884
351	SNORD46	0.941226472	10.73965571	6.925581583	2.84E-07	2.48E-06	6.871897708
352	HOOK3	-0.686150949	9.528090019	-6.922993672	2.86E-07	2.49E-06	6.865735897
353	CCP110	-0.761989233	7.545546843	-6.919394893	2.89E-07	2.50E-06	6.857165826
354	HSPD1	-1.255797596	9.679171531	-6.917794905	2.90E-07	2.50E-06	6.853355124
355	FAM98C	1.055264397	8.101992571	6.909564483	2.96E-07	2.54E-06	6.833747638
356	ADRB1	1.404486235	8.877715388	6.909563552	2.96E-07	2.54E-06	6.833745418
357	SEMA3B	1.144605702	8.57763673	6.907050737	2.98E-07	2.55E-06	6.827757413
358	DEXI	0.904594195	9.970710113	6.904362579	2.99E-07	2.56E-06	6.8213507
359	ROCK2	-0.954456176	9.540003497	-6.899148541	3.03E-07	2.58E-06	6.808921474
360	RNU6ATAC	1.110497324	7.402667457	6.898646319	3.04E-07	2.58E-06	6.807724098
361	PIGQ	1.01944359	8.534820529	6.893469228	3.08E-07	2.60E-06	6.795379287
362	GOLGA5	-0.693440517	9.219887675	-6.89249263	3.08E-07	2.60E-06	6.79305021
363	RSRC1	-0.761441169	8.226992552	-6.891206569	3.09E-07	2.60E-06	6.789982919
364	RAD50	-1.024363729	8.748865841	-6.880619985	3.17E-07	2.66E-06	6.764725832
365	ROBO4	1.136298827	9.372744764	6.880009728	3.18E-07	2.66E-06	6.763269478
366	SNX33	1.024711933	8.986044112	6.877517651	3.20E-07	2.67E-06	6.757321769
367	RORC	1.038731192	8.667874575	6.873802482	3.23E-07	2.68E-06	6.748453548
368	MAPK3	0.958882513	10.32786202	6.871648802	3.24E-07	2.68E-06	6.743311866
369	ST6GALNAC2	1.206613139	9.946617883	6.871037805	3.25E-07	2.68E-06	6.741853074
370	HNRNPA3	-0.869001891	10.25962214	-6.870985542	3.25E-07	2.68E-06	6.741728289
371	SOX13	1.006664216	8.530933346	6.870163495	3.25E-07	2.68E-06	6.739765522
372	PNN	-0.615768676	8.906411758	-6.869850155	3.26E-07	2.68E-06	6.739017351
373	LTBP2	1.080726812	10.74517921	6.867465959	3.28E-07	2.68E-06	6.733324143
374	TDRD10	1.090678323	7.737490983	6.867120452	3.28E-07	2.68E-06	6.732499051
375	PTRHD1	1.022210277	8.539383346	6.865805876	3.29E-07	2.68E-06	6.729359627
376	TSPAN4	0.876116304	10.3269172	6.864551192	3.30E-07	2.68E-06	6.726363035
377	TPT1-AS1	0.953645527	8.880756125	6.860845862	3.33E-07	2.69E-06	6.717512379
378	FAM174A	0.92542109	8.715869008	6.860795977	3.33E-07	2.69E-06	6.717393209
379	DDX1	-0.861880438	9.602908072	-6.856384028	3.37E-07	2.71E-06	6.706852474
380	HYAL2	1.108939806	9.050445709	6.855704597	3.37E-07	2.71E-06	6.705229008
381	RNASEK-C17orf49	0.86533194	9.461809036	6.855309358	3.37E-07	2.71E-06	6.70428458
382	ABHD17A	1.025651444	9.60155603	6.845746091	3.45E-07	2.76E-06	6.681427177
383	OTUB1	0.73182668	10.54053289	6.841937082	3.49E-07	2.78E-06	6.672320047
384	CLOCK	-0.652154364	8.528910529	-6.841126889	3.49E-07	2.78E-06	6.670382691
385	TMEM178A	1.290498831	8.979423422	6.836219171	3.53E-07	2.80E-06	6.658645499
386	ADAMTS8	1.308485619	9.226425936	6.835978035	3.54E-07	2.80E-06	6.658068728
387	SNORD116-21	1.258775655	8.129491824	6.834529183	3.55E-07	2.80E-06	6.654603077
388	LDB1	0.778298913	11.09211248	6.83095001	3.58E-07	2.82E-06	6.646040604
389	ARHGEF37	1.237829005	7.68439794	6.829137025	3.60E-07	2.83E-06	6.641702796
390	GPRIN2	0.997985072	8.098370473	6.825312471	3.63E-07	2.84E-06	6.632550721
391	RAB5B	0.721200336	10.67550527	6.821702032	3.66E-07	2.86E-06	6.623909378
392	TMEM140	1.089343544	9.66478845	6.821693437	3.66E-07	2.86E-06	6.623888805
393	DOCK6	1.046204687	9.006726635	6.820605253	3.67E-07	2.86E-06	6.621283998
394	IRF2BPL	0.966598258	9.110235652	6.816514923	3.71E-07	2.88E-06	6.611491601
395	RANBP6	-0.641061604	7.986214934	-6.813530439	3.74E-07	2.89E-06	6.604345355
396	CMTM8	1.127141196	8.365161928	6.807816314	3.79E-07	2.92E-06	6.590660045
397	FLJ20712	1.154363442	6.787737013	6.804962686	3.81E-07	2.94E-06	6.58382413
398	MAP4K2	1.105487141	8.06191673	6.803894543	3.82E-07	2.94E-06	6.581265121
399	SLC6A16	1.208168314	7.814083705	6.801363427	3.85E-07	2.95E-06	6.575200632
400	POLR2J3	0.878434457	10.77956776	6.800666385	3.86E-07	2.95E-06	6.573530401
401	DUSP8	1.039473544	8.820492798	6.79884599	3.87E-07	2.95E-06	6.569168148
402	CRTC2	0.972451851	9.180885274	6.798161266	3.88E-07	2.95E-06	6.567527223
403	GNA14	1.18127276	8.231530491	6.797142835	3.89E-07	2.95E-06	6.565086474
404	HYAL1	1.034226433	9.741429206	6.791446298	3.94E-07	2.98E-06	6.551431958
405	NXF3	1.623726219	7.279776664	6.785626442	4.00E-07	3.01E-06	6.537477788
406	MMP28	0.999501123	8.795130151	6.785335923	4.00E-07	3.01E-06	6.536781109
407	SMC6	-0.845971927	7.6884769	-6.783889854	4.02E-07	3.02E-06	6.533313207
408	FXR1	-0.684754592	9.011905747	-6.778553799	4.07E-07	3.04E-06	6.520514318
409	NOS1	1.383062003	7.461840491	6.777927872	4.08E-07	3.04E-06	6.519012765
410	ASB16-AS1	0.964949331	8.672420284	6.77690763	4.09E-07	3.04E-06	6.516565175
411	SH2B1	1.058913001	7.48560621	6.776637036	4.09E-07	3.04E-06	6.515915992
412	HIST1H2BC	1.459724878	7.112342051	6.769992886	4.16E-07	3.08E-06	6.499973207
413	LRRTM4	1.116575267	7.007466938	6.768117217	4.17E-07	3.09E-06	6.495471533
414	IRX2	0.96426305	8.483960643	6.767592641	4.18E-07	3.09E-06	6.494212456
415	THOC2	-0.908466963	9.105704272	-6.76548961	4.20E-07	3.09E-06	6.489164469
416	SPOCK2	1.125277485	10.60085387	6.759189068	4.27E-07	3.13E-06	6.47403785
417	FGFR4	1.559701522	8.729861229	6.75754946	4.28E-07	3.13E-06	6.470100623
418	DACH1	1.090285438	7.886940624	6.757177453	4.29E-07	3.13E-06	6.46920727
419	TMCO6	0.948207648	8.47866482	6.753044262	4.33E-07	3.16E-06	6.459280529
420	KDELR1	0.820002602	10.093851	6.751888951	4.34E-07	3.16E-06	6.456505436
421	FAM89B	0.931039868	9.746413686	6.748250235	4.38E-07	3.18E-06	6.447764085
422	C16orf13	0.955419651	8.57233966	6.747512366	4.39E-07	3.18E-06	6.445991294
423	PPP1R12A	-0.838582385	9.542516938	-6.742476885	4.44E-07	3.20E-06	6.433891404
424	PALD1	1.010336851	8.179683535	6.742438195	4.44E-07	3.20E-06	6.433798422
425	KTN1	-0.830757905	8.399822476	-6.737555591	4.50E-07	3.23E-06	6.422062962
426	FAM175B	-0.56352029	8.74049724	-6.736483734	4.51E-07	3.24E-06	6.419486345
427	SMAD6	1.259059093	9.475176938	6.734185934	4.54E-07	3.25E-06	6.413962245
428	MYO15B	0.986037945	9.160916635	6.732921386	4.55E-07	3.25E-06	6.410921899
429	CST6	1.07214251	7.838090756	6.731791398	4.56E-07	3.25E-06	6.408204913
430	TMEM255A	1.063731324	7.956396541	6.729892145	4.58E-07	3.26E-06	6.403637934
431	GRAMD2	1.303710632	8.685273611	6.728930017	4.59E-07	3.26E-06	6.401324218
432	PSENEN	0.81544585	11.04365851	6.72232719	4.67E-07	3.30E-06	6.385442828
433	MRI1	1.002242536	9.12793741	6.719744847	4.70E-07	3.32E-06	6.379230258
434	FAM189A2	1.215825748	9.836235983	6.713736814	4.77E-07	3.36E-06	6.364773136
435	TBCB	0.787114265	10.41576147	6.709679468	4.82E-07	3.38E-06	6.355007519
436	SCD5	1.000630214	8.448496238	6.708859552	4.83E-07	3.38E-06	6.353033829
437	SKIV2L2	-0.730545382	9.596837429	-6.708772501	4.83E-07	3.38E-06	6.352824275
438	SNORA80E	1.308802414	10.20307098	6.705554539	4.87E-07	3.39E-06	6.345077236
439	COX7A1	1.173923113	8.414619924	6.703221576	4.89E-07	3.41E-06	6.339460008
440	POLR2F	0.870193396	9.238521456	6.700660762	4.92E-07	3.42E-06	6.333293423
441	SNX2	-1.072832052	10.40788921	-6.699660388	4.94E-07	3.42E-06	6.330884256
442	CCDC59	-0.753792314	8.13329982	-6.691471845	5.04E-07	3.47E-06	6.311159607
443	CTDSP1	0.844701785	9.839054291	6.690669539	5.05E-07	3.47E-06	6.309226576
444	SNX22	1.037039259	8.274635028	6.690224288	5.05E-07	3.47E-06	6.308153781
445	SLC35E2B	0.960685744	9.058156238	6.689672003	5.06E-07	3.47E-06	6.306823063
446	USP8	-0.899454249	8.857418336	-6.688900976	5.07E-07	3.47E-06	6.304965235
447	B3GNT1	1.296942665	7.63225724	6.687429422	5.09E-07	3.48E-06	6.301419252
448	FLYWCH2	0.967828083	9.012716352	6.68039035	5.18E-07	3.53E-06	6.284453768
449	KPNA3	-0.583341611	9.582679357	-6.678905153	5.19E-07	3.54E-06	6.280873419
450	TMEM205	1.054588221	9.512694764	6.674754942	5.25E-07	3.56E-06	6.270867171
451	SNORD61	1.150178626	6.654080983	6.670105908	5.31E-07	3.60E-06	6.259655843
452	ST8SIA6	1.73240669	8.087037996	6.668311683	5.33E-07	3.60E-06	6.255328321
453	ACBD3	-0.584823864	10.32161522	-6.664046269	5.39E-07	3.63E-06	6.245038977
454	HINT2	0.881801301	10.28372246	6.66305962	5.40E-07	3.63E-06	6.242658603
455	HLA-DQA2	1.008117997	9.771302987	6.661984873	5.41E-07	3.64E-06	6.24006556
456	CUL3	-0.557993024	9.574854272	-6.657974826	5.47E-07	3.66E-06	6.230389316
457	PRUNE	0.93681666	8.708443554	6.654942555	5.51E-07	3.68E-06	6.223071192
458	SCN4B	1.406647428	8.100016049	6.653084137	5.53E-07	3.69E-06	6.218585532
459	KANK3	1.010197075	8.275622268	6.651043025	5.56E-07	3.70E-06	6.213658437
460	PLSCR3	1.073129555	8.718421191	6.643664178	5.66E-07	3.76E-06	6.195842378
461	THAP7	0.966772227	8.331717921	6.642277642	5.68E-07	3.76E-06	6.192493908
462	GPM6B	0.995832767	8.59791259	6.641819798	5.69E-07	3.76E-06	6.191388171
463	FAM133B	-0.709404941	8.10801845	-6.641067545	5.70E-07	3.76E-06	6.189571353
464	CD82	1.061608475	10.04516881	6.640044769	5.71E-07	3.76E-06	6.187101075
465	SSBP3	0.885046021	9.892693932	6.629258695	5.87E-07	3.85E-06	6.161042376
466	CCM2L	0.97559697	8.854277826	6.628343203	5.88E-07	3.85E-06	6.158829962
467	PRKCDBP	0.949195204	9.393196786	6.62790313	5.89E-07	3.85E-06	6.15776643
468	GIMAP6	0.936339427	8.872315274	6.623636792	5.95E-07	3.89E-06	6.147454734
469	HYI	0.877406828	9.200015104	6.622259692	5.97E-07	3.89E-06	6.144125846
470	SHOC2	-0.557096802	9.736521985	-6.620983354	5.99E-07	3.89E-06	6.141040335
471	FN3K	1.044198508	8.08824104	6.618775833	6.02E-07	3.91E-06	6.135703271
472	APBB3	0.914091387	9.058558431	6.617057072	6.05E-07	3.92E-06	6.131547479
473	FAM91A1	-0.713939565	9.848279357	-6.613617854	6.10E-07	3.94E-06	6.123230764
474	RAB7A	1.113104361	7.459818204	6.611894246	6.12E-07	3.94E-06	6.119062223
475	ERBB2IP	-0.59914803	10.10888522	-6.611690686	6.13E-07	3.94E-06	6.11856989
476	NUCB2	-0.741474186	8.808361531	-6.610663184	6.14E-07	3.94E-06	6.116084693
477	TSPAN18	1.226475336	9.785727883	6.610167089	6.15E-07	3.94E-06	6.114884752
478	HIGD2A	0.910456877	10.83337715	6.609455126	6.16E-07	3.94E-06	6.113162629
479	YME1L1	-0.666396117	10.60237238	-6.607109687	6.20E-07	3.95E-06	6.10748898
480	CALU	-0.767917632	9.271244556	-6.602933949	6.26E-07	3.98E-06	6.097386236
481	MYO5A	-0.722107171	8.522035784	-6.602410755	6.27E-07	3.98E-06	6.096120283
482	RRAS	0.949884387	11.98204877	6.601377628	6.29E-07	3.99E-06	6.093620373
483	RPP21	0.913700356	9.541641134	6.593956231	6.40E-07	4.05E-06	6.075658822
484	HSPA5	-0.897986891	11.51292344	-6.589590256	6.47E-07	4.09E-06	6.06508916
485	ATP6V1F	0.925339351	10.5773744	6.587107867	6.51E-07	4.10E-06	6.059078527
486	CDC34	0.946602381	9.1463931	6.586352095	6.52E-07	4.10E-06	6.057248428
487	ARID5A	1.228090053	8.167758308	6.584436607	6.55E-07	4.11E-06	6.052609789
488	ZC3H13	-0.735009615	8.541066881	-6.583349979	6.57E-07	4.11E-06	6.04997817
489	VIPR1	1.863136415	10.23999659	6.581900066	6.59E-07	4.12E-06	6.046466529
490	METRNL	0.951524839	8.36955707	6.580074848	6.62E-07	4.12E-06	6.04204557
491	SOX17	1.049179289	8.566243819	6.580045936	6.62E-07	4.12E-06	6.041975538
492	AP3B1	-0.598441509	9.435016881	-6.575387633	6.70E-07	4.16E-06	6.030690664
493	SCARNA6	1.182977915	9.268829149	6.571099311	6.77E-07	4.20E-06	6.020299887
494	SHANK3	0.982686565	8.972125085	6.56124008	6.94E-07	4.29E-06	5.996402612
495	PCBP4	1.06787254	8.025785198	6.560184318	6.96E-07	4.29E-06	5.993842947
496	VAT1	0.777326403	10.39299433	6.55981259	6.96E-07	4.29E-06	5.992941675
497	VKORC1	0.830753379	10.54799078	6.559236547	6.97E-07	4.29E-06	5.991544999
498	AJAP1	1.172102885	6.830202533	6.558328431	6.99E-07	4.29E-06	5.989343099
499	TSPAN7	1.005920105	10.82393096	6.552235326	7.10E-07	4.35E-06	5.974566785
500	VAMP2	1.036214081	9.428252287	6.55105761	7.12E-07	4.35E-06	5.971710233
501	ROGDI	0.906324684	9.098393629	6.543531987	7.25E-07	4.42E-06	5.953453114
502	RABL2B	0.911793656	9.606562817	6.532938846	7.44E-07	4.52E-06	5.927743348
503	DLD	-0.720693887	8.810850265	-6.532761835	7.45E-07	4.52E-06	5.92731363
504	PRF1	1.292900415	8.459775236	6.528138278	7.53E-07	4.57E-06	5.916088098
505	SLTM	-0.631149516	9.093551834	-6.527204966	7.55E-07	4.57E-06	5.913821819
506	FAM35A	-0.693568162	8.45774586	-6.525776375	7.57E-07	4.57E-06	5.910352706
507	PCM1	-0.839604763	9.342168365	-6.525158706	7.59E-07	4.57E-06	5.908852719
508	MAL	1.542555837	8.736829527	6.521159807	7.66E-07	4.61E-06	5.899140511
509	RBMS2	0.728758037	11.30152079	6.519710177	7.69E-07	4.62E-06	5.895619318
510	IPO7	-0.840717286	10.27119493	-6.514862793	7.78E-07	4.66E-06	5.883843174
511	CBX7	1.137632899	8.974666295	6.510425902	7.87E-07	4.71E-06	5.873061962
512	CEP290	-0.691399733	6.507787372	-6.509032588	7.90E-07	4.71E-06	5.86967589
513	FXYD3	1.058141285	11.13947047	6.505503488	7.96E-07	4.74E-06	5.861098395
514	SREK1	-0.580781308	8.634207618	-6.503418248	8.01E-07	4.76E-06	5.856029556
515	MRPL43	1.026441179	8.257965595	6.501140292	8.05E-07	4.78E-06	5.8504917
516	ARMC7	1.054186005	7.927401947	6.496117691	8.15E-07	4.82E-06	5.838279394
517	FXYD6	1.145694256	10.89771507	6.494948739	8.18E-07	4.82E-06	5.835436717
518	RHBDF1	0.958758887	9.278337127	6.494924375	8.18E-07	4.82E-06	5.835377466
519	URM1	0.932766812	8.372009641	6.486200513	8.35E-07	4.92E-06	5.814157805
520	TNNC1	1.386475837	8.840832571	6.484251588	8.40E-07	4.93E-06	5.809416142
521	SLU7	-0.749790945	7.94443172	-6.484081019	8.40E-07	4.93E-06	5.809001132
522	FAM115C	1.005368959	8.362710643	6.481781312	8.45E-07	4.94E-06	5.803405443
523	DAPK2	0.997683379	9.720410775	6.475496196	8.58E-07	5.01E-06	5.788109386
524	C10orf54	0.916874631	9.250975104	6.474173473	8.61E-07	5.01E-06	5.784889724
525	BATF2	1.007310389	7.97605293	6.473852649	8.61E-07	5.01E-06	5.784108772
526	GATA2	1.239244802	8.547593138	6.473159222	8.63E-07	5.01E-06	5.782420787
527	NRG3	1.098559028	7.280511588	6.472565761	8.64E-07	5.01E-06	5.780976103
528	SRFBP1	-0.828968964	8.864775718	-6.470300621	8.69E-07	5.03E-06	5.775461634
529	DNTTIP2	-1.213144374	8.654113251	-6.469382586	8.71E-07	5.03E-06	5.773226523
530	PATZ1	0.928009697	8.495051304	6.463941184	8.83E-07	5.09E-06	5.759976594
531	NBPF9	-0.930330599	12.61927297	-6.463231252	8.84E-07	5.09E-06	5.758247654
532	SSB	-0.621718495	9.9508362	-6.460964324	8.89E-07	5.11E-06	5.752726497
533	COX4I2	1.214136441	7.816876068	6.456391228	9.00E-07	5.16E-06	5.741586885
534	BOD1L1	-0.682636736	8.396503837	-6.448361472	9.18E-07	5.25E-06	5.722021619
535	WDR75	-0.744705082	8.868584858	-6.444558757	9.26E-07	5.29E-06	5.712753473
536	SDC3	0.931916186	9.11153465	6.441655176	9.33E-07	5.32E-06	5.705675667
537	BCAM	0.972935369	9.203914461	6.438885555	9.39E-07	5.35E-06	5.698923545
538	GRIK4	1.097322233	7.603721323	6.435622158	9.47E-07	5.38E-06	5.690966556
539	POSTN	-2.22238331	10.18462017	-6.434427688	9.50E-07	5.39E-06	5.688053845
540	U2SURP	-0.644317055	9.353114896	-6.432363552	9.55E-07	5.40E-06	5.68302009
541	ANKRD50	-0.76702668	8.707383195	-6.425799584	9.71E-07	5.47E-06	5.667009617
542	TTC3	-0.745554282	8.868561323	-6.425359826	9.72E-07	5.47E-06	5.665936816
543	SRP72	-0.893393409	10.36571174	-6.424885724	9.73E-07	5.47E-06	5.664780208
544	PHF1	1.101504569	9.336588866	6.420932481	9.82E-07	5.52E-06	5.655135015
545	UBXN4	-0.671511028	9.709499622	-6.419259008	9.86E-07	5.53E-06	5.651051533
546	UNC13D	1.031588663	8.821782958	6.418954887	9.87E-07	5.53E-06	5.650309408
547	TRIB2	0.912329147	8.97205327	6.417416844	9.91E-07	5.54E-06	5.646556075
548	LTBP4	1.290008228	10.31471947	6.41467359	9.98E-07	5.56E-06	5.639860988
549	SNORD116-26	1.340802092	8.342567732	6.411463786	1.01E-06	5.60E-06	5.632026221
550	BDP1	-0.528845962	9.070244518	-6.410897025	1.01E-06	5.60E-06	5.630642707
551	STAG2	-0.703525567	9.030101503	-6.407585224	1.02E-06	5.62E-06	5.622557602
552	MVB12B	1.030120369	8.807989679	6.407373009	1.02E-06	5.62E-06	5.622039483
553	NUDT14	1.131250445	8.162763592	6.403547602	1.03E-06	5.66E-06	5.612698947
554	SGCG	1.324368613	6.771612873	6.403454759	1.03E-06	5.66E-06	5.612472234
555	MMRN2	1.071841815	9.115651777	6.401283077	1.03E-06	5.68E-06	5.607168891
556	HLA-E	0.563495158	12.39567079	6.398424424	1.04E-06	5.71E-06	5.600187157
557	CNNM4	0.982914987	8.33335276	6.39653185	1.04E-06	5.73E-06	5.595564409
558	MANBAL	0.835990978	9.968047467	6.390143845	1.06E-06	5.80E-06	5.5799584
559	ST6GALNAC5	1.071202009	9.102889546	6.389803374	1.06E-06	5.80E-06	5.579126501
560	WFDC1	1.079134242	8.958123913	6.387652187	1.07E-06	5.82E-06	5.573870047
561	ZNF91	-0.941761255	8.807170926	-6.38275317	1.08E-06	5.88E-06	5.561897381
562	YPEL3	1.068661548	8.733210926	6.381661878	1.08E-06	5.89E-06	5.559230029
563	B3GAT3	1.031561357	8.019224423	6.373412322	1.11E-06	6.00E-06	5.539062233
564	VPS72	0.867250919	9.68780206	6.371312282	1.11E-06	6.02E-06	5.533927075
565	RBP2	1.230269792	6.879414121	6.367825391	1.12E-06	6.06E-06	5.525399659
566	PIGU	0.940280405	9.087184045	6.363978735	1.13E-06	6.11E-06	5.515990911
567	TMEM179B	0.771783465	10.98989849	6.362523253	1.14E-06	6.12E-06	5.512430456
568	DDX52	-0.671850623	8.526433233	-6.361517347	1.14E-06	6.13E-06	5.509969639
569	SOX7	1.094949667	8.422728166	6.360884565	1.14E-06	6.13E-06	5.508421564
570	COX8A	0.948067516	10.49660112	6.359009128	1.15E-06	6.14E-06	5.503833142
571	SNORD116-27	1.130209216	8.279042476	6.357953469	1.15E-06	6.14E-06	5.501250214
572	IPO5	-0.789883798	9.47846794	-6.357468573	1.15E-06	6.14E-06	5.500063759
573	MFSD5	1.056883913	8.426557694	6.356963889	1.15E-06	6.14E-06	5.498828857
574	SNORD105	1.167842352	7.538220832	6.355249895	1.16E-06	6.14E-06	5.494634718
575	C12orf4	-0.60800281	8.249773554	-6.3549831	1.16E-06	6.14E-06	5.493981843
576	CKAP5	-0.729401275	8.588692892	-6.35486628	1.16E-06	6.14E-06	5.493695971
577	DSG2	-1.15721696	8.346715539	-6.353978926	1.16E-06	6.15E-06	5.49152446
578	TIMM17B	1.031013508	8.150783214	6.352078467	1.17E-06	6.16E-06	5.486873424
579	STARD10	0.978728989	9.454122911	6.351806002	1.17E-06	6.16E-06	5.486206583
580	GRAP	1.056631568	8.715215482	6.349524097	1.17E-06	6.18E-06	5.480621452
581	IRF2BP2	0.881228185	10.25031561	6.347291024	1.18E-06	6.21E-06	5.475155307
582	ESF1	-0.694256087	6.810471172	-6.345441547	1.19E-06	6.22E-06	5.470627735
583	GSTM5	1.42389889	9.572561437	6.344049047	1.19E-06	6.24E-06	5.467218617
584	PXN	0.864620329	9.539207089	6.342046944	1.20E-06	6.26E-06	5.462316709
585	SBNO1	-0.552413979	8.391436541	-6.337001994	1.21E-06	6.32E-06	5.449962884
586	FRS3	1.023194107	8.134671985	6.335638928	1.21E-06	6.33E-06	5.446624615
587	ATOH8	1.297362652	8.242048696	6.335190702	1.22E-06	6.33E-06	5.445526829
588	ITGAL	1.040335168	9.034586333	6.333814122	1.22E-06	6.34E-06	5.4421552
589	SECTM1	1.039987434	9.441561626	6.333235985	1.22E-06	6.34E-06	5.440739119
590	SNORD116-13	1.291810744	6.338400586	6.332736521	1.22E-06	6.34E-06	5.439515713
591	PGAP2	1.104142688	9.306525236	6.323869878	1.25E-06	6.47E-06	5.417793049
592	RHBDD2	0.896991805	11.12233146	6.321458965	1.26E-06	6.50E-06	5.411885051
593	TRIM39-RPP21	0.91782391	9.756045558	6.320076364	1.26E-06	6.51E-06	5.408496681
594	PKIG	1.134611462	9.021297127	6.316541489	1.27E-06	6.55E-06	5.399832782
595	ATP6V0B	0.972009012	9.273212647	6.311038268	1.29E-06	6.61E-06	5.386341909
596	HSP90B1	-1.026976153	11.6420828	-6.31092079	1.29E-06	6.61E-06	5.386053883
597	PSMB9	0.973464753	9.573580009	6.310526769	1.29E-06	6.61E-06	5.385087835
598	PCDHB5	1.042713676	8.626360416	6.310266733	1.29E-06	6.61E-06	5.384450277
599	ZNF28	-0.609232632	7.55935673	-6.307354457	1.30E-06	6.65E-06	5.377309466
600	USP34	-0.688235619	9.962884499	-6.300472409	1.33E-06	6.75E-06	5.360431389
601	SSR1	-0.655194837	10.70226791	-6.299079678	1.33E-06	6.76E-06	5.357015147
602	CPNE2	0.874807925	10.4114973	6.297908466	1.33E-06	6.76E-06	5.354142115
603	ASCC3	-0.786741966	8.265081267	-6.29771762	1.34E-06	6.76E-06	5.35367395
604	SMAD7	1.142748264	8.612211664	6.294105114	1.35E-06	6.80E-06	5.344811356
605	CWC22	-0.582821153	7.992275406	-6.293766224	1.35E-06	6.80E-06	5.343979884
606	PHF20L1	-0.500395194	7.977237883	-6.292615751	1.35E-06	6.80E-06	5.341157095
607	C6orf136	0.995273567	7.896249924	6.292071318	1.35E-06	6.80E-06	5.33982123
608	SNORD116-25	1.358795096	7.782707817	6.291588646	1.36E-06	6.80E-06	5.338636883
609	DNAJC10	-0.740613953	9.130643629	-6.282907442	1.39E-06	6.94E-06	5.31733143
610	UPF2	-0.520160952	8.027714622	-6.281920345	1.39E-06	6.95E-06	5.3149084
611	PITPNM2	0.977167596	8.202131078	6.272795309	1.42E-06	7.09E-06	5.292504397
612	KLK10	0.883491505	8.9761362	6.27239514	1.42E-06	7.09E-06	5.291521697
613	PDIA3	-0.700230369	11.01843989	-6.27153641	1.43E-06	7.10E-06	5.289412849
614	R3HCC1L	-0.543994216	7.764957524	-6.270689702	1.43E-06	7.10E-06	5.287333448
615	PPIP5K2	-0.74601276	8.916879074	-6.268515584	1.44E-06	7.13E-06	5.281993772
616	PIGZ	1.021188538	7.675482873	6.262817116	1.46E-06	7.22E-06	5.267995928
617	RDX	-0.708698521	9.777452807	-6.252208784	1.50E-06	7.39E-06	5.241928556
618	FNIP1	-0.545009736	9.363308715	-6.251922747	1.50E-06	7.39E-06	5.241225534
619	MAPK4	1.037288722	7.919166408	6.251600588	1.50E-06	7.39E-06	5.240433718
620	AGPAT1	0.99638249	9.03540794	6.249690104	1.51E-06	7.41E-06	5.235737836
621	SERTM1	1.145318047	8.932368507	6.243821962	1.53E-06	7.51E-06	5.2213119
622	ADAMTSL2	0.914869246	8.852296049	6.241375813	1.54E-06	7.54E-06	5.215297383
623	RNU4ATAC	0.84382334	10.65367079	6.24071562	1.54E-06	7.54E-06	5.213674015
624	TNPO1	-0.698231917	10.03335331	-6.238439797	1.55E-06	7.57E-06	5.208077595
625	MXRA7	1.095103195	7.561323762	6.236398252	1.56E-06	7.60E-06	5.203056838
626	SUSD2	0.910290053	11.64982722	6.235444257	1.56E-06	7.60E-06	5.200710541
627	ING4	0.913696518	9.368015614	6.235062902	1.56E-06	7.60E-06	5.199772592
628	DEK	-0.595188883	9.201161966	-6.233254988	1.57E-06	7.62E-06	5.195325806
629	PDLIM2	0.913886831	9.269136805	6.231996846	1.57E-06	7.63E-06	5.192231057
630	RAPGEF6	-0.557084817	8.55330725	-6.231136966	1.58E-06	7.64E-06	5.190115852
631	ANO1	1.262469358	9.034140416	6.230074248	1.58E-06	7.65E-06	5.187501586
632	ADRA1B	1.040609242	8.050617391	6.228721715	1.59E-06	7.66E-06	5.184174219
633	GRK5	1.098882661	8.417138147	6.226292003	1.60E-06	7.69E-06	5.178196416
634	ACOT8	0.926825692	8.311131626	6.225962562	1.60E-06	7.69E-06	5.177385848
635	ALDH3B1	1.004919661	9.957343459	6.222796501	1.61E-06	7.74E-06	5.169595416
636	C3	-0.831209223	12.90885803	-6.219092956	1.63E-06	7.79E-06	5.160481173
637	FAT1	-0.807129417	9.570410482	-6.218734547	1.63E-06	7.79E-06	5.159599071
638	TMEM120A	0.969731548	8.664787013	6.215276359	1.64E-06	7.84E-06	5.151087275
639	ARRB1	0.781979051	11.36322306	6.215118685	1.64E-06	7.84E-06	5.150699157
640	VANGL2	1.108875046	7.315302949	6.213516807	1.65E-06	7.85E-06	5.146755949
641	RBM25	-0.569116077	9.796579754	-6.212910846	1.65E-06	7.85E-06	5.145264239
642	CEP350	-0.748054005	9.19687293	-6.212707408	1.65E-06	7.85E-06	5.144763424
643	EPC2	-0.569035142	9.019776408	-6.210269795	1.66E-06	7.89E-06	5.13876227
644	ATP6V1D	-0.683443791	8.132438733	-6.207039345	1.68E-06	7.94E-06	5.13080832
645	NKX2-1	0.910808197	9.491986134	6.206137829	1.68E-06	7.94E-06	5.128588439
646	RAB17	0.948476387	8.512058431	6.204053145	1.69E-06	7.97E-06	5.123454832
647	TAP1	0.81580973	10.4133244	6.19797934	1.71E-06	8.05E-06	5.108495413
648	SIGIRR	0.947782378	8.894175312	6.19796938	1.71E-06	8.05E-06	5.108470878
649	SGCA	1.177233781	8.411232684	6.197799377	1.71E-06	8.05E-06	5.108052118
650	SEC24D	-0.582467065	9.593923488	-6.19692575	1.72E-06	8.05E-06	5.10590011
651	LINC00472	1.11382055	9.563025425	6.196368555	1.72E-06	8.05E-06	5.10452753
652	TMEM119	1.098490715	9.03868397	6.19632203	1.72E-06	8.05E-06	5.10441292
653	SNORD109B	1.095476154	7.253956096	6.195085282	1.73E-06	8.05E-06	5.101366231
654	H1FX	1.003100715	8.715214839	6.194921844	1.73E-06	8.05E-06	5.100963598
655	KLK11	1.353689911	9.017237108	6.194528813	1.73E-06	8.05E-06	5.09999534
656	C17orf97	1.111218445	7.28795741	6.192131519	1.74E-06	8.09E-06	5.09408912
657	PIK3IP1	1.014426225	9.19305811	6.184244737	1.77E-06	8.24E-06	5.074654424
658	RBPJ	-0.610715823	9.799082495	-6.17943025	1.80E-06	8.33E-06	5.062787498
659	TNS1	0.80063587	11.47328611	6.171381325	1.83E-06	8.48E-06	5.042943118
660	FUOM	0.917039786	8.254925936	6.170425418	1.84E-06	8.49E-06	5.040585938
661	COX5B	0.882544196	10.7663527	6.165920564	1.86E-06	8.58E-06	5.029476164
662	TMEM130	1.751848722	8.419809887	6.165316913	1.86E-06	8.58E-06	5.027987304
663	SNORD32B	1.034730705	7.215413214	6.164011091	1.87E-06	8.59E-06	5.024766466
664	WBSCR17	1.150702169	7.006333582	6.162609425	1.87E-06	8.60E-06	5.021309042
665	ANKRD36	-0.825751581	10.10220989	-6.162576831	1.87E-06	8.60E-06	5.02122864
666	ERGIC2	-0.518741726	9.314644159	-6.161743442	1.88E-06	8.60E-06	5.019172865
667	LBH	1.453419722	10.37209428	6.159338238	1.89E-06	8.64E-06	5.013239412
668	PEMT	0.943090616	10.01335771	6.158576927	1.89E-06	8.64E-06	5.011361197
669	COPB2	-0.85206445	9.613330643	-6.158250878	1.89E-06	8.64E-06	5.010556794
670	FAM167B	1.105960642	8.060393932	6.156988378	1.90E-06	8.65E-06	5.007441944
671	FRMD4B	-0.795434157	10.22731815	-6.15560201	1.91E-06	8.65E-06	5.004021306
672	SNORD34	1.117375883	9.148770302	6.155442327	1.91E-06	8.65E-06	5.003627301
673	PGM3	-1.058325273	8.681282051	-6.155251684	1.91E-06	8.65E-06	5.003156905
674	IRF9	0.864555583	10.01811635	6.149569997	1.94E-06	8.76E-06	4.989136126
675	LAMTOR1	0.795645876	10.11920125	6.149046127	1.94E-06	8.76E-06	4.987843208
676	NMUR1	1.025451845	8.17692448	6.14669006	1.95E-06	8.80E-06	4.982028071
677	EXOC5	-0.538000326	8.705358091	-6.135520471	2.01E-06	9.04E-06	4.954452501
678	TMEM100	1.859071505	9.50796794	6.133152159	2.02E-06	9.08E-06	4.948604047
679	EIF3M	-0.711961841	10.42429896	-6.132328793	2.02E-06	9.08E-06	4.946570651
680	MRPL34	0.913122708	9.033281531	6.122164049	2.07E-06	9.31E-06	4.921462302
681	SLC51B	1.09700892	7.942971966	6.119757963	2.09E-06	9.35E-06	4.915517483
682	TSPO	0.961608959	9.381037164	6.110468541	2.14E-06	9.54E-06	4.892560534
683	SMARCA5	-0.582423274	9.636436276	-6.109434927	2.14E-06	9.54E-06	4.890005657
684	CLIC3	1.063447329	8.559560227	6.109348981	2.14E-06	9.54E-06	4.889793213
685	MDK	0.885415425	9.292834688	6.109306685	2.14E-06	9.54E-06	4.889688664
686	HSPA8	-0.800004051	13.12327694	-6.106015102	2.16E-06	9.61E-06	4.881551841
687	BCL6B	0.893699756	9.052522798	6.102744487	2.18E-06	9.66E-06	4.873465837
688	SYT17	0.927560063	8.815180151	6.102587963	2.18E-06	9.66E-06	4.873078833
689	KCNK17	1.206324094	7.836291701	6.100378125	2.19E-06	9.70E-06	4.867614802
690	CD8A	1.296904002	8.239165803	6.098286406	2.20E-06	9.74E-06	4.862442407
691	SYDE1	1.077633396	8.466712325	6.096030769	2.21E-06	9.78E-06	4.856864212
692	TMEM258	0.744604447	11.20422287	6.092571316	2.23E-06	9.85E-06	4.848308043
693	EIF2A	-0.546068847	9.592905028	-6.086611035	2.27E-06	9.99E-06	4.83356401
694	ACOT1	0.994267487	8.339674064	6.08176281	2.30E-06	1.01E-05	4.821568428
695	AGER	0.9477167	12.33953875	6.07858267	2.31E-06	1.02E-05	4.813698862
696	CFH	-1.335113139	10.18498255	-6.078101002	2.32E-06	1.02E-05	4.812506844
697	LDHB	-1.01948004	11.4662035	-6.065079361	2.39E-06	1.05E-05	4.780273108
698	WRN	-0.549538468	8.252396767	-6.061717722	2.41E-06	1.06E-05	4.771949156
699	GBE1	-0.528247375	8.540804216	-6.056360194	2.45E-06	1.07E-05	4.758680907
700	MRPL21	0.892462843	8.955904329	6.044162939	2.52E-06	1.10E-05	4.72846379
701	SNORD68	0.923276271	10.1802541	6.043943864	2.53E-06	1.10E-05	4.727920934
702	CD247	1.049693238	7.678531096	6.04295195	2.53E-06	1.10E-05	4.725462975
703	SULT2B1	1.187722217	8.07823673	6.042205517	2.54E-06	1.10E-05	4.723613259
704	AGTRAP	0.886845903	9.614157467	6.041283546	2.54E-06	1.10E-05	4.721328473
705	DMTN	0.943461505	8.449298809	6.039328854	2.55E-06	1.11E-05	4.716484191
706	LOC102724229	1.044636255	8.385267335	6.03211741	2.60E-06	1.12E-05	4.698609172
707	IL11RA	0.990430906	8.083086125	6.030234012	2.61E-06	1.13E-05	4.693940008
708	HLA-DMA	0.69323531	11.82290123	6.030211916	2.61E-06	1.13E-05	4.693885229
709	HIST2H2AB	1.130320402	9.375961474	6.027459771	2.63E-06	1.13E-05	4.687061757
710	TPPP	0.940869183	8.513731985	6.026004521	2.64E-06	1.13E-05	4.683453434
711	TRIP11	-0.663852115	8.189989924	-6.023958176	2.66E-06	1.14E-05	4.678379156
712	HEY2	1.254111576	7.52522517	6.023764016	2.66E-06	1.14E-05	4.677897681
713	HOXA4	1.463983142	7.669693062	6.019406991	2.69E-06	1.15E-05	4.667092319
714	ARMC8	-0.549807368	9.160650662	-6.018416433	2.69E-06	1.15E-05	4.664635512
715	CTSW	1.221488913	8.950502042	6.01549087	2.71E-06	1.15E-05	4.657378931
716	ATRX	-0.661589779	8.32572225	-6.014438235	2.72E-06	1.15E-05	4.654767782
717	FSCN1	0.895598248	9.322238374	6.01251892	2.73E-06	1.16E-05	4.650006503
718	ORAI3	0.87229913	8.999449112	6.012439696	2.73E-06	1.16E-05	4.649809965
719	PPT2	1.057814947	8.26750604	6.007550365	2.77E-06	1.17E-05	4.637679383
720	ITLN2	1.242500662	6.867145444	6.006887129	2.77E-06	1.17E-05	4.63603371
721	MFAP4	1.209729644	11.64685756	6.006520935	2.78E-06	1.17E-05	4.635125061
722	C19orf33	0.933331792	9.509648129	6.003352613	2.80E-06	1.18E-05	4.627262921
723	TOPBP1	-0.660984382	8.684268346	-6.000993173	2.81E-06	1.18E-05	4.621407423
724	MET	-0.929706038	9.818104518	-6.000386965	2.82E-06	1.18E-05	4.619902895
725	DENND2A	0.999475372	8.058995293	5.998588338	2.83E-06	1.19E-05	4.615438756
726	ZNF362	0.966216611	9.231578904	5.992039986	2.88E-06	1.21E-05	4.599183492
727	DIAPH2	-0.682690945	9.315086068	-5.98913251	2.90E-06	1.21E-05	4.591964915
728	DHX9	-0.675013261	8.954800473	-5.984631739	2.93E-06	1.22E-05	4.580789084
729	TTC37	-0.912544252	8.781700983	-5.984468776	2.93E-06	1.22E-05	4.580384399
730	AOC3	1.37094448	10.57991206	5.981318986	2.96E-06	1.23E-05	4.572562065
731	SLC9A3R2	1.012382092	9.823089471	5.978266655	2.98E-06	1.24E-05	4.564980932
732	IFI27	1.305683465	10.6502824	5.977963341	2.98E-06	1.24E-05	4.564227539
733	TMEM229B	1.138350952	6.367657769	5.97616224	3.00E-06	1.24E-05	4.559753677
734	HSPA12B	0.968256064	8.27171344	5.9703961	3.04E-06	1.26E-05	4.545428898
735	ZZZ3	-0.553027981	9.140071607	-5.969877558	3.05E-06	1.26E-05	4.544140545
736	RGN	1.125328241	7.473596276	5.963395439	3.10E-06	1.28E-05	4.528033288
737	SF3A3	-0.635128198	9.981866276	-5.960804723	3.12E-06	1.29E-05	4.521594658
738	HLX	1.032154862	8.173018979	5.958690811	3.13E-06	1.29E-05	4.51634058
739	SCYL2	-0.691676947	10.07622713	-5.957571604	3.14E-06	1.29E-05	4.513558659
740	CFI	-0.891456897	9.077488299	-5.957395533	3.14E-06	1.29E-05	4.513121004
741	ZNF148	-0.570302263	9.005270756	-5.952698619	3.18E-06	1.30E-05	4.501445016
742	LOC100131581	1.18398476	7.688587108	5.952589625	3.18E-06	1.30E-05	4.501174047
743	EIF5	-0.88288749	10.25187293	-5.95224768	3.18E-06	1.30E-05	4.500323931
744	FCN3	1.483897042	11.50778004	5.949353293	3.21E-06	1.31E-05	4.493127753
745	MUC5B	1.140256894	7.35084	5.947030199	3.23E-06	1.32E-05	4.487351427
746	NUP88	-0.639264391	9.669596919	-5.943018414	3.26E-06	1.33E-05	4.47737511
747	BTBD2	0.810027691	10.02573955	5.94228087	3.27E-06	1.33E-05	4.47554087
748	SELM	0.886582602	10.67918187	5.942177672	3.27E-06	1.33E-05	4.475284216
749	PDGFA	0.911167635	9.63631845	5.9398907	3.29E-06	1.33E-05	4.469596298
750	RNF6	-0.706483999	7.147806333	-5.93606466	3.32E-06	1.34E-05	4.46007956
751	TRIL	1.052311594	7.258802136	5.935545841	3.32E-06	1.34E-05	4.458788974
752	AKAP9	-0.773325135	8.445590246	-5.93240959	3.35E-06	1.35E-05	4.450986917
753	GNL2	-0.875012721	9.118311881	-5.929967794	3.37E-06	1.36E-05	4.444911873
754	PTRF	0.90951721	9.650337675	5.929640675	3.37E-06	1.36E-05	4.44409798
755	COX6B1	0.775677335	10.37501233	5.927907618	3.39E-06	1.36E-05	4.439785878
756	IQGAP2	-0.958017335	9.155203762	-5.926638765	3.40E-06	1.37E-05	4.436628623
757	NDUFS7	0.91520915	8.309268885	5.923113972	3.43E-06	1.38E-05	4.427857249
758	MALAT1	-0.779057345	13.17571909	-5.92221746	3.44E-06	1.38E-05	4.425626129
759	SOSTDC1	2.078927207	7.632641626	5.916286418	3.49E-06	1.40E-05	4.410864017
760	CRIP1	0.899654262	8.878838904	5.914346489	3.51E-06	1.40E-05	4.406034971
761	PRR5L	1.103241838	8.476220643	5.912193103	3.52E-06	1.41E-05	4.400674193
762	G6PC3	0.916840761	9.606615614	5.901163664	3.62E-06	1.45E-05	4.373210678
763	SEC63	-0.63998004	11.32521002	-5.899258561	3.64E-06	1.45E-05	4.368465901
764	NAA50	-0.610556555	10.91496654	-5.894005105	3.69E-06	1.47E-05	4.355380272
765	SNORA14A	1.318641772	8.323290095	5.88932559	3.73E-06	1.48E-05	4.343722312
766	SLMAP	-0.508549483	9.007950151	-5.887503996	3.75E-06	1.49E-05	4.339183725
767	RLIM	-0.696083383	8.976888828	-5.887118924	3.76E-06	1.49E-05	4.338224266
768	DOCK10	-0.924136838	8.998018053	-5.886867847	3.76E-06	1.49E-05	4.337598668
769	LPAR3	1.29491084	7.47796949	5.886182798	3.76E-06	1.49E-05	4.335891728
770	TAF1C	0.89539358	8.894228904	5.884868497	3.78E-06	1.49E-05	4.332616773
771	CDPF1	0.973189522	8.181757221	5.880512922	3.82E-06	1.51E-05	4.321762594
772	GMPS	-0.519608116	9.800015331	-5.876294505	3.86E-06	1.52E-05	4.311248719
773	SNORD83B	0.984066192	8.056452836	5.873723021	3.89E-06	1.53E-05	4.3048389
774	FAM174B	0.794679542	9.926379603	5.873252439	3.89E-06	1.53E-05	4.303665844
775	PDZK1IP1	1.066907681	8.891482703	5.872767985	3.90E-06	1.53E-05	4.302458187
776	CST7	1.049080827	9.56964051	5.872113486	3.90E-06	1.53E-05	4.30082661
777	SLCO2A1	0.875762022	11.47081418	5.872029691	3.90E-06	1.53E-05	4.300617718
778	DPP4	-1.111825649	9.236816578	-5.866606079	3.96E-06	1.54E-05	4.287095999
779	RIOK1	-0.738904536	7.885687713	-5.861544246	4.01E-06	1.56E-05	4.274474068
780	SFTA2	0.84119058	10.24454335	5.85941204	4.03E-06	1.57E-05	4.269156682
781	ABHD14A	1.001812266	9.189216163	5.859319786	4.03E-06	1.57E-05	4.268926607
782	SLC5A1	1.206680188	7.05824741	5.858192436	4.04E-06	1.57E-05	4.266115017
783	PKDCC	0.909154051	9.310202193	5.857033685	4.05E-06	1.57E-05	4.263225003
784	TPP2	-0.621284397	9.436323516	-5.853839031	4.09E-06	1.58E-05	4.25525673
785	TMEM108	1.098216014	8.202203573	5.853112702	4.09E-06	1.58E-05	4.253444967
786	ADIRF	1.365372236	9.64797172	5.852227384	4.10E-06	1.59E-05	4.251236564
787	MUC15	1.399585487	7.667664839	5.846058906	4.17E-06	1.61E-05	4.235847683
788	PTPRCAP	1.058903076	9.078174688	5.839669146	4.24E-06	1.63E-05	4.219903526
789	FAM171B	-0.789251966	8.368582571	-5.839263819	4.24E-06	1.63E-05	4.218892018
790	RFC1	-0.827507704	8.970086692	-5.838865735	4.25E-06	1.63E-05	4.217898571
791	DDX18	-0.724471094	9.005459074	-5.837410749	4.26E-06	1.63E-05	4.21426744
792	NAA15	-0.947597055	8.759336418	-5.83700035	4.27E-06	1.63E-05	4.2132432
793	IL32	1.090590632	10.02457839	5.836678463	4.27E-06	1.63E-05	4.212439849
794	FAM127B	0.811179009	10.22407138	5.834762726	4.29E-06	1.64E-05	4.207658477
795	SCARB1	0.947416495	8.752610662	5.834229051	4.30E-06	1.64E-05	4.20632646
796	NDUFA7	0.824076416	9.391966352	5.830986854	4.33E-06	1.65E-05	4.198233651
797	CLDN10	1.059939282	6.386577807	5.828168616	4.36E-06	1.66E-05	4.191198402
798	LTBP3	0.845564733	9.912387845	5.827796621	4.37E-06	1.66E-05	4.190269732
799	NOP10	0.72822609	10.56138792	5.823821122	4.41E-06	1.68E-05	4.180344389
800	RPPH1	0.833350955	11.40708034	5.822138548	4.43E-06	1.68E-05	4.176143251
801	RGCC	0.778596805	11.9085758	5.81749471	4.48E-06	1.70E-05	4.164547112
802	ZNF654	-0.743860178	7.759773781	-5.814967521	4.51E-06	1.71E-05	4.158235747
803	PMPCB	-0.516714045	9.174527297	-5.810893995	4.56E-06	1.72E-05	4.148061527
804	RECQL	-0.58407497	7.829594877	-5.808462387	4.59E-06	1.73E-05	4.141987616
805	CCDC47	-0.564610267	9.448940888	-5.80818588	4.59E-06	1.73E-05	4.141296899
806	MAPK6	-0.968964674	8.189112779	-5.802435534	4.66E-06	1.75E-05	4.126931151
807	RARA	0.871333521	9.417172193	5.795234443	4.74E-06	1.78E-05	4.108937461
808	NYNRIN	0.972376423	8.801374102	5.793726447	4.76E-06	1.78E-05	4.105168854
809	NRD1	-0.646620557	9.985938998	-5.79367071	4.76E-06	1.78E-05	4.105029559
810	ZDHHC1	0.940888264	8.409328185	5.79331197	4.77E-06	1.78E-05	4.104133013
811	GPR124	0.890770547	9.410658724	5.7926757	4.78E-06	1.78E-05	4.102542847
812	USP9X	-0.51299473	9.615548204	-5.791179773	4.79E-06	1.79E-05	4.098804106
813	C6orf226	1.027188208	7.628851871	5.790980858	4.80E-06	1.79E-05	4.098306949
814	PEAR1	0.997112157	8.660950671	5.78816672	4.83E-06	1.80E-05	4.091273119
815	JPX	-0.812018412	6.654738299	-5.787581556	4.84E-06	1.80E-05	4.089810449
816	TRIP12	-0.755771159	10.27436722	-5.785929605	4.86E-06	1.80E-05	4.085681103
817	PBDC1	-0.604645945	7.310754329	-5.784221289	4.88E-06	1.81E-05	4.081410642
818	SPN	1.015150389	8.522830321	5.777048985	4.97E-06	1.84E-05	4.063478822
819	C15orf61	1.035652016	7.570667297	5.775009592	4.99E-06	1.85E-05	4.058379323
820	S1PR1	0.995406021	9.203935671	5.774290379	5.00E-06	1.85E-05	4.056580854
821	ITGB4	0.939218076	8.651992949	5.77302559	5.02E-06	1.85E-05	4.053418022
822	ZNF799	-0.555908936	7.434712571	-5.772283269	5.03E-06	1.85E-05	4.051561658
823	ITGAV	-0.788259539	10.50953949	-5.770896621	5.05E-06	1.86E-05	4.048093878
824	LMAN1	-0.637492922	10.24763571	-5.769770471	5.06E-06	1.86E-05	4.045277452
825	FOXF2	1.039012352	8.574371267	5.767771982	5.09E-06	1.87E-05	4.040279128
826	SNORD116-29	1.092226288	7.472625652	5.766097057	5.11E-06	1.87E-05	4.036089825
827	USP15	-0.598846327	9.296553932	-5.765774745	5.11E-06	1.87E-05	4.035283636
828	PBRM1	-0.635777737	9.360878809	-5.765437614	5.12E-06	1.87E-05	4.034440374
829	MORF4L2	-0.612914648	9.286549433	-5.757834895	5.22E-06	1.90E-05	4.015421491
830	SCARNA8	1.057077516	7.217062854	5.745568444	5.38E-06	1.96E-05	3.98472673
831	HES1	0.988928808	9.306491947	5.741659908	5.44E-06	1.98E-05	3.974943912
832	VCAN	-1.28511746	10.51713694	-5.739290169	5.47E-06	1.98E-05	3.969012055
833	NBPF8	-0.778132312	12.40036654	-5.739179637	5.47E-06	1.98E-05	3.968735364
834	GTF3C3	-0.57071137	8.122793989	-5.739101324	5.47E-06	1.98E-05	3.968539327
835	SOCS4	-0.508913457	7.928754244	-5.737601795	5.49E-06	1.99E-05	3.964785518
836	EHD3	0.999369615	8.262589206	5.736118166	5.52E-06	1.99E-05	3.961071346
837	TBX5	1.129934147	9.398792836	5.735843641	5.52E-06	1.99E-05	3.960384074
838	ATR	-0.527508439	7.875010775	-5.732287234	5.57E-06	2.00E-05	3.951480107
839	METAP2	-0.513539522	8.914412344	-5.731700021	5.58E-06	2.01E-05	3.950009847
840	CHD2	-0.753734644	9.74650983	-5.723997327	5.69E-06	2.04E-05	3.930721552
841	PIBF1	-0.510154937	7.566254499	-5.723257453	5.70E-06	2.04E-05	3.928868608
842	WDR83OS	0.88830914	9.057776389	5.719444187	5.76E-06	2.06E-05	3.919318013
843	TTTY14	1.040211288	7.421959565	5.715587711	5.81E-06	2.08E-05	3.909658122
844	COPS4	-0.506115082	8.488313989	-5.713020741	5.85E-06	2.09E-05	3.903227652
845	ADRA1A	1.234232029	7.162312798	5.711698186	5.87E-06	2.10E-05	3.89991436
846	YTHDF3	-0.513152796	10.23331949	-5.708681097	5.92E-06	2.11E-05	3.892355411
847	GRAPL	1.032229865	8.480417637	5.704894021	5.97E-06	2.13E-05	3.882866427
848	IQGAP1	-0.876508992	11.45319669	-5.700916505	6.03E-06	2.15E-05	3.872899169
849	FZD8	0.887863409	8.998494783	5.700605118	6.04E-06	2.15E-05	3.872118815
850	CALM3	0.722345665	10.32752258	5.699118196	6.06E-06	2.15E-05	3.868392413
851	ZNF358	0.86157974	9.442728639	5.696490234	6.10E-06	2.16E-05	3.861806048
852	PHF3	-0.880759191	9.338945718	-5.696293708	6.11E-06	2.16E-05	3.861313481
853	LOC646813	-0.537222141	7.377306314	-5.692813308	6.16E-06	2.18E-05	3.852589875
854	CHD9	-0.720877299	9.369530737	-5.690433272	6.20E-06	2.19E-05	3.846623833
855	SNORD116-22	1.174230099	6.069374518	5.687513357	6.24E-06	2.20E-05	3.839303926
856	HSPA9	-0.854417006	10.38221129	-5.685331579	6.28E-06	2.21E-05	3.833834057
857	PPP4R2	-0.546418342	8.365405095	-5.681094507	6.35E-06	2.23E-05	3.823210468
858	KIAA1462	0.94485917	9.02051431	5.679777145	6.37E-06	2.24E-05	3.819907196
859	FGFBP2	1.570527332	6.782665406	5.678780977	6.39E-06	2.24E-05	3.817409234
860	NCKAP1	-0.544438953	10.1565045	-5.677642914	6.40E-06	2.25E-05	3.814555376
861	WISP2	1.137956097	9.556781323	5.676975305	6.41E-06	2.25E-05	3.81288121
862	SULT1A2	0.972084865	8.747033941	5.676555475	6.42E-06	2.25E-05	3.811828381
863	BEX5	1.041246449	6.499307278	5.675031842	6.45E-06	2.25E-05	3.808007393
864	SNORD82	0.952775372	8.596876597	5.657164531	6.75E-06	2.35E-05	3.763187512
865	SNORA38B	1.080754578	10.17021571	5.656824469	6.75E-06	2.35E-05	3.762334259
866	ELOVL1	0.731605105	11.21419792	5.654148802	6.80E-06	2.36E-05	3.755620437
867	VTRNA1-2	0.96708415	5.894675406	5.652093164	6.84E-06	2.37E-05	3.750462069
868	RASL12	0.913854577	8.670533771	5.651135021	6.85E-06	2.37E-05	3.748057632
869	NDUFA2	0.940461423	9.037534972	5.648711794	6.90E-06	2.39E-05	3.741976319
870	SNORD60	1.090065929	7.800688034	5.648000836	6.91E-06	2.39E-05	3.740192028
871	SNORD116-14	0.622186331	12.24567647	5.644276195	6.97E-06	2.41E-05	3.730843738
872	CD3E	1.22773859	8.921457921	5.641075743	7.03E-06	2.43E-05	3.722810339
873	ANKRD36C	-0.802522862	9.767075898	-5.640141322	7.05E-06	2.43E-05	3.720464735
874	UBA6	-0.505724051	8.912218677	-5.637506658	7.10E-06	2.44E-05	3.713850825
875	SDC1	0.883176733	9.486767505	5.634777192	7.15E-06	2.46E-05	3.706998441
876	GNG7	0.9865797	8.275262136	5.63265759	7.18E-06	2.47E-05	3.701676791
877	RXRG	1.209230254	6.657176654	5.631984185	7.20E-06	2.47E-05	3.699986021
878	EFNB1	0.865601917	8.811665822	5.629828543	7.24E-06	2.48E-05	3.694573481
879	RANBP2	-0.583888969	9.124421645	-5.628839194	7.25E-06	2.48E-05	3.692089249
880	SRPK1	-0.708095603	8.93963431	-5.624565986	7.33E-06	2.51E-05	3.681358581
881	CORO2B	1.015411877	7.891024972	5.624019811	7.35E-06	2.51E-05	3.679986964
882	SETX	-0.654575349	9.523637921	-5.616312679	7.49E-06	2.56E-05	3.660629868
883	GPR157	0.955529206	8.216796068	5.615844278	7.50E-06	2.56E-05	3.659453315
884	LRRC32	1.14186393	10.35104924	5.614004399	7.54E-06	2.56E-05	3.654831676
885	ZNF845	-0.927523211	7.215938166	-5.607474841	7.66E-06	2.60E-05	3.638428122
886	SNORA36A	2.065160366	6.529536238	5.605912514	7.69E-06	2.61E-05	3.634502833
887	RNF26	0.875004005	9.520609244	5.605122984	7.71E-06	2.61E-05	3.632519109
888	IREB2	-0.563565596	9.466809452	-5.60129021	7.79E-06	2.63E-05	3.622888543
889	LST1	0.904265517	10.15179146	5.598172133	7.85E-06	2.65E-05	3.615053087
890	ZNF267	-1.121171584	7.92651949	-5.592002807	7.97E-06	2.69E-05	3.599548271
891	GZMB	1.02901635	8.490748412	5.590312042	8.01E-06	2.70E-05	3.595298598
892	WDR43	-0.999418834	9.181684442	-5.584918523	8.12E-06	2.73E-05	3.581740978
893	NAP1L1	-0.554265624	10.51097564	-5.584024541	8.14E-06	2.73E-05	3.57949361
894	SNORD104	0.700224407	11.33794159	5.583793905	8.14E-06	2.73E-05	3.578913808
895	CST5	1.043013439	7.659292268	5.58092688	8.20E-06	2.75E-05	3.571706051
896	HSPA13	-0.732668811	8.628070917	-5.579006449	8.24E-06	2.76E-05	3.566877757
897	7-Mar	-0.612308748	10.27772824	-5.576801023	8.29E-06	2.77E-05	3.561332654
898	ICE1	-0.619353976	8.28670259	-5.573556945	8.36E-06	2.79E-05	3.553175512
899	MS4A15	1.841387764	9.175206975	5.572768107	8.38E-06	2.80E-05	3.551191904
900	MYOZ1	1.79840385	7.420680151	5.572451316	8.38E-06	2.80E-05	3.550395291
901	PJA2	-0.688983837	10.15262839	-5.568246607	8.47E-06	2.82E-05	3.539821401
902	FAM208B	-0.845721235	9.179959395	-5.567744825	8.48E-06	2.82E-05	3.53855946
903	CDKN2A	1.035493215	7.388270491	5.564950589	8.55E-06	2.84E-05	3.531531896
904	TAOK3	-0.614024496	9.09980552	-5.561389533	8.62E-06	2.86E-05	3.522575064
905	SLCO1A2	1.482999506	6.331629149	5.559087197	8.67E-06	2.88E-05	3.516783772
906	CCL5	1.2560486	10.13080129	5.554518344	8.78E-06	2.91E-05	3.505290322
907	SELPLG	0.789718994	10.33442698	5.553194869	8.81E-06	2.92E-05	3.501960736
908	KIAA0368	-0.705554789	9.865494102	-5.551726454	8.84E-06	2.92E-05	3.498266388
909	BROX	-0.625995399	9.99841327	-5.550851545	8.86E-06	2.92E-05	3.496065164
910	SWAP70	-0.59662997	9.868636616	-5.550804923	8.86E-06	2.92E-05	3.495947864
911	HOXA7	1.076808271	8.058414197	5.549518786	8.89E-06	2.93E-05	3.492711925
912	HIF1A	-1.007712233	11.23638216	-5.548851171	8.91E-06	2.93E-05	3.491032157
913	LOC100132356	1.050122925	7.113854688	5.548799373	8.91E-06	2.93E-05	3.490901826
914	PTPN11	-0.58125303	9.914381739	-5.548157779	8.92E-06	2.93E-05	3.489287502
915	NRIP1	-0.901644498	9.224331843	-5.544121272	9.01E-06	2.96E-05	3.479130606
916	NARS	-0.798785208	10.19482195	-5.542792848	9.04E-06	2.97E-05	3.475787732
917	FXYD1	1.340492454	9.128970095	5.538297859	9.15E-06	3.00E-05	3.464475662
918	CD1E	1.077968834	7.256882514	5.531864009	9.30E-06	3.04E-05	3.448282157
919	PLAC8	1.218582141	9.938781947	5.530779051	9.33E-06	3.05E-05	3.445551158
920	TFEC	-0.707760735	7.727712779	-5.528342734	9.39E-06	3.06E-05	3.439418335
921	TBX3	1.127456522	8.904274272	5.524845405	9.47E-06	3.09E-05	3.430614068
922	HLTF	-0.713349908	7.686136333	-5.520160992	9.59E-06	3.12E-05	3.418820272
923	SLC29A1	0.830765082	10.0749334	5.511839584	9.79E-06	3.18E-05	3.397866571
924	MDM2	-0.678244542	9.93728344	-5.51148906	9.80E-06	3.18E-05	3.396983848
925	VRK2	-0.506042843	8.595634802	-5.501017133	1.01E-05	3.26E-05	3.370609132
926	MIA3	-0.529732464	8.548315671	-5.497184467	1.02E-05	3.28E-05	3.360954567
927	LYSMD3	-0.56714058	9.31943535	-5.496202203	1.02E-05	3.29E-05	3.358480088
928	AIDA	-0.675076728	10.19615309	-5.495388509	1.02E-05	3.29E-05	3.356430222
929	LOC100049716	1.010324773	8.228768261	5.494892834	1.02E-05	3.29E-05	3.355181495
930	ERCC6L2	-0.716887523	9.823048526	-5.491559335	1.03E-05	3.32E-05	3.34678323
931	SYNCRIP	-0.639025616	9.82859794	-5.489168559	1.04E-05	3.34E-05	3.340759633
932	UTRN	-0.823358109	10.55386178	-5.487314227	1.04E-05	3.35E-05	3.336087392
933	S100A3	1.860981891	7.818687864	5.484504756	1.05E-05	3.37E-05	3.329008185
934	CAMK2N1	1.006817069	10.49444147	5.484421243	1.05E-05	3.37E-05	3.328797744
935	SULT1A1	1.013801061	7.906651739	5.476564758	1.07E-05	3.43E-05	3.308998874
936	RBBP8	-0.717327428	8.492878299	-5.475245872	1.08E-05	3.44E-05	3.305674856
937	C1orf168	0.967455428	5.595604433	5.473938019	1.08E-05	3.45E-05	3.302378551
938	TMEM125	0.891694699	9.690633677	5.472652455	1.08E-05	3.45E-05	3.299138331
939	GEN1	-0.802876354	7.039182495	-5.472458407	1.08E-05	3.45E-05	3.298649234
940	SAMD9	-0.942187484	8.304088507	-5.468317521	1.10E-05	3.49E-05	3.288211614
941	SEMA3G	1.032595995	7.86682206	5.460848295	1.12E-05	3.55E-05	3.269382137
942	WDR36	-0.553298406	8.534278658	-5.457859601	1.13E-05	3.57E-05	3.261846969
943	CTSF	1.130121854	9.037062193	5.453200023	1.14E-05	3.61E-05	3.250098172
944	SNORA14B	1.124429015	7.119789565	5.449862543	1.15E-05	3.63E-05	3.241682241
945	RNU5B-1	1.29654748	6.683875009	5.449665667	1.15E-05	3.63E-05	3.241185771
946	CLINT1	-0.666167006	10.86258955	-5.449063966	1.15E-05	3.63E-05	3.239668426
947	TBK1	-0.529657138	8.449430624	-5.448791409	1.15E-05	3.63E-05	3.238981097
948	ZNF252P	-0.7587578	6.926985614	-5.446132845	1.16E-05	3.65E-05	3.232276575
949	LYRM9	1.106809648	5.90784448	5.442395136	1.17E-05	3.68E-05	3.222849966
950	CDIPT	0.803703205	10.12419408	5.441225402	1.17E-05	3.69E-05	3.219899715
951	TANK	-0.54255476	8.796129849	-5.437830936	1.18E-05	3.72E-05	3.211337931
952	LTC4S	1.086142441	8.711313724	5.432150299	1.20E-05	3.77E-05	3.19700845
953	GNL3	-1.007066515	8.82589913	-5.430810332	1.21E-05	3.78E-05	3.193628121
954	CCT5	-0.834910418	9.505375671	-5.429427163	1.21E-05	3.79E-05	3.190138711
955	NIPBL	-0.558227513	9.320911456	-5.428486613	1.21E-05	3.79E-05	3.187765866
956	PNRC2	-0.613970265	10.88109891	-5.427927459	1.22E-05	3.79E-05	3.186355198
957	QSER1	-0.566128274	8.799112363	-5.427743229	1.22E-05	3.79E-05	3.185890406
958	ZCCHC6	-0.668638478	8.707882968	-5.425339116	1.22E-05	3.81E-05	3.179824952
959	VGLL1	1.296806509	8.054737467	5.417492459	1.25E-05	3.88E-05	3.160026179
960	TOP2B	-0.637645293	8.861174234	-5.414674742	1.26E-05	3.91E-05	3.152915724
961	SMC2	-0.919085853	6.891964575	-5.413626797	1.26E-05	3.91E-05	3.15027115
962	TCP1	-0.652887134	10.82272885	-5.41362154	1.26E-05	3.91E-05	3.150257884
963	FGF14	1.172760227	7.355156087	5.402789619	1.30E-05	4.01E-05	3.12291946
964	GSTP1	0.588059058	12.25198733	5.402584023	1.30E-05	4.01E-05	3.122400504
965	TIMP2	0.71704002	11.48258412	5.400173798	1.31E-05	4.03E-05	3.116316581
966	AGPS	-0.594902421	8.809522571	-5.399394273	1.31E-05	4.03E-05	3.114348831
967	ANKRD12	-0.603708557	9.325377353	-5.398676126	1.31E-05	4.04E-05	3.11253599
968	DNASE1L3	1.848667174	7.032932439	5.39761317	1.31E-05	4.04E-05	3.109852694
969	PTCH1	0.904023307	8.870842911	5.39747207	1.31E-05	4.04E-05	3.1094965
970	TMEM147	0.682220217	10.79530664	5.396867065	1.32E-05	4.04E-05	3.107969213
971	HEYL	1.020626192	8.723472401	5.390791957	1.34E-05	4.09E-05	3.092632091
972	ROMO1	0.874714763	9.272404896	5.388700942	1.34E-05	4.11E-05	3.087352736
973	USP32	-0.517644213	9.387198355	-5.385960359	1.35E-05	4.14E-05	3.080433041
974	GGNBP2	-0.539323379	8.953295747	-5.383513407	1.36E-05	4.16E-05	3.074254431
975	SCAMP2	0.669356686	10.85081021	5.379528343	1.38E-05	4.20E-05	3.064191443
976	VTRNA1-1	1.611157424	8.776586957	5.377386162	1.38E-05	4.22E-05	3.058781744
977	EIF2S2	-0.653388485	9.607131739	-5.377029984	1.39E-05	4.22E-05	3.05788226
978	HIST2H2AA4	1.017805222	9.702827665	5.373568945	1.40E-05	4.25E-05	3.049141505
979	FKBP14	-0.601552174	7.682608431	-5.373086525	1.40E-05	4.25E-05	3.047923121
980	CX3CL1	1.131500725	9.819379943	5.372346407	1.40E-05	4.25E-05	3.046053886
981	RPGRIP1L	-0.521083373	6.383504802	-5.364189355	1.43E-05	4.34E-05	3.0254508
982	NSF	-0.627724539	8.826966446	-5.363852333	1.43E-05	4.34E-05	3.024599483
983	ANKIB1	-0.557469595	9.790460132	-5.362248042	1.44E-05	4.35E-05	3.020546977
984	SNORD116-16	0.983277223	4.586613176	5.358188019	1.45E-05	4.39E-05	3.010290659
985	CD52	1.015171271	10.63484454	5.357316988	1.46E-05	4.40E-05	3.008090186
986	LY6E	0.979958788	10.0989387	5.357054293	1.46E-05	4.40E-05	3.007426536
987	HNRNPA2B1	-0.704189084	11.18416123	-5.355056043	1.47E-05	4.41E-05	3.002378232
988	POLK	-0.601125744	7.941394631	-5.342495009	1.51E-05	4.55E-05	2.970640376
989	SUCLA2	-0.669924736	9.031132193	-5.340638788	1.52E-05	4.57E-05	2.965949682
990	TOP1	-0.793921789	10.51951314	-5.335155466	1.54E-05	4.63E-05	2.952092365
991	HIST1H2AK	1.032577526	7.525202741	5.33202421	1.56E-05	4.67E-05	2.944178541
992	USP47	-0.564683057	8.208998563	-5.330599259	1.56E-05	4.68E-05	2.94057703
993	ADCY4	0.911182416	9.415658138	5.327621094	1.57E-05	4.71E-05	2.933049543
994	ELTD1	-0.62724086	9.440611172	-5.327028081	1.58E-05	4.71E-05	2.93155062
995	PTGIR	0.953127154	8.659750274	5.320450321	1.60E-05	4.78E-05	2.914923426
996	RBM39	-0.551682902	10.8116694	-5.320440608	1.60E-05	4.78E-05	2.914898874
997	ZNF33A	-0.541231255	7.958882665	-5.316236276	1.62E-05	4.83E-05	2.90427024
998	HOXA6	1.084843854	7.915207287	5.314534614	1.63E-05	4.84E-05	2.899968191
999	YIPF3	0.729827207	10.74743119	5.313520141	1.63E-05	4.85E-05	2.897403401
1000	GZMA	1.157394124	7.378459187	5.312373092	1.64E-05	4.86E-05	2.894503377
1001	GATA3	0.997455629	7.743570605	5.312062332	1.64E-05	4.86E-05	2.893717691
1002	PLEKHB1	0.954832806	8.408529962	5.309288246	1.65E-05	4.89E-05	2.886703854
1003	C12orf57	0.787074519	10.624239	5.304514009	1.67E-05	4.94E-05	2.874632206
1004	UFL1	-0.579431235	8.737433308	-5.301367874	1.68E-05	4.98E-05	2.866676697
1005	PDIA6	-0.668201357	10.84607123	-5.301010486	1.69E-05	4.98E-05	2.865772957
1006	DPP6	1.134761677	6.919919887	5.300557049	1.69E-05	4.98E-05	2.864626329
1007	FOLR1	0.831291953	11.08572975	5.297718305	1.70E-05	5.01E-05	2.857447664
1008	GDI2	-0.716525415	10.99518911	-5.294293133	1.71E-05	5.05E-05	2.848785599
1009	SCNN1G	1.000905379	8.648687826	5.28952423	1.74E-05	5.10E-05	2.836724527
1010	MCM8	-0.750342553	7.755587561	-5.289126352	1.74E-05	5.10E-05	2.835718212
1011	SNORD35A	0.747949414	10.65596064	5.284912515	1.76E-05	5.15E-05	2.82506014
1012	RNF5	0.92354778	9.282370699	5.277272322	1.79E-05	5.24E-05	2.805733998
1013	CD163	-1.233867694	9.561627883	-5.276443868	1.80E-05	5.25E-05	2.803638255
1014	NBPF10	-0.699694746	12.14873752	-5.274322953	1.81E-05	5.27E-05	2.798272854
1015	SLC38A5	1.007683574	8.41611811	5.272811203	1.81E-05	5.29E-05	2.794448387
1016	CHUK	-0.518168103	8.568443006	-5.272660904	1.81E-05	5.29E-05	2.794068152
1017	FAM107A	1.138674901	10.33867287	5.270445979	1.82E-05	5.31E-05	2.788464602
1018	JAM2	1.024464457	10.09981189	5.269768483	1.83E-05	5.32E-05	2.786750563
1019	RNU12	1.201576196	7.608004319	5.267544117	1.84E-05	5.34E-05	2.781122883
1020	AGL	-0.655099289	7.691769225	-5.25282342	1.91E-05	5.54E-05	2.743874609
1021	GZMK	1.294796561	8.495456862	5.25143015	1.92E-05	5.55E-05	2.740348755
1022	RGS9	1.188789687	7.568330548	5.251307612	1.92E-05	5.55E-05	2.740038654
1023	ZNF117	-0.875825655	8.549888393	-5.240237819	1.97E-05	5.71E-05	2.71202254
1024	SCARNA12	0.745991051	10.51117098	5.239292029	1.98E-05	5.71E-05	2.709628674
1025	UGP2	-0.663983047	9.321162798	-5.238159394	1.98E-05	5.73E-05	2.706761846
1026	KIAA1430	-0.534662082	9.654148677	-5.236520541	1.99E-05	5.74E-05	2.702613644
1027	SNORA65	1.060898966	7.748834915	5.232810466	2.01E-05	5.78E-05	2.693222495
1028	TBX4	1.225342236	9.626269546	5.23168822	2.02E-05	5.80E-05	2.690381709
1029	FER	-0.557476733	8.406789452	-5.230996904	2.02E-05	5.80E-05	2.688631733
1030	FRK	-0.694942744	8.009232798	-5.22244305	2.06E-05	5.91E-05	2.666977389
1031	HNRNPA1	-0.830966107	11.84543705	-5.221551532	2.07E-05	5.92E-05	2.66472034
1032	SCGB3A1	1.453089246	9.853761701	5.220288721	2.08E-05	5.93E-05	2.661523246
1033	FOXA1	0.888532174	8.942467656	5.219364198	2.08E-05	5.94E-05	2.659182573
1034	BST2	1.11182053	8.814548696	5.217223988	2.09E-05	5.97E-05	2.653763954
1035	FADS3	0.841210316	9.865214631	5.214782489	2.11E-05	6.00E-05	2.647582342
1036	HIST1H1C	0.960137576	8.60043087	5.208397062	2.14E-05	6.08E-05	2.631414197
1037	RNF182	1.182806866	7.1937788	5.20824959	2.14E-05	6.08E-05	2.631040775
1038	CAPRIN1	-0.546074061	10.95286531	-5.208161021	2.14E-05	6.08E-05	2.630816504
1039	PSORS1C3	1.513051647	6.793004357	5.202116135	2.18E-05	6.16E-05	2.615509352
1040	SF3B1	-0.723845069	10.95898558	-5.202049136	2.18E-05	6.16E-05	2.615339687
1041	FSTL3	0.926029285	10.19407864	5.200783915	2.18E-05	6.18E-05	2.612135683
1042	DIS3	-0.625865965	8.229322817	-5.200225808	2.19E-05	6.18E-05	2.610722335
1043	SRSF11	-0.649375626	11.23581588	-5.199726775	2.19E-05	6.18E-05	2.609458577
1044	EIF4B	-0.71610583	11.51457996	-5.197695584	2.20E-05	6.21E-05	2.604314677
1045	SCAF11	-0.508298032	9.048131541	-5.194687207	2.22E-05	6.25E-05	2.596695862
1046	HOXB2	0.978739694	7.99368482	5.190289761	2.24E-05	6.32E-05	2.585558674
1047	HLA-DOA	0.904539947	9.333457996	5.178604721	2.31E-05	6.50E-05	2.555961685
1048	RIOK2	-0.627124341	7.938315917	-5.176036734	2.33E-05	6.54E-05	2.549456689
1049	HOXA5	1.210163452	8.374905595	5.175716671	2.33E-05	6.54E-05	2.548645922
1050	MICA	1.024525371	8.246438355	5.175213431	2.33E-05	6.54E-05	2.547371131
1051	SH2D1B	1.134230175	6.397530605	5.172208252	2.35E-05	6.58E-05	2.539758362
1052	MTMR2	-0.52950637	9.561510945	-5.171179188	2.36E-05	6.58E-05	2.537151459
1053	CEP170	-0.757804918	8.587001664	-5.169931958	2.36E-05	6.60E-05	2.533991839
1054	GNLY	1.364506446	8.146521664	5.168893481	2.37E-05	6.61E-05	2.531361021
1055	PWP1	-0.509180497	8.604945709	-5.164060271	2.40E-05	6.68E-05	2.51911644
1056	PHIP	-0.602227365	9.235111493	-5.163093292	2.41E-05	6.69E-05	2.516666587
1057	THBD	0.838056996	10.37011513	5.162913478	2.41E-05	6.69E-05	2.516211025
1058	ARHGEF25	0.965614292	8.638814433	5.162325171	2.41E-05	6.69E-05	2.514720526
1059	DLL1	0.954846667	8.131958696	5.161410029	2.42E-05	6.70E-05	2.512401962
1060	HIST1H4E	0.919799954	9.784217486	5.160947373	2.42E-05	6.71E-05	2.511229789
1061	FCER1A	1.320526772	7.630564877	5.159211188	2.43E-05	6.73E-05	2.506830975
1062	HIST1H4C	0.899278488	10.75328844	5.158198201	2.44E-05	6.74E-05	2.504264424
1063	JUND	0.866851001	10.96883503	5.155562477	2.45E-05	6.78E-05	2.497586296
1064	RNF19A	-0.609694233	9.881967278	-5.149416198	2.49E-05	6.88E-05	2.482012741
1065	SNORD20	-1.610376186	4.450925784	-5.148290221	2.50E-05	6.90E-05	2.479159609
1066	CD3D	1.060131341	8.185088091	5.146824841	2.51E-05	6.92E-05	2.475446406
1067	SCNN1B	0.794568808	10.00347151	5.144153275	2.53E-05	6.96E-05	2.468676639
1068	TMEM231	0.973921041	7.967415009	5.137003248	2.58E-05	7.08E-05	2.450557488
1069	SMC5	-0.634374526	9.293571512	-5.135749739	2.58E-05	7.09E-05	2.447380788
1070	EIF2S1	-0.753694028	9.497904064	-5.134564086	2.59E-05	7.11E-05	2.444376014
1071	FAM162B	0.994532691	10.0497152	5.127626072	2.64E-05	7.22E-05	2.42679244
1072	MYSM1	-0.508054918	9.40031775	-5.124409279	2.66E-05	7.27E-05	2.418639451
1073	PNPLA8	-0.80542391	8.358477921	-5.123639193	2.67E-05	7.28E-05	2.416687622
1074	SMU1	-0.583029657	10.54052563	-5.116763644	2.71E-05	7.40E-05	2.399260504
1075	JUP	0.786533162	10.26863718	5.115159654	2.73E-05	7.43E-05	2.395194784
1076	HIST1H2AE	1.175843584	5.958961909	5.111990677	2.75E-05	7.48E-05	2.38716203
1077	MAP7D3	-0.719792332	8.42936242	-5.107288604	2.78E-05	7.56E-05	2.375242737
1078	SPG20	-0.522974368	8.922363176	-5.103830393	2.81E-05	7.62E-05	2.366476186
1079	ARHGAP21	-0.643854677	9.718231512	-5.102274493	2.82E-05	7.64E-05	2.362531898
1080	LRRCC1	-0.509219256	7.381674499	-5.101136381	2.83E-05	7.66E-05	2.359646688
1081	CAST	-0.542407668	10.74050628	-5.100686942	2.83E-05	7.66E-05	2.358507316
1082	SLC16A12	1.04135667	6.731724745	5.100057905	2.83E-05	7.66E-05	2.356912634
1083	NCOA4	-0.559465553	10.39072113	-5.098369121	2.85E-05	7.68E-05	2.352631334
1084	KIAA1033	-0.500421327	9.341933062	-5.094077794	2.88E-05	7.76E-05	2.341751941
1085	IL2RB	1.073176262	8.501807259	5.093482294	2.88E-05	7.77E-05	2.340242196
1086	NOP58	-0.755396808	9.630459452	-5.090860758	2.90E-05	7.81E-05	2.333595836
1087	KIF21A	-0.745432372	7.150756352	-5.090081318	2.91E-05	7.82E-05	2.331619697
1088	EDN1	1.139590082	10.39210688	5.088716862	2.92E-05	7.84E-05	2.328160322
1089	ODF2L	-0.537277787	7.790730246	-5.083058	2.96E-05	7.95E-05	2.313812699
1090	ZNF791	-0.58116143	8.933712495	-5.081856232	2.97E-05	7.96E-05	2.310765621
1091	DOK2	0.913681752	8.732475104	5.080659609	2.98E-05	7.98E-05	2.307731557
1092	ZNF503	0.894858643	8.373722098	5.071920923	3.05E-05	8.15E-05	2.285573559
1093	RNF122	1.083578603	9.880136465	5.07182329	3.05E-05	8.15E-05	2.285325991
1094	NRN1	1.143056173	9.711536106	5.071468113	3.05E-05	8.15E-05	2.284425364
1095	BIRC6	-0.504295415	9.783978677	-5.067639673	3.08E-05	8.22E-05	2.274717384
1096	TECR	0.810191495	10.30152805	5.065335486	3.10E-05	8.26E-05	2.268874399
1097	MYCBP2	-0.698330369	9.132465104	-5.06426207	3.11E-05	8.28E-05	2.266152384
1098	LOC101060546	1.085218882	10.23266044	5.062568173	3.12E-05	8.30E-05	2.261856881
1099	NR2F2	0.937111545	9.103177703	5.060367818	3.14E-05	8.34E-05	2.256276987
1100	AZI2	-0.57821025	9.335875047	-5.059920833	3.14E-05	8.34E-05	2.255143465
1101	CRYBG3	-0.672937879	9.641557391	-5.059774216	3.15E-05	8.34E-05	2.254771652
1102	BBX	-0.609681545	9.356687732	-5.058920108	3.15E-05	8.35E-05	2.252605682
1103	USP25	-0.506481159	10.40674896	-5.058741997	3.15E-05	8.35E-05	2.252154002
1104	NFE2L2	-0.583767141	10.66084284	-5.057441981	3.16E-05	8.37E-05	2.248857202
1105	PIK3C2B	0.904569055	8.715589981	5.053405226	3.20E-05	8.44E-05	2.238619929
1106	CDC42BPA	-0.500479242	9.000338696	-5.053287725	3.20E-05	8.44E-05	2.23832194
1107	ITIH5	0.938721255	9.1978069	5.052129322	3.21E-05	8.46E-05	2.235384156
1108	IMPA1	-0.601912829	8.613838129	-5.051872102	3.21E-05	8.46E-05	2.234731827
1109	ZNF271	-0.575723172	7.266276191	-5.047836612	3.24E-05	8.53E-05	2.224497368
1110	MYOF	-0.76190415	10.77713025	-5.042122856	3.29E-05	8.65E-05	2.210006163
1111	CCDC18	-0.674149957	5.620563856	-5.039114382	3.32E-05	8.71E-05	2.202375866
1112	SCARNA5	0.858686621	9.241484877	5.026357663	3.43E-05	8.99E-05	2.170019808
1113	TTC21B	-0.609219341	7.764391134	-5.025503391	3.44E-05	9.00E-05	2.16785295
1114	SCARA3	0.851582342	8.807604858	5.018436368	3.50E-05	9.15E-05	2.149927059
1115	FEZ1	0.996740893	7.97313758	5.017354062	3.51E-05	9.17E-05	2.147181666
1116	CYGB	0.858833142	9.319059584	5.016507856	3.52E-05	9.18E-05	2.145035157
1117	TDO2	-2.021562852	6.711836219	-5.007408864	3.60E-05	9.39E-05	2.121953799
1118	CTNNB1	-0.78847556	12.18918469	-5.000566774	3.67E-05	9.53E-05	2.104596802
1119	HSPA4	-0.56370002	8.834715444	-4.99947798	3.68E-05	9.55E-05	2.101834698
1120	DMTF1	-0.565769891	9.438767448	-4.998994333	3.68E-05	9.55E-05	2.100607754
1121	DNAJC13	-0.769397816	9.243827977	-4.998577966	3.69E-05	9.56E-05	2.099551488
1122	IFI16	-0.756267984	10.56814121	-4.993072526	3.74E-05	9.69E-05	2.085584757
1123	SEL1L	-0.581304756	9.602713507	-4.99240591	3.75E-05	9.69E-05	2.083893596
1124	KANK2	0.852584476	9.695213403	4.983393485	3.83E-05	9.91E-05	2.061029199
1125	HOXA2	1.187019987	7.539269716	4.980517264	3.86E-05	9.97E-05	2.053732086
1126	NDRG2	0.881549354	10.58787784	4.976808946	3.90E-05	0.000100603	2.044323777
1127	G3BP1	-0.551990481	10.59340161	-4.972481497	3.95E-05	0.000101568	2.033344515
1128	FIGF	1.587769433	10.33399868	4.964460597	4.03E-05	0.000103356	2.012994068
1129	HLA-DQB2	0.976667563	10.51253363	4.951666328	4.16E-05	0.000106667	1.980531641
1130	PLS3	-0.69543052	10.66934771	-4.945044753	4.24E-05	0.000108425	1.963730494
1131	SNORD6	0.977336818	9.6835	4.943140567	4.26E-05	0.000108871	1.958898887
1132	NAPG	-0.594522092	8.884124877	-4.941859666	4.27E-05	0.000109143	1.955648767
1133	ADAM10	-0.620440059	10.72055025	-4.935775384	4.34E-05	0.000110788	1.940210557
1134	SIGLEC17P	1.210345856	7.589231474	4.93111799	4.39E-05	0.000111948	1.928392787
1135	ANKRD36B	-0.515936561	9.790133138	-4.929711395	4.41E-05	0.000112264	1.92482364
1136	NTNG1	0.930926719	7.782324612	4.927732416	4.43E-05	0.000112749	1.919802092
1137	CSE1L	-0.550179144	9.454307561	-4.92628721	4.45E-05	0.000113078	1.916134952
1138	SP100	-0.609117151	9.795454688	-4.920402112	4.52E-05	0.000114677	1.901201711
1139	LINC00417	1.095170382	7.094000832	4.919844226	4.52E-05	0.0001147	1.899786087
1140	PLAC9	1.001130451	8.198525255	4.917934891	4.55E-05	0.000115174	1.894941183
1141	RRM1	-0.717886377	8.35617189	-4.916926582	4.56E-05	0.000115381	1.89238261
1142	DST	-0.701989424	9.962588166	-4.915744694	4.57E-05	0.000115639	1.889383579
1143	UGGT1	-0.510549776	9.522210907	-4.913245908	4.60E-05	0.000116296	1.883042917
1144	S100A16	0.799598093	9.985707108	4.904941875	4.70E-05	0.000118733	1.861971333
1145	SNORD41	0.637980138	11.9984758	4.901152028	4.75E-05	0.000119808	1.852354502
1146	FAM35DP	-0.514978159	8.773035605	-4.900443864	4.76E-05	0.00011993	1.850557516
1147	C2orf40	1.524559819	8.950320775	4.899885304	4.76E-05	0.000119991	1.849140154
1148	PXMP4	1.024204071	9.03372327	4.899295972	4.77E-05	0.000119991	1.847644707
1149	KIR3DL3	1.136140853	7.759560208	4.894848743	4.83E-05	0.000121285	1.836359718
1150	SPAG9	-0.592883729	10.4671328	-4.884142113	4.96E-05	0.000124398	1.809191242
1151	HSP90AA6P	-1.029666854	6.854443894	-4.882117449	4.99E-05	0.000124849	1.804053583
1152	MIS18BP1	-0.720646739	7.501326049	-4.879142991	5.03E-05	0.000125646	1.796505788
1153	AHCTF1	-0.586860909	8.857308261	-4.8773807	5.05E-05	0.000126085	1.792033917
1154	CYP2F1	1.218772691	7.066799981	4.877032705	5.05E-05	0.000126096	1.791150869
1155	TARS	-0.73906362	8.331118072	-4.874995607	5.08E-05	0.000126662	1.785981668
1156	ADAM9	-0.514932889	10.67896881	-4.869178419	5.16E-05	0.000128276	1.771220409
1157	SNORD115-44	1.004597609	4.620548318	4.867049922	5.19E-05	0.000128883	1.76581931
1158	ZNF525	-0.715601103	10.57301484	-4.865206586	5.21E-05	0.000129396	1.761141823
1159	CD27	1.1812917	8.331188318	4.861059191	5.27E-05	0.000130586	1.750617788
1160	DDX10	-0.617831736	7.388469924	-4.859426456	5.29E-05	0.000130955	1.746474728
1161	CHCHD2	0.819187157	9.131699149	4.859349603	5.29E-05	0.000130955	1.746279713
1162	KLF15	1.23557222	8.948834083	4.858956225	5.30E-05	0.000130982	1.745281519
1163	GPR15	1.070780026	5.926202741	4.857646552	5.32E-05	0.000131323	1.741958237
1164	RPS6KA3	-0.604433323	10.36896076	-4.855299982	5.35E-05	0.000132019	1.73600385
1165	ID1	0.735450692	11.20545293	4.850095083	5.42E-05	0.000133708	1.722796573
1166	LOC646358	-0.509760221	8.044571229	-4.845900168	5.48E-05	0.000135065	1.712152186
1167	MTHFD2P7	-1.006550082	9.159713554	-4.840802042	5.55E-05	0.000136741	1.699216052
1168	PLOD2	-0.599372487	8.525465936	-4.840532823	5.56E-05	0.000136741	1.698532931
1169	FGF18	0.95509029	8.282439716	4.839851037	5.57E-05	0.000136873	1.69680296
1170	ELN	0.902730929	10.29865043	4.839341356	5.57E-05	0.000136944	1.695509691
1171	RABL3	-0.506424407	9.720274064	-4.83008432	5.71E-05	0.000140165	1.672021061
1172	PLA2G5	1.084564213	8.625469036	4.828361225	5.74E-05	0.000140681	1.667648971
1173	DHX15	-0.514291663	9.392880832	-4.822878428	5.82E-05	0.000142357	1.653737347
1174	HSPH1	-1.351843982	9.471101796	-4.820406648	5.86E-05	0.00014316	1.647465715
1175	PRELP	1.250921601	10.64198423	4.812602739	5.98E-05	0.000145279	1.627665221
1176	SLIT2	0.763123314	10.86234284	4.80168461	6.15E-05	0.000149342	1.599964044
1177	MTHFD2	-1.157248337	9.567089168	-4.801002898	6.16E-05	0.000149488	1.59823446
1178	MIR10A	0.821835318	4.148848743	4.798874913	6.19E-05	0.000150198	1.592835541
1179	CLIP1	-0.515108811	9.368514178	-4.788969735	6.35E-05	0.000153992	1.567705696
1180	TBC1D15	-0.568699809	9.832396068	-4.782480187	6.46E-05	0.000156488	1.55124204
1181	VPS13C	-0.619005599	9.669896011	-4.780900975	6.49E-05	0.000157007	1.547235733
1182	HSP90AB1	-0.569660375	11.71742779	-4.778578855	6.53E-05	0.000157832	1.541344799
1183	CACYBP	-0.574608626	8.977264669	-4.776458408	6.56E-05	0.000158579	1.535965544
1184	MORC4	-0.510457078	8.129829074	-4.77224428	6.64E-05	0.000160199	1.525275103
1185	PI15	-1.661330596	6.739273582	-4.771877275	6.64E-05	0.000160225	1.524344094
1186	SNORD115-32	1.232867381	5.558837448	4.767024676	6.73E-05	0.000162131	1.512034291
1187	KIAA1731	-0.630765583	7.342791474	-4.76486724	6.77E-05	0.000162915	1.506561535
1188	SLC41A2	-0.621612022	8.703659301	-4.760384852	6.84E-05	0.000164694	1.495191293
1189	PRSS8	1.02010972	10.0668193	4.757873509	6.89E-05	0.000165642	1.488821028
1190	CORO1A	0.872692688	10.42195611	4.756785578	6.91E-05	0.000165981	1.486061415
1191	HECTD1	-0.509614489	9.279106314	-4.751037628	7.01E-05	0.000167887	1.471481637
1192	HSD17B4	-0.624796011	9.881958998	-4.732153159	7.37E-05	0.000175851	1.423584649
1193	ANLN	-1.276496232	6.522622401	-4.728069581	7.44E-05	0.00017745	1.413228225
1194	KIAA0196	-0.527965878	8.713515076	-4.725591887	7.49E-05	0.000178458	1.406944661
1195	SLC6A4	1.8080458	9.734380813	4.722505448	7.55E-05	0.000179755	1.399117446
1196	JMJD1C	-0.820907039	9.980061229	-4.720482789	7.59E-05	0.000180258	1.393988079
1197	HLA-DQB1	1.07017476	11.18117711	4.716478156	7.67E-05	0.000181745	1.383832756
1198	GNG11	0.808374493	11.03213104	4.715891915	7.68E-05	0.000181881	1.382346138
1199	UBR5	-0.571037075	9.053608601	-4.715477882	7.69E-05	0.000181936	1.381296217
1200	DOCK11	-0.711021779	9.556127372	-4.710273518	7.80E-05	0.000184271	1.368099094
1201	LSG1	-0.566053725	9.110089282	-4.699775174	8.01E-05	0.000188932	1.341479333
1202	CKAP2	-0.808139638	7.464985624	-4.698250432	8.04E-05	0.000189493	1.337613373
1203	SHISA3	1.312288297	7.769452155	4.69804106	8.05E-05	0.000189493	1.337082516
1204	IL6ST	-0.648602421	11.45419953	-4.694020369	8.13E-05	0.000191337	1.326888386
1205	DMXL2	-0.669962276	9.215790473	-4.685978873	8.30E-05	0.000194929	1.306500948
1206	COL6A3	-0.719281927	10.6024869	-4.684535599	8.34E-05	0.000195512	1.302842005
1207	VPS41	-0.540491752	8.605224461	-4.681186739	8.41E-05	0.000196889	1.294352278
1208	KIF20B	-0.779902683	5.422667098	-4.67951261	8.45E-05	0.000197475	1.290108278
1209	CHIAP2	1.540738722	7.680897713	4.677764128	8.48E-05	0.000198072	1.285675867
1210	SLC5A9	1.45432863	7.350914858	4.67695903	8.50E-05	0.000198335	1.283634963
1211	PSME4	-0.70453751	9.749406635	-4.672417034	8.60E-05	0.000200256	1.272121422
1212	ATP13A3	-0.79356808	10.22941535	-4.672372427	8.60E-05	0.000200256	1.27200835
1213	TXLNG	-0.575279799	8.834418129	-4.659989181	8.89E-05	0.000206023	1.240620688
1214	ELF1	-0.508329473	10.4431783	-4.656845205	8.96E-05	0.000207557	1.232652343
1215	WDR3	-0.705812615	7.11217828	-4.656106607	8.98E-05	0.000207798	1.23078042
1216	MIS12	-0.581945731	8.339066219	-4.648329413	9.16E-05	0.000211722	1.211070612
1217	SPDL1	-0.83744473	6.874201682	-4.644526435	9.25E-05	0.000213664	1.201433318
1218	EXOC1	-0.500027823	8.87538414	-4.636953093	9.43E-05	0.000217584	1.182242639
1219	MRC1	-0.853449117	10.68865639	-4.634449568	9.50E-05	0.000218674	1.175899137
1220	PLA2G4A	-0.596683452	7.071992231	-4.629961668	9.61E-05	0.000221074	1.16452805
1221	SMARCAD1	-0.518772179	8.099974357	-4.629496135	9.62E-05	0.000221175	1.163348557
1222	KPNA4	-0.56679793	8.926774282	-4.626346962	9.70E-05	0.000222658	1.155369847
1223	ROBO2	1.069824601	8.339326749	4.625780632	9.71E-05	0.000222819	1.153935033
1224	RGPD1	-0.637589289	10.89660836	-4.62232009	9.80E-05	0.000224496	1.145167866
1225	VWA3A	1.043667869	7.508141418	4.620084493	9.86E-05	0.000225635	1.139504257
1226	SRBD1	-0.513100596	8.470876408	-4.615571431	9.97E-05	0.000228127	1.128071466
1227	CCL14	1.202094045	8.759513573	4.614326975	0.000100054	0.000228695	1.124919044
1228	RNU4-1	0.935435257	10.92413966	4.612390601	0.000100559	0.000229677	1.120013976
1229	ABCE1	-0.663781709	8.210490057	-4.601406917	0.000103472	0.000236154	1.092193368
1230	OLFM2	0.905785026	9.08816535	4.594046609	0.000105471	0.000240191	1.07355275
1231	MCTP1	-0.691212549	8.668826219	-4.589145841	0.000106823	0.000242714	1.061142197
1232	RAB25	0.920124758	8.985169083	4.583286536	0.000108462	0.000246074	1.046305417
1233	SNORD45B	0.985634618	9.01090482	4.582008347	0.000108823	0.00024671	1.043068991
1234	HOOK1	-0.685080254	6.787078129	-4.580441568	0.000109268	0.000247533	1.039101922
1235	GOLM1	-0.57577503	8.971708166	-4.574475073	0.000110975	0.000250844	1.023995667
1236	UPK3B	1.093387217	9.788121947	4.571937318	0.00011171	0.000252318	1.017570869
1237	PIK3C2A	-0.657963854	10.27029554	-4.570174424	0.000112223	0.000253289	1.013107922
1238	PDE1A	-0.924900138	7.174426805	-4.56654897	0.000113286	0.000255499	1.003930092
1239	XCL2	0.934887984	5.399997921	4.564491891	0.000113893	0.000256679	0.99872283
1240	PTCH2	0.980864727	6.064285312	4.558731501	0.000115611	0.000260016	0.98414195
1241	KRT7	0.833047806	10.85260866	4.55454907	0.000116875	0.000262625	0.973556086
1242	HLA-DMB	0.715503946	11.10466949	4.54797398	0.000118889	0.000266563	0.956915775
1243	CCT6A	-0.577420725	9.090384839	-4.546481287	0.000119351	0.000267403	0.953138303
1244	CANX	-0.680960441	12.44290246	-4.527606512	0.000125352	0.000280027	0.9053812
1245	AEBP1	0.861307171	10.27827552	4.522879042	0.000126902	0.000283281	0.893422165
1246	LRRFIP1	-0.548747118	10.24969605	-4.520080304	0.000127828	0.000285141	0.886342702
1247	PLIN2	-0.828068597	10.30823694	-4.519578085	0.000127995	0.000285305	0.885072366
1248	CRTAC1	0.95426751	9.495849669	4.515471024	0.000129368	0.000287946	0.874684214
1249	ARID4A	-0.637737559	7.909353289	-4.508375441	0.000131776	0.000292665	0.856738915
1250	RAD21	-0.515585066	9.056904669	-4.499195856	0.000134957	0.000298645	0.833526542
1251	DDX5	-0.604762253	11.4896276	-4.489605816	0.000138362	0.000305516	0.809280614
1252	FGF7P2	-0.727441795	6.807478431	-4.473893961	0.000144127	0.000317328	0.769567217
1253	HIPK3	-0.633035626	10.32183675	-4.471338841	0.000145087	0.000319212	0.763110075
1254	GJA5	1.035206871	8.812719395	4.469415844	0.000145813	0.000320579	0.75825062
1255	FARSB	-0.59642835	9.776670624	-4.460368626	0.000149281	0.000327967	0.735390739
1256	HLA-DRB5	1.32777557	11.24794085	4.449840592	0.000153419	0.000336804	0.708794794
1257	CPD	-0.598201245	10.39869342	-4.44957961	0.000153523	0.000336804	0.708135578
1258	CSDE1	-0.70787276	12.06919603	-4.446522813	0.000154747	0.000339001	0.700414676
1259	ME1	-0.663103007	8.672292779	-4.441434734	0.000156806	0.000343265	0.687564292
1260	MST4	-0.506864855	8.44161225	-4.438268026	0.0001581	0.000345852	0.679567237
1261	TSPAN8	1.141352661	7.628992278	4.436122097	0.000158984	0.000347536	0.674148331
1262	PRR15L	0.937156298	8.913475974	4.4342002	0.00015978	0.000349025	0.669295377
1263	CHD1	-0.739192075	8.749159036	-4.432403051	0.000160527	0.000350407	0.664757617
1264	RAC2	0.74834251	10.11536423	4.426992369	0.000162798	0.000354859	0.651096895
1265	SYNE2	-0.627821156	9.168035444	-4.42621755	0.000163126	0.00035532	0.649140795
1266	SNORD78	-0.974236904	7.969869679	-4.414771912	0.000168047	0.000364998	0.620249417
1267	AHI1	-0.630365576	8.566966616	-4.412994563	0.000168824	0.000366426	0.615763692
1268	PTPN13	-0.848645507	10.17644713	-4.412585023	0.000169004	0.000366555	0.614730111
1269	DICER1	-0.596975364	10.17214222	-4.398585379	0.000175259	0.000379047	0.579404512
1270	KIF18A	-0.746113004	6.012676654	-4.397768213	0.000175632	0.000379583	0.577342916
1271	PLS1	-0.638797665	7.71352189	-4.395381442	0.000176723	0.000381403	0.571321667
1272	HCST	0.986747882	8.54093431	4.391031288	0.00017873	0.000385462	0.560348199
1273	CCT2	-0.569353982	9.042165709	-4.387105904	0.00018056	0.00038886	0.550447272
1274	KPNA2	-0.758672905	9.752000737	-4.384450754	0.000181809	0.000391274	0.543750797
1275	FAM98A	-0.553580043	8.937848752	-4.384112626	0.000181969	0.000391342	0.542898049
1276	API5	-0.552006484	10.20554116	-4.372520887	0.000187526	0.000402727	0.513668516
1277	INMT	1.086138709	11.57492569	4.370273571	0.000188623	0.000404798	0.508002748
1278	C12orf75	0.940805306	8.872224745	4.369910107	0.000188801	0.000404896	0.507086443
1279	TMSB15A	1.038852556	5.674811531	4.364684311	0.000191379	0.000409935	0.493912994
1280	HTR3C	1.014258603	6.773568639	4.364603152	0.000191419	0.000409935	0.493708419
1281	RB1CC1	-0.527047385	8.215480416	-4.360279676	0.000193579	0.000414269	0.482811006
1282	LARS	-0.55167859	9.126245558	-4.354751075	0.000196376	0.000419961	0.468877915
1283	METTL7A	0.82332611	10.06855552	4.353196547	0.000197169	0.000421363	0.464960597
1284	DPYD	-0.534551647	10.31347543	-4.348992304	0.000199332	0.000425456	0.454367003
1285	TCF21	1.090088373	10.70448781	4.34893208	0.000199363	0.000425456	0.454215263
1286	SNORD115-6	1.089561838	5.899983686	4.345835704	0.000200971	0.000428289	0.446414008
1287	CCDC102B	-0.698022566	8.631271626	-4.344526565	0.000201654	0.000429147	0.443115865
1288	KPNB1	-0.584112576	10.11157652	-4.340408425	0.00020382	0.000433455	0.432741731
1289	RAB27B	-0.975025809	9.016246456	-4.336361939	0.000205971	0.000437116	0.422549281
1290	BAZ1A	-0.733541202	9.739342278	-4.333107317	0.000207717	0.00044021	0.414352265
1291	C9orf117	1.041494842	7.38462138	4.329740948	0.000209538	0.000443763	0.405874615
1292	CTSE	-0.974091897	11.91751134	-4.329063871	0.000209907	0.000444235	0.404169607
1293	ECT2	-0.837445399	7.290565879	-4.327254357	0.000210894	0.000446016	0.399613074
1294	PTPLAD1	-0.589054588	9.340249187	-4.326451611	0.000211334	0.000446636	0.397591757
1295	ITM2A	0.923259957	9.104574839	4.319472725	0.000215193	0.000454165	0.38002091
1296	HPGD	0.979170142	9.626204896	4.319180002	0.000215357	0.000454196	0.379283996
1297	MFGE8	0.822532572	10.18381004	4.31782795	0.000216113	0.000455477	0.375880361
1298	TLR2	-0.656061215	9.096418299	-4.304401454	0.000223769	0.000470639	0.342088204
1299	HMGCS2	1.400472309	7.673206106	4.302697724	0.00022476	0.000472397	0.337801194
1300	VPS45	-0.561738551	9.436465539	-4.29932133	0.000226736	0.000476223	0.329306008
1301	RNU5D-1	1.61762252	4.891834121	4.298923684	0.00022697	0.000476387	0.328305568
1302	CD22	0.952242981	7.829880567	4.297667807	0.00022771	0.000477612	0.325145979
1303	VSIG1	-2.082654592	7.321357051	-4.296296076	0.000228521	0.000478657	0.321695061
1304	CALD1	-0.739111831	10.08419993	-4.295954292	0.000228723	0.000478753	0.320835243
1305	NRM	0.90393927	8.387823809	4.291956072	0.000231106	0.000483409	0.31077771
1306	UQCRC2	-0.508946805	11.01458507	-4.291261401	0.000231523	0.000483949	0.309030391
1307	NOC3L	-0.680444845	7.355469093	-4.288586849	0.000233133	0.000486975	0.302303397
1308	SLC7A11	-1.762278722	7.353589679	-4.28832968	0.000233289	0.000486975	0.301656598
1309	IGF1	-1.030976077	9.090480189	-4.286435257	0.000234437	0.000489037	0.296892155
1310	TOP2A	-1.178271805	6.689744631	-4.279127516	0.000238919	0.000497369	0.278515992
1311	ATP2B1	-0.616156607	9.18031845	-4.278584036	0.000239256	0.000497731	0.277149522
1312	ZNF292	-0.618807866	9.221491588	-4.271775479	0.000243515	0.000504872	0.260032797
1313	XRN1	-0.501709667	9.586717921	-4.267714997	0.00024609	0.000509521	0.249826545
1314	FBXO30	-0.652340741	9.611457637	-4.267107163	0.000246478	0.000509633	0.248298836
1315	C1orf158	1.15729808	6.312551172	4.26056156	0.000250694	0.000517999	0.23184929
1316	ZC3H11A	-0.595238511	9.838173781	-4.25723428	0.000252864	0.000521426	0.223488981
1317	F13A1	-1.074448083	11.09254408	-4.252237137	0.000256159	0.000526797	0.210934634
1318	HIST1H3D	0.95916249	8.878163157	4.246129921	0.000260243	0.000534118	0.195594332
1319	TMEM37	0.88380857	9.48902206	4.24460853	0.00026127	0.000535867	0.191773349
1320	TMEM87A	-0.524892549	10.16727752	-4.241573844	0.000263332	0.000539324	0.184152316
1321	ATP6V1A	-0.548254569	9.470008526	-4.233829473	0.000268666	0.000548826	0.164707437
1322	ANKRD28	-0.983922395	9.617992703	-4.224438931	0.000275278	0.000560833	0.141136367
1323	HIVEP1	-0.59680525	9.285933743	-4.220906084	0.000277807	0.000565609	0.13227065
1324	HIST1H2BF	1.231087404	6.751283705	4.21789202	0.000279983	0.00056966	0.124707713
1325	TRGV3	1.001592085	7.296874764	4.216429108	0.000281045	0.00057144	0.121037246
1326	ACSL1	-0.929957704	10.74452365	-4.2137896	0.000282972	0.000574975	0.114415178
1327	MYO1B	-0.64613586	10.87060422	-4.201783438	0.000291903	0.000591548	0.084301844
1328	TSHZ2	-1.024317905	8.030181607	-4.199217358	0.000293847	0.0005947	0.077867444
1329	ARHGAP11A	-0.901541957	5.855118979	-4.171422156	0.000315752	0.000636084	0.008211496
1330	CNOT1	-0.553731917	10.67031853	-4.165733518	0.000320431	0.00064466	-0.006035251
1331	CENPE	-0.871528989	4.930871437	-4.160530882	0.000324771	0.00065296	-0.019062043
1332	FAM135A	-0.538042991	8.654222155	-4.152578026	0.000331516	0.000664773	-0.038969833
1333	LAMA2	-0.820903913	9.409904263	-4.142413224	0.000340341	0.000681128	-0.064405299
1334	ALDH1L2	-0.762303584	7.351475917	-4.141153884	0.00034145	0.000682901	-0.067555819
1335	CCDC23	1.005994555	8.001077713	4.137828701	0.000344397	0.000687893	-0.075873723
1336	FOXJ1	1.098229374	7.765446749	4.131182554	0.000350362	0.000698894	-0.092495538
1337	SPARCL1	-0.901022457	11.74854994	-4.126968138	0.000354197	0.000705163	-0.103033274
1338	SNORD115-1	1.389805776	6.428919575	4.114249261	0.000366025	0.000728238	-0.134824183
1339	FCHO2	-0.514413669	9.709784509	-4.112293687	0.000367878	0.000730498	-0.139710618
1340	TIPARP	-0.791257762	10.74510148	-4.111008803	0.000369101	0.00073245	-0.142920961
1341	CAPS	1.088129806	9.433546144	4.098065722	0.000381643	0.000755865	-0.17524984
1342	UTP20	-0.629006996	7.945469868	-4.096185854	0.000383499	0.000758559	-0.179943797
1343	KIF11	-1.000693383	5.80551448	-4.092789296	0.000386876	0.000764743	-0.188423878
1344	ZFAND1	-0.527552568	9.148577514	-4.080842161	0.000398989	0.000787159	-0.218241679
1345	IARS	-0.716328906	9.860266144	-4.077604686	0.000402335	0.000792227	-0.226319038
1346	SNORD115-5	1.203283256	5.777554367	4.06631039	0.000414228	0.000814596	-0.254488436
1347	MIR145	1.339225481	9.379624915	4.065797163	0.000414777	0.00081515	-0.25576814
1348	FAP	-0.844997213	7.008262798	-4.05198828	0.000429811	0.000840911	-0.290188325
1349	ZNF675	-0.512955283	6.796698904	-4.046815291	0.000435581	0.000851654	-0.3030768
1350	DPT	1.153370543	9.532074197	4.034889696	0.000449175	0.000873206	-0.332777174
1351	KIAA0020	-0.747477787	7.769046767	-4.032212019	0.000452285	0.000878389	-0.339443499
1352	UGDH	-0.75819726	10.3738955	-4.024487528	0.000461375	0.000893512	-0.358669432
1353	COPA	-0.525257309	11.2099452	-4.023299674	0.000462789	0.000895682	-0.361625301
1354	LIMA1	-0.514130478	10.03334026	-4.021313882	0.000465162	0.000899183	-0.36656638
1355	PSMD14	-0.57918917	8.63051569	-4.020192835	0.000466507	0.000901166	-0.369355573
1356	PCF11	-0.569130786	9.539185756	-4.010351354	0.00047848	0.000923128	-0.393834708
1357	EIF2AK2	-0.613214167	9.32007087	-4.007032199	0.000482586	0.000929876	-0.402087851
1358	STEAP1	-0.923539043	7.48378706	-4.006126791	0.000483712	0.000931459	-0.404338924
1359	RAI14	-0.604049074	8.975923289	-3.997919163	0.00049404	0.000950747	-0.42474043
1360	CCDC17	0.948902217	8.15652673	3.988566831	0.000506073	0.00097268	-0.447976803
1361	HEATR1	-0.637037589	8.603396673	-3.987548209	0.000507401	0.000974619	-0.450506942
1362	ISLR	0.829750115	9.413733894	3.9849689	0.00051078	0.000979261	-0.456913049
1363	PPIL6	1.061925412	8.070286144	3.97683602	0.000521577	0.000998709	-0.477106616
1364	ZNF443	-0.745300296	4.253004272	-3.974904569	0.000524174	0.001001799	-0.481901046
1365	BACH1	-0.6026533	9.115491361	-3.966542924	0.000535566	0.001022931	-0.502651415
1366	C5	-0.686329565	8.768361531	-3.962188084	0.000541596	0.001033156	-0.513454758
1367	C9orf116	0.984380738	7.826891966	3.959206734	0.000545762	0.001040454	-0.520849326
1368	ATF6	-0.503428202	10.80834892	-3.955795279	0.000550568	0.001048309	-0.529309204
1369	FNBP1L	-0.642308399	9.226779452	-3.944385939	0.000566947	0.001076143	-0.557591112
1370	F10	0.912159457	8.893630151	3.935967064	0.000579341	0.001096942	-0.57844869
1371	GJA4	0.855704555	8.807419452	3.934205335	0.000581968	0.001101234	-0.582812091
1372	GARS	-0.677014569	10.00104418	-3.930056301	0.000588201	0.00111234	-0.593086595
1373	MPDZ	-0.589565792	8.857128006	-3.925512427	0.000595103	0.001123307	-0.6043361
1374	LDLRAD1	1.144720385	7.531636446	3.915698901	0.000610283	0.00114983	-0.628622009
1375	ZEB1	-0.505718337	9.594007864	-3.914465792	0.000612217	0.001152764	-0.631672661
1376	CYBB	-0.700268972	11.39803299	-3.898996879	0.000637001	0.001192085	-0.669923454
1377	SAMD9L	-0.74434997	9.698162268	-3.898383893	0.000638003	0.001192646	-0.671438501
1378	TXNRD1	-0.907999341	9.333063743	-3.897577662	0.000639323	0.001194237	-0.673431088
1379	CHEK1	-0.746784193	6.588753781	-3.895541396	0.000642671	0.001199024	-0.678463264
1380	SEC14L4	1.038515013	8.210178979	3.890853217	0.000650443	0.001212784	-0.690046738
1381	TMEM176A	0.801858126	10.21214238	3.887562281	0.000655953	0.001221568	-0.698175996
1382	HILPDA	0.984222207	8.466737713	3.881621849	0.000666018	0.001237295	-0.712845965
1383	DDX21	-1.013861986	8.929782798	-3.878639967	0.000671127	0.001246029	-0.720207779
1384	ECHDC1	-0.61829137	9.33169225	-3.87098999	0.000684411	0.001269151	-0.739088316
1385	HIST1H3I	0.992260642	9.231570454	3.858717662	0.000706265	0.001308881	-0.769358551
1386	SLC1A3	-0.771263946	8.234827032	-3.858446055	0.000706756	0.001308998	-0.770028221
1387	ANGPT2	-0.993684549	8.05028656	-3.857394738	0.000708661	0.001311731	-0.772620226
1388	AIM1	-0.642590543	8.489168412	-3.846559317	0.000728592	0.001346992	-0.799324863
1389	SMG1P1	-0.535261891	11.51482779	-3.845326312	0.000730895	0.001350432	-0.802362532
1390	ITGB6	-0.744464262	10.72363892	-3.841497518	0.000738091	0.001362081	-0.811793761
1391	CENPF	-0.797407213	6.615405406	-3.82911916	0.000761836	0.001402025	-0.842268825
1392	NEXN	-0.875476881	8.584859849	-3.82459547	0.0007707	0.001415828	-0.853399922
1393	TACR3	0.974026884	5.34352707	3.824482917	0.000770922	0.001415828	-0.85367683
1394	LRRN4	0.915605003	10.07856301	3.805998697	0.000808217	0.001478988	-0.899125002
1395	DNAJC2	-0.52787109	7.797049036	-3.805486546	0.000809275	0.001480038	-0.900383464
1396	JAK1	-0.591054743	11.14607401	-3.797160428	0.00082667	0.001508241	-0.92083647
1397	AHCYL1	-0.504333205	10.35925026	-3.786556285	0.000849357	0.001544103	-0.946868816
1398	MTUS1	-0.544015843	9.714323809	-3.78544711	0.000851766	0.00154756	-0.949590672
1399	ARID5B	-0.618817773	10.50075792	-3.775731588	0.000873147	0.001582644	-0.973423196
1400	DDX60L	-0.605243867	8.583377864	-3.765490426	0.000896256	0.001621646	-0.998527813
1401	ZNF724P	-0.629442378	5.927799905	-3.75486837	0.000920859	0.001659284	-1.024547128
1402	HDC	0.918051176	7.552988677	3.751038688	0.000929891	0.001673585	-1.033923355
1403	KIAA1109	-0.595599707	9.764032287	-3.743415835	0.000948128	0.001702397	-1.052578797
1404	ZNF841	-0.525251785	8.023437448	-3.738324905	0.000960503	0.001722592	-1.065032167
1405	HIST1H2BH	0.820047227	8.856470529	3.730596508	0.000979592	0.001752712	-1.083928503
1406	CFHR1	-0.690709677	6.155081078	-3.721314191	0.001003011	0.001790422	-1.10661016
1407	SACM1L	-0.518463007	9.682637344	-3.687055786	0.001094292	0.001938641	-1.190185986
1408	MECOM	-0.553919667	9.074352703	-3.682159024	0.001107987	0.001961766	-1.202114221
1409	HIST2H2BE	0.850336976	9.384774707	3.667369703	0.001150376	0.002029763	-1.238112668
1410	TTN	-1.229646126	8.654858147	-3.666664314	0.001152437	0.002032226	-1.239828605
1411	CX3CR1	1.080544572	7.759984915	3.664219692	0.001159608	0.002043692	-1.245774674
1412	ROS1	-0.797961495	10.74777108	-3.644904018	0.001217821	0.002140116	-1.292715732
1413	MORN5	1.066430224	6.190327864	3.640070195	0.001232831	0.002162762	-1.304451534
1414	LRRC46	1.432642796	7.441197902	3.621964379	0.001290677	0.002250034	-1.348368651
1415	MACC1	-0.878766308	8.819771966	-3.618494464	0.001302063	0.002264714	-1.35677773
1416	PARP14	-0.54582281	9.654315728	-3.608834251	0.001334278	0.002316792	-1.380175725
1417	COL3A1	-0.740277121	9.919247174	-3.607737973	0.001337983	0.002320588	-1.382829822
1418	IFI6	0.920300329	11.43994405	3.607382103	0.001339188	0.00232136	-1.383691336
1419	EML4	-0.621060168	10.39842758	-3.602360096	0.001356304	0.002348365	-1.39584615
1420	CENPU	-0.843580817	6.615657202	-3.596591017	0.001376229	0.002381515	-1.409802733
1421	SLC16A7	-0.600368544	8.399295028	-3.583754014	0.001421598	0.002448931	-1.440833386
1422	KLRF1	0.998015487	5.100181361	3.583126464	0.001423853	0.002451433	-1.442349473
1423	RTKN2	0.994993053	9.988713648	3.567656396	0.001480558	0.002546193	-1.479697155
1424	EPHA4	-0.623815109	8.654262117	-3.556629865	0.001522315	0.002609195	-1.506286317
1425	SPP1	-1.81326748	8.081269773	-3.549694899	0.001549163	0.002649269	-1.522995805
1426	IL1R1	-0.537417582	11.11145051	-3.548821157	0.001552579	0.002653624	-1.52510031
1427	TPX2	-0.802107437	6.577651021	-3.542722523	0.001576622	0.002691708	-1.539784944
1428	KIF23	-0.825054598	7.031322779	-3.541858514	0.001580058	0.002696067	-1.5418647
1429	SLC38A1	-0.522415576	10.45604053	-3.520586494	0.001666981	0.002830164	-1.593016905
1430	C1orf194	1.57217863	8.106932684	3.508225674	0.001719614	0.002914665	-1.622694474
1431	MOSPD2	-0.535657862	8.502116767	-3.501634339	0.001748338	0.002958428	-1.638505818
1432	IL13RA2	-1.062015527	4.988159093	-3.489891875	0.001800673	0.003043615	-1.666649279
1433	ASPM	-0.70654724	5.214940491	-3.488119845	0.001808701	0.003055496	-1.670893611
1434	NCAPG	-0.779958715	6.060409168	-3.475289771	0.001867882	0.00314851	-1.701602356
1435	FGF7	-0.72866111	7.385877524	-3.474448271	0.001871829	0.003153423	-1.70361515
1436	ARNTL2	-0.598733363	6.731749036	-3.474050895	0.001873696	0.003154828	-1.70456558
1437	SULF1	-0.861976314	8.916835085	-3.4656858	0.001913411	0.003219925	-1.724564397
1438	FSTL1	-0.649464371	10.98650278	-3.450071247	0.001989748	0.003337359	-1.761850775
1439	MMP8	-1.649849196	5.354445123	-3.428830701	0.002098358	0.003501081	-1.812478177
1440	PAK1IP1	-0.583386835	8.22145758	-3.427258966	0.002106619	0.003512182	-1.816220118
1441	SLC7A2	-0.719637981	9.825140737	-3.420771523	0.002141056	0.003565705	-1.83165886
1442	BCAT1	-0.655296113	8.272555822	-3.416449444	0.002164302	0.003600493	-1.841938776
1443	EBNA1BP2	-0.510026397	8.893304726	-3.412958645	0.002183255	0.003626102	-1.850238169
1444	BIRC3	-0.929615053	9.066637127	-3.408359875	0.00220847	0.003664966	-1.86116718
1445	FMO3	0.906428706	9.525104206	3.396952319	0.002272245	0.003753503	-1.888254656
1446	ZNF429	-0.518722078	7.273102987	-3.385849049	0.002336033	0.003839204	-1.914588315
1447	FBN1	-0.839839677	9.803362817	-3.383085679	0.002352177	0.003856388	-1.921137376
1448	NR1D2	-0.749829873	9.201217892	-3.377722406	0.002383818	0.003901954	-1.933842556
1449	ESCO2	-0.923879466	5.22811518	-3.363384257	0.002470448	0.004026501	-1.967772444
1450	PARP4	-0.516173587	10.95130509	-3.362321613	0.002476989	0.004034364	-1.97028499
1451	HSPA4L	-0.67883751	7.051999244	-3.353179337	0.002533957	0.00412122	-1.99188915
1452	LCP1	-0.570533103	11.62774301	-3.351744667	0.002543011	0.004133745	-1.995277455
1453	EHF	-0.664734282	9.448543497	-3.350195571	0.002552823	0.004147488	-1.998935399
1454	TIMP3	0.502001746	12.68447127	3.349477858	0.002557381	0.004152686	-2.000629953
1455	DEPDC1	-0.759433547	3.875223327	-3.335226713	0.002649541	0.004295489	-2.034249573
1456	KIF20A	-0.88295083	5.996613006	-3.327775459	0.002698999	0.004361787	-2.051806335
1457	AMD1	-0.525284341	9.456088526	-3.318867286	0.002759301	0.004456883	-2.072776488
1458	CHORDC1	-0.679372049	8.752748081	-3.295771331	0.002921778	0.004694507	-2.127045517
1459	GPX8	-0.576334321	7.007862212	-3.28599319	0.002993319	0.004794331	-2.149977539
1460	CEP55	-0.801101482	6.289425274	-3.283525351	0.003011641	0.00482115	-2.155761031
1461	PRC1	-0.596965527	7.142881267	-3.281629934	0.003025787	0.004841259	-2.160201879
1462	ACSL4	-0.612005903	9.375413403	-3.275488672	0.003072061	0.00490759	-2.174583638
1463	TPSAB1	0.817727352	10.89283779	3.272699734	0.003093301	0.004936359	-2.181111372
1464	TFRC	-0.672573557	10.51179866	-3.271622247	0.003101545	0.004946932	-2.183632735
1465	IVNS1ABP	-0.586452233	9.392273894	-3.269595162	0.003117112	0.004966576	-2.188375316
1466	KLHL4	-0.60417414	6.006703611	-3.260110826	0.003190953	0.005073648	-2.210549593
1467	SLC6A14	-1.070372121	10.55543304	-3.246494776	0.003299922	0.00522787	-2.242339281
1468	CLDN1	-1.218455932	9.93383896	-3.235010562	0.003394613	0.005372314	-2.269110549
1469	KYNU	-0.658746881	8.327920284	-3.233846047	0.00340436	0.005384951	-2.271823072
1470	LRRC59	-0.511856459	10.57533023	-3.226553135	0.003466018	0.005471153	-2.288801644
1471	CASC5	-0.749849315	6.28678431	-3.22534191	0.003476362	0.005484648	-2.291619992
1472	MAP1B	-0.694294259	9.258451711	-3.220449093	0.003518451	0.005548187	-2.303000534
1473	FAM198B	-0.540045402	9.181149395	-3.212823706	0.003585028	0.005647342	-2.320722991
1474	ZBTB38	-0.566266406	11.0141118	-3.211064492	0.003600558	0.005668886	-2.324809224
1475	FLJ45950	-0.688068159	5.314276257	-3.205463462	0.003650439	0.005744461	-2.337813003
1476	CD38	-0.715433169	9.589364631	-3.188307106	0.003807404	0.005966886	-2.377586563
1477	PLK4	-0.723234585	5.735404802	-3.174838458	0.003935163	0.006151334	-2.408749086
1478	NUSAP1	-0.753620175	7.296606352	-3.16556313	0.004025533	0.006282957	-2.430177517
1479	NAMPT	-0.808702931	12.09567278	-3.056597618	0.005248159	0.008027214	-2.679893028
1480	SLC16A1	-0.654627862	7.363142854	-3.055389392	0.00526353	0.008042674	-2.682640336
1481	CR1	-0.55696809	7.592789811	-3.052505324	0.005300396	0.008090914	-2.689196265
1482	HMMR	-0.652428775	4.788155501	-3.041190679	0.005447426	0.008294636	-2.714889274
1483	AGR2	-0.788818791	8.617096125	-3.039523426	0.005469419	0.008319833	-2.718671589
1484	WDHD1	-0.533309084	6.567646881	-3.020411154	0.005727668	0.008678113	-2.761962148
1485	TSPAN1	1.073406495	9.279880662	3.007553089	0.005907922	0.008942353	-2.791016191
1486	HMGCR	-0.535573327	9.212880794	-2.996755802	0.006063459	0.00915963	-2.815369539
1487	FANCI	-0.588322856	7.033730605	-2.993739744	0.0061076	0.009221751	-2.822165023
1488	TTK	-0.777692701	4.491456219	-2.969302754	0.006476718	0.009733586	-2.877106126
1489	ROPN1L	1.252132105	8.461622798	2.943658492	0.006886892	0.010296645	-2.934532784
1490	FAM111B	-0.821108458	6.165283176	-2.941220852	0.006927144	0.010346702	-2.93997918
1491	DLGAP5	-0.891615158	5.484397467	-2.939360905	0.006958007	0.010382651	-2.94413339
1492	SECISBP2L	-0.626963587	10.13692943	-2.933662975	0.007053372	0.010514685	-2.956851926
1493	CCDC144A	-0.85023723	7.375789509	-2.933078728	0.00706322	0.010524233	-2.958155374
1494	RNU5E-1	0.781993844	10.72416544	2.928143242	0.00714694	0.010628247	-2.969161387
1495	TNC	-0.626458689	9.995459735	-2.922957146	0.007235926	0.010744894	-2.980716625
1496	PPT1	-0.510762582	11.22440095	-2.913548886	0.007400056	0.010951366	-3.001654024
1497	CMAHP	-0.695774117	10.07010422	-2.909678002	0.007468607	0.011036781	-3.010258877
1498	DCLK1	-0.730632171	7.684635784	-2.902036807	0.007605703	0.011201459	-3.027228635
1499	ANK2	-0.500134262	7.496417618	-2.871674128	0.008174439	0.011975593	-3.094441885
1500	LRRK2	-0.733400627	10.8558109	-2.864090301	0.008322668	0.012175238	-3.111175353
1501	MMP1	-1.040151721	7.138254754	-2.861918101	0.008365591	0.012226325	-3.115964176
1502	AQP9	-0.827993906	9.449774405	-2.844246115	0.008722676	0.012707073	-3.154856034
1503	BRIP1	-0.605186584	5.836303837	-2.832185519	0.008974612	0.013047771	-3.181328779
1504	RNU5F-1	0.662491999	3.432076616	2.830587028	0.009008516	0.013090834	-3.184833154
1505	CCNB2	-0.666723287	6.856078166	-2.825450052	0.009118292	0.013231481	-3.196088141
1506	ALAS2	-0.687799868	7.980107183	-2.81370981	0.009373947	0.013589555	-3.221771551
1507	CDC6	-0.665730316	6.023937977	-2.809355229	0.009470484	0.013697018	-3.231283879
1508	IRAK3	-0.522729904	10.12257673	-2.794194017	0.009813974	0.014133603	-3.264343452
1509	MKI67	-0.646567931	6.90117104	-2.79280738	0.00984597	0.014173003	-3.267362452
1510	CDK1	-0.785244035	5.860458053	-2.789040002	0.009933399	0.014292122	-3.275560899
1511	SNORA40	-0.511761746	8.601147429	-2.788683623	0.009941707	0.014297344	-3.276336143
1512	LOC102724453	0.840871258	11.81138078	2.783936082	0.010053014	0.014423479	-3.286658721
1513	PELI1	-0.579943528	10.2929018	-2.769212165	0.010405743	0.014895889	-3.318614572
1514	CXCL8	-1.208956917	9.778157656	-2.718581406	0.011709736	0.016582462	-3.427816013
1515	SGOL2	-0.512977833	5.657088166	-2.709860183	0.011949318	0.016882624	-3.446517287
1516	RASEF	-0.521454885	8.11633259	-2.689382164	0.012530094	0.017629819	-3.490301184
1517	VCAM1	-0.726318169	8.525953762	-2.679281487	0.012826218	0.018005016	-3.511830701
1518	CCDC144CP	-0.519436308	8.185585009	-2.650917112	0.013693245	0.019151742	-3.572050632
1519	CFTR	-0.569081759	7.907546276	-2.643900024	0.013916051	0.019418928	-3.586893685
1520	CCDC141	-0.781647269	7.99069518	-2.608398513	0.015096202	0.02095095	-3.66165072
1521	CA1	-0.654380988	7.434302212	-2.606583666	0.015158973	0.021009443	-3.665456999
1522	COL1A1	-0.611909671	10.38666491	-2.600350393	0.015376429	0.021281869	-3.678518586
1523	FMO1	-0.609054387	6.583114272	-2.564658339	0.016678642	0.022825763	-3.752965122
1524	KIF15	-0.542017484	5.339245898	-2.556494567	0.016990583	0.023190363	-3.76990977
1525	ITGA2	-0.744722395	9.827560964	-2.542178338	0.017550748	0.023912209	-3.799548563
1526	BUB1	-0.574333877	6.452454499	-2.538121185	0.017712589	0.024111212	-3.8079304
1527	SNORD26	-0.525619345	8.613509868	-2.521445033	0.01839247	0.024976073	-3.842299836
1528	AREG	-0.762013999	11.59426503	-2.513778423	0.018713091	0.025382692	-3.858055879
1529	MND1	-0.515993547	5.399393327	-2.507478198	0.01898044	0.0256997	-3.870982545
1530	CTSL	-0.559456334	10.17212053	-2.504064421	0.019126777	0.025874914	-3.877978823
1531	LRP2	-0.602681663	8.391396919	-2.498746417	0.019356827	0.026151398	-3.888866384
1532	RSPO3	-0.600047843	7.798736106	-2.478406957	0.020260524	0.027180053	-3.930379829
1533	GBP1	-0.521304816	10.47767006	-2.471789845	0.020562839	0.027549336	-3.943841665
1534	PLA2G2A	-1.185381989	9.238399792	-2.465879138	0.0208364	0.027866975	-3.955848053
1535	SERPINE2	-0.602706311	8.01149896	-2.463380526	0.02095305	0.028010726	-3.960918252
1536	GK	-0.563168841	10.78719843	-2.442189253	0.021966897	0.02926366	-4.00379429
1537	CP	-0.920331392	7.7716588	-2.410872276	0.023548204	0.031125999	-4.066742272
1538	VEPH1	-0.59240363	9.414056011	-2.40728857	0.023735687	0.03136025	-4.07391369
1539	ZNF208	-0.518530982	4.941463875	-2.405503571	0.023829581	0.031457106	-4.077483219
1540	PDGFD	-0.674091683	7.537503667	-2.403408595	0.023940216	0.031562252	-4.081670529
1541	CFB	-0.752220807	9.363844045	-2.401550196	0.024038753	0.031651197	-4.085383087
1542	PTGS2	-0.713426703	10.25617868	-2.35448721	0.026661716	0.034715894	-4.178802481
1543	ADAMTS9	-0.756731653	10.41075767	-2.351699869	0.026824998	0.034883912	-4.184298794
1544	UAP1	-0.56195613	9.826114707	-2.345130187	0.027213476	0.035313963	-4.197237118
1545	GPR110	-0.691225089	6.803810586	-2.340662874	0.02748057	0.03560293	-4.20602191
1546	PBK	-0.547143679	5.208160057	-2.33681185	0.027712738	0.035870447	-4.213586238
1547	SAMSN1	-0.583585883	7.847415784	-2.335175149	0.027811952	0.035983626	-4.216798706
1548	HP	-1.09006999	8.784467713	-2.308361521	0.029484232	0.037938447	-4.269222366
1549	MIR32	-0.500655856	8.233507656	-2.297499864	0.030187356	0.038810501	-4.290347185
1550	SNORD115-23	0.503474845	3.473323516	2.293416015	0.03045565	0.039073243	-4.298273183
1551	NCR3LG1	-0.542971716	7.976338393	-2.290902506	0.030621856	0.039253519	-4.303146896
1552	SNORD114-2	-0.661489661	4.957839584	-2.274605704	0.031719659	0.040515809	-4.334662152
1553	ACSM3	-0.55702806	7.461844688	-2.254350993	0.033133888	0.042172912	-4.373626146
1554	EMP1	-0.60955836	11.88575335	-2.199738156	0.03723643	0.046925579	-4.477533019
1555	MELK	-0.531214483	6.276059282	-2.18494499	0.038423993	0.048203498	-4.505384768
1556	ANKRD22	-0.509661169	6.781769943	-2.178337759	0.038965349	0.048822512	-4.517783486
1557	COL14A1	-0.731848432	9.381713743	-2.164317682	0.040136875	0.05022862	-4.544008301
1558	NUF2	-0.578792342	5.301157316	-2.15343393	0.041068061	0.051288923	-4.564287041
1559	ARG1	-0.590399941	5.298634537	-2.115806068	0.044438657	0.055115477	-4.633854444
1560	SLC5A8	-0.661356051	7.200728582	-2.112409194	0.044754801	0.055449746	-4.640092989
1561	SNORD75	-0.503344097	7.514953119	-2.104728152	0.045477094	0.056266396	-4.654173979
1562	B3GNT5	-0.525336448	9.506471616	-2.073472449	0.048524774	0.059602777	-4.711102729
