# Supplementary material for: Integrated Bioinformatic Analysis Reveals TXNRD1 as a Novel Biomarker and Potential Therapeutic Target in Idiopathic Pulmonary Arterial Hypertension
Source: Front Med (Lausanne). 2022 May 12;9:894584. doi: 10.3389/fmed.2022.894584 (PMC9133447; doi:10.3389/fmed.2022.894584)
Supplement: Supplementary file 5 [file Data_Sheet_5.CSV]

	symbol	logFC	AveExpr	t	P.Value	adj.P.Val	B
1	CHL1	-2.848219717	4.738431351	-10.44547838	8.27E-12	1.54E-07	16.63089559
2	GABBR1	-1.611587881	7.206571198	-9.567594753	7.02E-11	6.53E-07	14.6556987
3	PICALM	-1.715721438	9.209755253	-9.212321126	1.72E-10	1.06E-06	13.82363587
4	ETS1	-2.017066152	9.875066725	-8.962149759	3.25E-10	1.38E-06	13.22644081
5	STOM	-1.519995087	13.20219113	-8.911670671	3.70E-10	1.38E-06	13.10481514
6	NFKBIL1	1.353612953	8.084709474	8.758672511	5.50E-10	1.71E-06	12.73388274
7	HOMEZ	1.156986429	8.215723638	8.618365378	7.93E-10	2.11E-06	12.39070207
8	RAP1GAP	1.619975223	9.164229512	8.436670909	1.28E-09	2.82E-06	11.94204144
9	SNRPA1	-1.177691833	10.25728917	-8.394311239	1.43E-09	2.82E-06	11.83675851
10	AKR7A2P1	1.145366678	8.311269009	8.372798791	1.51E-09	2.82E-06	11.783192
11	KIAA1530	-1.20663445	7.382461599	-8.095411577	3.17E-09	5.36E-06	11.0866184
12	NRTN	2.289172396	6.689912392	7.971077788	4.43E-09	6.45E-06	10.77090568
13	MED23	-1.285931632	7.893663601	-7.964775926	4.50E-09	6.45E-06	10.75484723
14	USP6	-1.792973806	7.827218841	-7.81017027	6.85E-09	9.10E-06	10.3591931
15	MORF4L2	-1.047492522	11.82420337	-7.748201228	8.10E-09	9.85E-06	10.19970706
16	SOBP	1.005100132	9.640083302	7.732017908	8.47E-09	9.85E-06	10.15797325
17	HOXA6	2.448843866	7.330118752	7.640904155	1.09E-08	1.19E-05	9.922366353
18	NRBP2	-1.186442697	10.56406492	-7.576169027	1.30E-08	1.32E-05	9.754315906
19	PPP2CA	-1.808840362	10.84921381	-7.563511277	1.34E-08	1.32E-05	9.721393866
20	SCRN2	0.960765221	10.43037694	7.538469907	1.44E-08	1.34E-05	9.656202579
21	ELK3	-1.408998254	6.324087873	-7.5161427	1.53E-08	1.36E-05	9.598010026
22	UBE2J1	-1.338332658	8.741758639	-7.481091672	1.68E-08	1.39E-05	9.506527744
23	YWHAZ	-1.21015865	12.19920422	-7.459454334	1.79E-08	1.39E-05	9.449977849
24	NPEPL1	-0.733187525	12.53407149	-7.459364646	1.79E-08	1.39E-05	9.449743325
25	TRIB2	-1.03594194	8.889017602	-7.398081255	2.12E-08	1.58E-05	9.289260313
26	IARS	-1.183087914	10.58896205	-7.351568655	2.41E-08	1.60E-05	9.16714882
27	CERS5	-0.925148983	8.189633155	-7.322857325	2.61E-08	1.60E-05	9.091640215
28	EXOG	-0.718472686	6.439538367	-7.318411723	2.64E-08	1.60E-05	9.079939703
29	SLC45A4	1.548009218	7.806101772	7.317985407	2.64E-08	1.60E-05	9.078817544
30	YTHDF3	-1.83253419	7.102217072	-7.31234878	2.69E-08	1.60E-05	9.063978622
31	COX1	-1.388028432	15.48776402	-7.297679117	2.80E-08	1.60E-05	9.025341513
32	DHX15	-1.380485896	11.51915966	-7.28963255	2.86E-08	1.60E-05	9.004137415
33	RAB2B	-1.220470428	7.13615767	-7.288168373	2.87E-08	1.60E-05	9.000278221
34	TCERG1	-1.636205025	8.838300588	-7.280945202	2.93E-08	1.60E-05	8.98123605
35	PDE6D	-1.33848488	9.154698193	-7.252506403	3.17E-08	1.69E-05	8.906203491
36	ZNF524	1.231578071	11.75666652	7.220027644	3.47E-08	1.80E-05	8.820394809
37	IGSF3	1.642607523	10.09916492	7.168413471	4.01E-08	2.02E-05	8.683776227
38	SPATA13	-1.22714872	8.886384804	-7.150633042	4.21E-08	2.05E-05	8.636641303
39	SUPT16H	-1.434662923	8.610501453	-7.144221487	4.29E-08	2.05E-05	8.6196357
40	XPOT	-1.270346715	9.178950664	-7.080753024	5.12E-08	2.38E-05	8.451043085
41	TUBE1	-1.882384177	6.45579451	-6.995251763	6.51E-08	2.96E-05	8.223210262
42	RANGRF	0.790092021	12.6320593	6.963967756	7.11E-08	3.15E-05	8.13964805
43	KIAA0895L	-1.395031226	9.986260422	-6.9416727	7.57E-08	3.23E-05	8.0800316
44	IL17RE	1.056206703	9.289002039	6.93814433	7.64E-08	3.23E-05	8.070591938
45	KAZALD1	1.206280112	10.48724918	6.912408808	8.22E-08	3.40E-05	8.001700051
46	ARCN1	-0.927321593	10.24904157	-6.900377167	8.50E-08	3.44E-05	7.969468271
47	PRDM2	-1.071435844	8.978498439	-6.888425924	8.79E-08	3.48E-05	7.937436795
48	RASA1	-1.332440845	8.169797116	-6.852186628	9.74E-08	3.76E-05	7.840217871
49	REXO4	1.278788609	8.636767334	6.839260805	1.01E-07	3.76E-05	7.805508975
50	TOP3A	0.767672969	8.4425496	6.838779982	1.01E-07	3.76E-05	7.804217521
51	KBTBD2	-1.279153866	9.628059936	-6.83223502	1.03E-07	3.76E-05	7.786635886
52	SSR3	1.193543487	10.30158831	6.81945602	1.07E-07	3.82E-05	7.752295235
53	AIDA	-1.934146836	7.868104869	-6.786913939	1.17E-07	4.09E-05	7.664771053
54	KCNMB3	-1.59947298	5.673616746	-6.782173864	1.19E-07	4.09E-05	7.652013403
55	NT5M	1.14869186	7.834179478	6.751574901	1.29E-07	4.32E-05	7.569604146
56	SECISBP2L	1.250104751	7.343778959	6.750326683	1.30E-07	4.32E-05	7.566240473
57	DENR	-1.235266021	9.099882875	-6.740774217	1.33E-07	4.36E-05	7.540493596
58	TM4SF1	-2.101318235	13.64973741	-6.718969522	1.42E-07	4.55E-05	7.481689691
59	ANXA5	-1.13008834	13.78215367	-6.713094458	1.44E-07	4.55E-05	7.465837639
60	EPB41L2	-1.439146502	9.576981144	-6.696079721	1.51E-07	4.65E-05	7.419909809
61	MGC34796	1.02612424	8.222705679	6.685257684	1.56E-07	4.65E-05	7.390683454
62	SRSF7	-0.944015148	13.2210172	-6.679276848	1.59E-07	4.65E-05	7.374526614
63	CYP2E1	-1.386066153	6.044054966	-6.677271712	1.60E-07	4.65E-05	7.369109107
64	TAF2	-1.509271261	8.878940874	-6.67627296	1.60E-07	4.65E-05	7.366410522
65	PAPOLA	-1.013061031	11.61822286	-6.671190763	1.62E-07	4.65E-05	7.352677174
66	BRIX1	-1.218970793	10.56357194	-6.65763646	1.69E-07	4.75E-05	7.316038171
67	POLR2B	-0.882216019	10.27331826	-6.651938079	1.72E-07	4.75E-05	7.300629558
68	ARSE	1.731555811	7.519030863	6.647679471	1.74E-07	4.75E-05	7.289112151
69	EPB41L4A	2.365316276	8.219407337	6.6428884	1.76E-07	4.75E-05	7.276152674
70	CDR2	-0.899679707	9.637156741	-6.619474453	1.88E-07	5.00E-05	7.212789056
71	CMTM8	1.336793636	11.07666252	6.599115882	1.99E-07	5.10E-05	7.157652948
72	ARID1B	0.754639502	9.736762305	6.597882456	2.00E-07	5.10E-05	7.154311305
73	VENTX	-1.510684881	6.660666771	-6.597856189	2.00E-07	5.10E-05	7.154240139
74	ADCK2	0.874088118	10.1190471	6.578921327	2.11E-07	5.31E-05	7.10292376
75	DCAF13	-1.188356712	10.42759902	-6.56829026	2.18E-07	5.35E-05	7.074097777
76	INTS7	-0.857519023	6.965136907	-6.567305743	2.18E-07	5.35E-05	7.071427761
77	CAMKK2	-0.688721443	11.41422932	-6.561705983	2.22E-07	5.36E-05	7.056239532
78	TREML1	1.606259786	7.053710551	6.545811303	2.32E-07	5.47E-05	7.013113209
79	DMPK	-0.892344348	9.992144754	-6.543554559	2.34E-07	5.47E-05	7.006988277
80	LCAT	-1.052772514	8.567336214	-6.541353554	2.35E-07	5.47E-05	7.001014187
81	ERMN	-1.587486148	4.483756701	-6.527387004	2.45E-07	5.62E-05	6.963095509
82	FZD9	1.29658772	7.31047986	6.503865836	2.62E-07	5.75E-05	6.899198005
83	TRIM37	-1.039869156	8.234214793	-6.503815234	2.62E-07	5.75E-05	6.899060487
84	TMED2	-1.137529756	11.45468032	-6.503758731	2.62E-07	5.75E-05	6.898906934
85	SIRT5	1.105699102	9.956730184	6.502575422	2.63E-07	5.75E-05	6.89569109
86	DNAL4	0.77130837	8.093405222	6.491901066	2.71E-07	5.83E-05	6.86667627
87	B3GNT8	1.430174377	12.35612826	6.489485008	2.72E-07	5.83E-05	6.86010764
88	SNHG1	-1.370572821	10.82212525	-6.477967386	2.82E-07	5.88E-05	6.828787414
89	CD46	-1.814639656	10.2534987	-6.475267571	2.84E-07	5.88E-05	6.821444099
90	CCDC101	1.040189367	7.718527498	6.470768142	2.87E-07	5.88E-05	6.809204589
91	HAUS5	-1.625587362	5.484763521	-6.470724881	2.87E-07	5.88E-05	6.8090869
92	TMEM165	-1.216261038	11.68807395	-6.464247539	2.93E-07	5.92E-05	6.791463985
93	HMGCL	0.949914992	10.41041165	6.438208165	3.15E-07	6.31E-05	6.720583326
94	RAPGEF4	-1.521079595	7.160244829	-6.419531017	3.33E-07	6.59E-05	6.669708659
95	ETFB	0.85553727	13.46508497	6.413759213	3.38E-07	6.63E-05	6.6539811
96	GLMN	-1.243725981	6.836798035	-6.407655233	3.44E-07	6.67E-05	6.637345468
97	CPNE8	-1.658874326	8.225976674	-6.395163044	3.57E-07	6.85E-05	6.603290236
98	ZFAND6	-0.891081245	11.86541664	-6.379353616	3.73E-07	7.04E-05	6.560173979
99	FBXO42	0.994958878	10.6621022	6.378437114	3.74E-07	7.04E-05	6.557673842
100	TMEM9	0.777985507	10.87602134	6.367688335	3.86E-07	7.13E-05	6.5283472
101	CADM1	1.129322495	13.47909007	6.366726503	3.87E-07	7.13E-05	6.525722526
102	PAN3	-1.302815576	9.360398324	-6.360240024	3.94E-07	7.17E-05	6.508020155
103	RALGAPB	-0.945479463	9.780347806	-6.355236497	4.00E-07	7.17E-05	6.494362702
104	NCOA2	-1.667356215	3.27894669	-6.354826616	4.00E-07	7.17E-05	6.493243819
105	HIPK2	1.450349277	13.49061298	6.3379955	4.20E-07	7.45E-05	6.447287487
106	FAM126A	-1.456914432	6.586592803	-6.320751234	4.41E-07	7.75E-05	6.400180649
107	PRCC	0.998462257	8.628014204	6.310983778	4.54E-07	7.83E-05	6.373488555
108	CCDC56	0.594298189	13.8348603	6.308360295	4.57E-07	7.83E-05	6.366317996
109	DNAJC8	-0.71441241	11.73755462	-6.307593439	4.58E-07	7.83E-05	6.364221911
110	WDR26	-0.719097148	11.16724013	-6.302327585	4.65E-07	7.87E-05	6.349827319
111	PALMD	-1.47248805	8.930019883	-6.296014149	4.74E-07	7.95E-05	6.332566376
112	ZER1	0.97966278	9.984591434	6.292200422	4.79E-07	7.96E-05	6.322138217
113	TMEM101	0.971942336	10.34770388	6.283417418	4.91E-07	8.09E-05	6.298118129
114	EMD	0.935185884	10.49665169	6.263074019	5.21E-07	8.42E-05	6.242460699
115	PSMD5	-0.731345623	9.204921801	-6.258074493	5.28E-07	8.42E-05	6.228777954
116	MPRIP	-1.078915188	11.88599513	-6.25628865	5.31E-07	8.42E-05	6.22389001
117	DDX5	-1.303852602	15.44850208	-6.255713275	5.32E-07	8.42E-05	6.222315133
118	TEX264	0.861137364	8.556196615	6.252107135	5.37E-07	8.42E-05	6.212444104
119	FAM58A	0.831758152	12.18166047	6.248788473	5.43E-07	8.42E-05	6.203359169
120	SEPSECS	-1.492203405	4.646034338	-6.248666027	5.43E-07	8.42E-05	6.203023954
121	BTAF1	-1.258816302	8.28687671	-6.234115487	5.66E-07	8.71E-05	6.163182132
122	C14orf135	-1.156423078	8.566034668	-6.225479883	5.80E-07	8.85E-05	6.139529397
123	WWC1	1.440259788	11.48304062	6.21930571	5.91E-07	8.90E-05	6.122615302
124	ZBED1	2.056102095	10.43764866	6.216654409	5.95E-07	8.90E-05	6.115351278
125	CTCF	-0.850983144	9.339621153	-6.215145974	5.98E-07	8.90E-05	6.111218259
126	SLC30A6	-1.869931566	4.813737786	-6.209173322	6.08E-07	8.98E-05	6.09485203
127	ZNF687	0.75689983	8.983507455	6.201332521	6.22E-07	9.11E-05	6.073363018
128	MTMR12	-0.887656586	9.417291667	-6.185001334	6.52E-07	9.48E-05	6.028591381
129	SEC63	-1.154358084	11.05633234	-6.181054667	6.59E-07	9.51E-05	6.017768996
130	AIRE	1.244839147	5.694244348	6.177875148	6.65E-07	9.52E-05	6.0090495
131	DDX47	-0.795149196	12.79903374	-6.175390527	6.70E-07	9.52E-05	6.002235221
132	P2RY4	2.069452186	5.581292027	6.158708639	7.03E-07	9.75E-05	5.956473286
133	MKNK1	-0.890060934	9.74582255	-6.158506622	7.03E-07	9.75E-05	5.955919
134	REEP4	1.165192525	9.240665564	6.157278055	7.06E-07	9.75E-05	5.95254805
135	RPL36	0.735310274	14.46714767	6.156498623	7.07E-07	9.75E-05	5.950409388
136	FDX1L	0.743627405	12.54328277	6.139015259	7.44E-07	0.000101073	5.902427009
137	NTN3	1.2667342	6.158200418	6.138998725	7.44E-07	0.000101073	5.902381624
138	SNORD22	-1.903244193	6.719045166	-6.122150398	7.81E-07	0.000104823	5.856123705
139	SRSF2	-1.062072616	12.54822649	-6.12130393	7.83E-07	0.000104823	5.853799215
140	GALR2	1.304638868	5.210905689	6.115591329	7.96E-07	0.0001058	5.838110656
141	VTA1	-1.219913915	7.954481912	-6.112249198	8.03E-07	0.000106065	5.828931198
142	COG3	-1.207126215	9.903274274	-6.106751761	8.16E-07	0.000106998	5.813830509
143	GTF2H2D	-1.137681615	9.878137575	-6.104023029	8.23E-07	0.000107088	5.806334374
144	CLDND1	-1.165200223	11.45357173	-6.099242176	8.34E-07	0.000107819	5.79319974
145	PCDHB15	-1.067422539	6.71170649	-6.092983007	8.49E-07	0.000109023	5.776001574
146	KCNQ1	0.810420513	12.99318867	6.08791947	8.62E-07	0.000109867	5.762086887
147	PARG	-1.599588005	5.139869404	-6.084929981	8.69E-07	0.000110063	5.753870998
148	E2F5	-1.246664601	6.831985772	-6.076642739	8.90E-07	0.00011196	5.731092732
149	LOC388588	1.210086612	7.845431766	6.07337962	8.99E-07	0.000112259	5.722122625
150	FGGY	0.961948442	11.53740542	6.064218491	9.23E-07	0.000113831	5.696935923
151	WARS2	1.10953286	8.704723568	6.061672728	9.29E-07	0.000113831	5.689935983
152	RBM3	-1.08285455	12.57884411	-6.061123173	9.31E-07	0.000113831	5.688424854
153	UBA3	-1.514150639	8.856187523	-6.059361859	9.36E-07	0.000113831	5.683581593
154	C7orf55	0.824362147	11.04333649	6.056061861	9.45E-07	0.000113938	5.674506777
155	METTL3	-1.983016588	8.535688012	-6.054528256	9.49E-07	0.000113938	5.670289232
156	HIST1H1A	2.431047558	5.102624223	6.05034961	9.60E-07	0.00011458	5.658796913
157	PARM1	1.492553443	11.51899885	6.042517783	9.82E-07	0.000115362	5.637254749
158	STON2	1.294972895	6.171894582	6.040649107	9.87E-07	0.000115362	5.632114268
159	PKD1	-0.86627114	9.016279642	-6.039879235	9.90E-07	0.000115362	5.629996394
160	VMP1	-1.410277375	12.72378787	-6.035395165	1.00E-06	0.000115362	5.617660313
161	GTF2A1	2.6424126	7.329058756	6.034458701	1.01E-06	0.000115362	5.615083872
162	SRP68	-0.756970513	9.717069461	-6.033705215	1.01E-06	0.000115362	5.613010813
163	PRKRIR	-1.391861205	8.973699111	-6.03053084	1.02E-06	0.000115362	5.604276837
164	LANCL1	-1.361279891	8.163414424	-6.029778851	1.02E-06	0.000115362	5.602207734
165	METTL21B	-1.202546814	6.469706949	-6.028533324	1.02E-06	0.000115362	5.598780584
166	C11orf57	1.43022644	7.982199269	6.024195998	1.04E-06	0.00011611	5.586845475
167	MIR100HG	-2.178827666	6.259617358	-6.021783371	1.04E-06	0.000116221	5.58020615
168	LRRC61	0.905161523	8.043752499	6.01922946	1.05E-06	0.000116383	5.573177673
169	TK2	0.801304933	9.343734299	6.016096775	1.06E-06	0.000116571	5.564555896
170	CECR2	1.094542058	8.263463772	6.013373244	1.07E-06	0.000116571	5.557059759
171	CDH18	1.520989688	3.458918364	6.011873789	1.07E-06	0.000116571	5.552932545
172	FHL1	-1.15632199	11.33611816	-6.010358615	1.08E-06	0.000116571	5.54876194
173	EME2	-1.047127131	6.93542189	-6.008307298	1.08E-06	0.000116571	5.543115374
174	TRAPPC9	0.923174803	9.659214173	6.004478061	1.10E-06	0.000116571	5.532574198
175	RFC3	-1.328455529	6.308995334	-6.003380639	1.10E-06	0.000116571	5.529553055
176	SNAP23	-1.749216588	8.918164547	-5.999909238	1.11E-06	0.000116571	5.519996047
177	SP2	-1.278772559	7.683741609	-5.999276723	1.11E-06	0.000116571	5.518254623
178	ROCK1P1	-1.055888448	9.200409295	-5.998625726	1.11E-06	0.000116571	5.516462289
179	C4orf29	-1.340149381	7.367786811	-5.992820308	1.13E-06	0.000117609	5.500477737
180	FAM3C	-1.030585165	11.29247602	-5.990096286	1.14E-06	0.000117609	5.492976836
181	PBRM1	1.282714339	8.245513381	5.988024085	1.15E-06	0.000117609	5.487270538
182	WNT4	1.328704652	8.130028256	5.987851884	1.15E-06	0.000117609	5.486796332
183	DCAF11	0.634341838	12.14695468	5.980369878	1.18E-06	0.00011952	5.466190901
184	SERGEF	0.587434468	11.11075255	5.976654591	1.19E-06	0.000120152	5.455957925
185	H3F3C	-0.771228502	15.39237307	-5.970413309	1.21E-06	0.000120968	5.438766017
186	ARIH1	1.090888131	8.856728633	5.968768323	1.22E-06	0.000120968	5.434234492
187	FYTTD1	-1.220994578	10.56666907	-5.968705717	1.22E-06	0.000120968	5.434062026
188	SS18	-1.074373517	9.78156743	-5.961857324	1.24E-06	0.000122727	5.415194908
189	PRSS8	1.046141836	10.38687503	5.946461132	1.30E-06	0.000127627	5.372770225
190	MMP15	0.996888171	10.09915944	5.94293324	1.31E-06	0.000127992	5.363047348
191	HNRNPUL2	2.171486621	7.287627088	5.941829178	1.31E-06	0.000127992	5.360004427
192	PIGG	-0.838761678	9.996859125	-5.939171141	1.32E-06	0.000128306	5.352678324
193	S100A14	1.202232613	12.67735978	5.935680304	1.34E-06	0.000128539	5.343056324
194	ZAN	0.929484823	5.747138716	5.934955013	1.34E-06	0.000128539	5.341057088
195	SRFBP1	-1.272972351	8.510891578	-5.926327606	1.37E-06	0.000129103	5.31727402
196	ZSWIM1	1.022325905	7.784090924	5.925995665	1.37E-06	0.000129103	5.316358893
197	COX6B1	0.839999622	13.09825057	5.924758987	1.38E-06	0.000129103	5.312949444
198	INPP5A	-0.982424863	9.860124171	-5.923173991	1.39E-06	0.000129103	5.308579597
199	GMPR	0.975023732	8.682411682	5.922870616	1.39E-06	0.000129103	5.307743174
200	NUDT19	1.903933016	6.378190249	5.921835709	1.39E-06	0.000129103	5.304889849
201	ADAD2	1.770044231	7.453296417	5.92116947	1.39E-06	0.000129103	5.303052945
202	ARL16	-0.839903907	10.92677042	-5.915534987	1.42E-06	0.000130572	5.287517127
203	TRIM44	-1.095150799	9.748615804	-5.9126821	1.43E-06	0.000131004	5.279650362
204	CUL3	-1.598174465	6.625349701	-5.907727741	1.45E-06	0.000132242	5.265987934
205	HIST3H3	-0.949340104	15.10725363	-5.902177623	1.47E-06	0.000133724	5.250681255
206	RNF169	-0.713004404	9.249238729	-5.899243569	1.49E-06	0.000133862	5.242588849
207	FLJ45445	-1.340951221	12.7909847	-5.89846249	1.49E-06	0.000133862	5.240434491
208	LYRM1	-1.089663261	9.256821302	-5.892603348	1.51E-06	0.00013526	5.22427302
209	BSPRY	1.027316364	10.82235536	5.891541961	1.52E-06	0.00013526	5.221345195
210	AHR	-1.401771282	11.97922686	-5.882014659	1.56E-06	0.000137841	5.195061948
211	ZNF34	-0.816290032	6.752614444	-5.881431805	1.56E-06	0.000137841	5.193453881
212	TMEM160	0.876729822	11.34314301	5.880071702	1.57E-06	0.000137841	5.18970136
213	SNW1	-0.777432251	11.6477406	-5.877034892	1.58E-06	0.000138404	5.181322511
214	FLJ31958	-1.395549224	4.239631186	-5.872881174	1.60E-06	0.000139129	5.169861349
215	CIB3	0.990757475	5.880550536	5.870050091	1.62E-06	0.000139129	5.16204924
216	PHACTR1	0.973728398	8.169128154	5.867317343	1.63E-06	0.000139129	5.154508149
217	ZFYVE19	0.752082115	11.05138165	5.866347354	1.63E-06	0.000139129	5.151831358
218	FCF1	-0.984982415	8.127430446	-5.866141922	1.63E-06	0.000139129	5.151264442
219	AP3M1	-1.094200107	8.254527959	-5.865617745	1.64E-06	0.000139129	5.149817897
220	CUL4A	-0.667576581	11.90575319	-5.862667334	1.65E-06	0.000139345	5.141675578
221	GLRB	-1.623970202	5.267284662	-5.861937702	1.65E-06	0.000139345	5.13966194
222	CNNM3	0.842306037	9.65524213	5.85020552	1.71E-06	0.000143505	5.107280324
223	FAM123B	1.038143703	7.053545831	5.847035446	1.73E-06	0.000143791	5.098529709
224	TUB	-0.923803047	7.397297154	-5.846415635	1.73E-06	0.000143791	5.096818746
225	EMCN	-1.130282437	11.3579569	-5.84242603	1.75E-06	0.000144814	5.085805217
226	XRN2	-1.056387862	9.679434883	-5.837864097	1.77E-06	0.000145612	5.073210942
227	SLC1A2	1.517378332	5.642475111	5.837466286	1.78E-06	0.000145612	5.072112652
228	FAM18B2	-1.048043604	10.03430497	-5.833823281	1.79E-06	0.000146485	5.062054618
229	EXOC1	-1.261928949	10.92352126	-5.832367862	1.80E-06	0.000146485	5.058036178
230	EIF4B	0.750881503	13.25097052	5.825498204	1.84E-06	0.000148775	5.039067764
231	ASAP1	-1.039732922	8.667465159	-5.82264252	1.85E-06	0.000148824	5.031182128
232	PRPH	-1.246167375	6.950874997	-5.82239357	1.85E-06	0.000148824	5.030494667
233	WDR25	0.9612037	9.516495853	5.820323825	1.87E-06	0.000149075	5.024779087
234	FAM13A-AS1	-1.611367511	5.708099486	-5.817434033	1.88E-06	0.000149684	5.016798674
235	ARHGAP29	-1.626000084	8.689114344	-5.81509327	1.89E-06	0.00015006	5.010334213
236	GANAB	0.715360499	12.88382282	5.810993123	1.92E-06	0.00015045	4.999010364
237	CIT	1.658222644	11.56237755	5.810914695	1.92E-06	0.00015045	4.998793753
238	ZDHHC24	1.077468476	10.31113069	5.808622607	1.93E-06	0.00015045	4.992463138
239	EMB	-1.559199561	9.296846695	-5.808364468	1.93E-06	0.00015045	4.991750162
240	ZNF517	1.11298204	4.001199265	5.806000419	1.95E-06	0.000150852	4.985220559
241	RANBP6	-1.544555683	6.480743284	-5.79889104	1.99E-06	0.000153349	4.965582872
242	CHUK	-1.81786914	7.477281182	-5.792207885	2.02E-06	0.000155122	4.947120774
243	NUDT18	1.222871651	9.235010367	5.792064394	2.03E-06	0.000155122	4.946724366
244	ZBTB4	0.936258816	12.59077915	5.786735621	2.06E-06	0.000156887	4.932002505
245	SLC25A23	0.712457488	10.77153036	5.782275768	2.08E-06	0.000157227	4.919680422
246	YTHDC2	-1.077733377	7.338039974	-5.782194184	2.08E-06	0.000157227	4.919455007
247	CENPT	-0.986922066	7.669363114	-5.781766924	2.09E-06	0.000157227	4.918274497
248	ZC3H15	-1.254819831	11.60795548	-5.77963658	2.10E-06	0.000157562	4.912388295
249	AKTIP	-1.123946186	8.745256185	-5.76591238	2.18E-06	0.000162642	4.874464052
250	MAP3K10	0.77879507	10.35252447	5.765710641	2.19E-06	0.000162642	4.873906535
251	AKR7A3	0.786226123	10.29386899	5.76452236	2.19E-06	0.000162642	4.870622623
252	ND3	0.950507934	15.7039022	5.757963453	2.24E-06	0.000165103	4.852495667
253	UBE2Q2	-1.425571769	8.398818762	-5.756060173	2.25E-06	0.000165359	4.847235266
254	MYCNOS	2.455163606	6.288681123	5.750728397	2.28E-06	0.000167271	4.832498322
255	PHKA1	-1.180116216	4.528589436	-5.747552458	2.30E-06	0.000168155	4.823719622
256	IKBKB	-0.652307549	10.47716779	-5.740623057	2.35E-06	0.000169059	4.804564712
257	SDHAF1	0.755757598	11.02919942	5.740199718	2.35E-06	0.000169059	4.803394426
258	CCDC99	-1.118736861	7.200963335	-5.739639088	2.36E-06	0.000169059	4.801844602
259	FAM125A	0.972939524	9.06659662	5.738072136	2.37E-06	0.000169059	4.797512817
260	CSDE1	-0.798547551	13.3270023	-5.737084905	2.37E-06	0.000169059	4.794783606
261	MDN1	-1.095453067	5.918809425	-5.736657474	2.38E-06	0.000169059	4.793601961
262	GCFC1	-1.619506058	8.428321458	-5.735271227	2.39E-06	0.000169059	4.789769596
263	CA5B	-1.125684316	8.723919451	-5.735036843	2.39E-06	0.000169059	4.789121622
264	UPF3A	-1.233173761	11.92317695	-5.733542985	2.40E-06	0.000169149	4.784991679
265	7-Mar	-1.1097344	8.952331736	-5.730484826	2.42E-06	0.00017001	4.776536824
266	METTL21D	-1.385743896	8.729502953	-5.728929089	2.43E-06	0.000170136	4.772235582
267	NEB	-1.580112674	5.800531588	-5.724908909	2.46E-06	0.000171484	4.761120388
268	ZNF512	-0.80648961	8.150536185	-5.721869956	2.48E-06	0.000172105	4.752717801
269	RNF111	-0.797810977	8.808266487	-5.720649106	2.49E-06	0.000172105	4.749342119
270	USP13	1.202843616	9.815517585	5.719805039	2.50E-06	0.000172105	4.747008222
271	RAP1A	-1.163668287	12.13673685	-5.716483301	2.52E-06	0.000173128	4.737823208
272	DKK1	-2.354807676	6.691579537	-5.711410737	2.56E-06	0.000175045	4.72379629
273	KDELR1	0.987782004	10.8490371	5.709492727	2.57E-06	0.000175376	4.718492306
274	TTC23	0.839373017	8.938149272	5.706314631	2.60E-06	0.000175945	4.709703489
275	CDC73	-1.188724087	8.579001001	-5.705853929	2.60E-06	0.000175945	4.708429424
276	CYFIP1	-0.833400786	11.04577706	-5.696395242	2.67E-06	0.000180179	4.682270151
277	DDX6	2.234394745	8.490193249	5.694179895	2.69E-06	0.000180314	4.676142934
278	ATL2	-1.770939352	4.5392934	-5.693194231	2.70E-06	0.000180314	4.673416735
279	ZNF821	0.827908173	8.478458465	5.69151894	2.71E-06	0.000180314	4.668783065
280	FAM98B	-1.457221425	3.416160105	-5.690226229	2.72E-06	0.000180314	4.665207516
281	KBTBD12	-1.470788536	3.634923604	-5.689557963	2.73E-06	0.000180314	4.663359121
282	PNPO	1.575166523	5.813691604	5.688716979	2.73E-06	0.000180314	4.661032974
283	TMEM188	-0.934331115	9.613047999	-5.68509488	2.76E-06	0.000180656	4.651014094
284	ZNF655	-1.302184715	10.30080571	-5.683962791	2.77E-06	0.000180656	4.647882612
285	ARL17B	2.718537266	8.198394027	5.683813563	2.77E-06	0.000180656	4.647469829
286	TMEM126B	-1.589931774	9.822452983	-5.683202808	2.78E-06	0.000180656	4.645780398
287	DAGLB	0.886264615	8.759981092	5.674806959	2.84E-06	0.000184312	4.622555282
288	IL33	-2.144868481	10.54807824	-5.673885922	2.85E-06	0.000184312	4.620007336
289	GPCPD1	-1.177026815	11.77450816	-5.668688349	2.90E-06	0.000186426	4.605628407
290	CASQ2	-1.599078242	4.767703977	-5.666304617	2.92E-06	0.000186426	4.599033643
291	DNHD1	-0.919415219	7.633361699	-5.665893058	2.92E-06	0.000186426	4.597895022
292	FRK	-1.591178168	5.140644963	-5.665193038	2.92E-06	0.000186426	4.595958331
293	TASP1	-0.957671195	8.840183769	-5.655798575	3.01E-06	0.000190413	4.569966177
294	SIAH1	-0.816303853	8.97652752	-5.655538374	3.01E-06	0.000190413	4.569246235
295	C11orf93	-1.127975949	6.293503055	-5.651009262	3.05E-06	0.000192276	4.55671447
296	BRD7P3	-1.038922412	8.627922771	-5.648795957	3.07E-06	0.00019286	4.550590213
297	HOXA10	2.269163828	5.164289828	5.647222903	3.08E-06	0.000193089	4.546237466
298	TTLL12	0.883696827	10.40795077	5.644780075	3.10E-06	0.000193809	4.53947788
299	ZFAND4	-0.88200739	6.338598163	-5.642677902	3.12E-06	0.000194342	4.533660806
300	PPP1CC	-0.952978001	12.48590817	-5.637838042	3.17E-06	0.000195796	4.520267684
301	NBPF1	-1.894296132	8.994638892	-5.637808111	3.17E-06	0.000195796	4.520184855
302	LIMA1	-1.025193017	11.61124068	-5.633423492	3.21E-06	0.000197644	4.508051017
303	WNK1	1.021538	12.03669946	5.630041735	3.24E-06	0.000197697	4.498692158
304	MRFAP1	-0.871869963	13.83720926	-5.628813389	3.25E-06	0.000197697	4.495292701
305	NEAT1	-1.951328974	12.71265746	-5.628352239	3.25E-06	0.000197697	4.494016457
306	HECTD3	1.371028941	7.670540104	5.627104509	3.27E-06	0.000197697	4.490563306
307	NAT14	0.952899408	10.07058389	5.625587631	3.28E-06	0.000197697	4.486365229
308	ASXL1	-0.780168778	10.67417474	-5.624111359	3.29E-06	0.000197697	4.482279482
309	ILVBL	0.747090621	11.42267828	5.623173184	3.30E-06	0.000197697	4.479682952
310	RNU12	2.647276342	7.511970606	5.622945972	3.31E-06	0.000197697	4.47905411
311	SIL1	0.818903208	13.12803164	5.622181349	3.31E-06	0.000197697	4.47693789
312	NNAT	1.121329084	6.258902564	5.621561198	3.32E-06	0.000197697	4.475221513
313	C7orf23	-1.222293401	11.29651029	-5.619902463	3.33E-06	0.000197697	4.470630626
314	PNRC2	-1.306378265	11.53575212	-5.619895163	3.33E-06	0.000197697	4.470610422
315	RPL4	-0.78147122	15.30673183	-5.614216711	3.39E-06	0.000200036	4.454893694
316	SLC25A43	-1.47478342	8.582502437	-5.612196508	3.41E-06	0.000200036	4.449302043
317	LINC00085	-0.992090556	10.7402591	-5.61182004	3.41E-06	0.000200036	4.44826002
318	PEX11A	0.907593164	7.931622061	5.610983225	3.42E-06	0.000200036	4.445943794
319	PTCRA	1.632162381	8.762156229	5.610391114	3.43E-06	0.000200036	4.44430488
320	AGK	-0.871029783	7.077370295	-5.598235069	3.55E-06	0.000206567	4.410656303
321	CANX	-0.813422658	11.71675178	-5.589407524	3.64E-06	0.000211265	4.38621933
322	CHMP6	0.676321542	9.451320868	5.587350066	3.67E-06	0.000211869	4.380523527
323	LPIN1	-0.859764186	10.68782307	-5.583070852	3.71E-06	0.000213851	4.368676826
324	ADAM32	-1.143733096	3.216060479	-5.578690407	3.76E-06	0.000215918	4.35654952
325	CAPZA1	-1.080396847	12.79071238	-5.573540763	3.81E-06	0.000217932	4.342292234
326	RAB6B	1.099100968	7.568237037	5.573368605	3.82E-06	0.000217932	4.341815588
327	TMX4	-1.10374719	11.29325654	-5.568013064	3.88E-06	0.000220668	4.326987744
328	ABLIM3	0.970360339	11.12895526	5.564603614	3.92E-06	0.00022171	4.317547767
329	BVES	-1.378271169	5.871212838	-5.562574698	3.94E-06	0.00022171	4.311930075
330	FAS	-1.394702339	9.105071848	-5.562110541	3.94E-06	0.00022171	4.310644902
331	ALDH9A1	0.883882517	10.01557388	5.561643768	3.95E-06	0.00022171	4.309352481
332	SMG6	0.805136798	9.354688133	5.561158154	3.95E-06	0.00022171	4.308007887
333	H3F3B	-0.648226809	16.09221768	-5.55825382	3.99E-06	0.000222795	4.299966141
334	XYLT2	0.82567191	12.59959152	5.557405584	4.00E-06	0.000222795	4.297617452
335	SLC9A7	0.873947548	6.392727839	5.556135546	4.01E-06	0.00022295	4.294100811
336	NBPF14	-1.691806246	10.76618901	-5.55117071	4.07E-06	0.00022492	4.280353301
337	SRRT	-0.638251246	12.9681201	-5.550983781	4.07E-06	0.00022492	4.279835689
338	ATP5D	0.980654988	11.80210422	5.550030838	4.08E-06	0.00022492	4.277196968
339	FTSJ3	1.337222039	11.44911426	5.545891239	4.13E-06	0.000226513	4.265734151
340	HOXB7	1.675540225	4.868875892	5.545091289	4.14E-06	0.000226513	4.263519009
341	RSRC1	1.536912591	8.579083388	5.544247414	4.15E-06	0.000226513	4.261182222
342	TMCO1	-1.022779656	11.51269478	-5.543544214	4.16E-06	0.000226513	4.259234973
343	TFG	-0.757822716	11.19806396	-5.539661996	4.21E-06	0.000228411	4.248484491
344	CCDC84	-1.352223558	11.58977922	-5.536386644	4.25E-06	0.000229922	4.239414349
345	LRP11	-0.97504866	7.675285221	-5.533709355	4.28E-06	0.000231044	4.232000258
346	TPR	-0.925788248	11.3493005	-5.531079217	4.32E-06	0.000232141	4.224716639
347	ETF1	-1.159581466	10.82853806	-5.528036573	4.35E-06	0.000233487	4.216290556
348	DLX4	1.527589	6.935002434	5.526711659	4.37E-06	0.000233487	4.212621395
349	C3orf19	2.200927	8.592246773	5.526111964	4.38E-06	0.000233487	4.210960617
350	PSPN	0.902177419	6.765529408	5.52318634	4.42E-06	0.000234805	4.202858408
351	RBFA	-0.649351773	10.35583072	-5.518243506	4.48E-06	0.000237519	4.189169501
352	PRG2	-1.702642574	4.926763008	-5.51581964	4.51E-06	0.000238516	4.182456627
353	C10orf137	-0.935090341	7.810863896	-5.510131399	4.59E-06	0.0002418	4.166702814
354	GPHB5	1.165871751	6.376412711	5.506553883	4.63E-06	0.000243633	4.156794547
355	ZNF548	-0.937750315	6.868311033	-5.504642741	4.66E-06	0.000244298	4.151501398
356	TFR2	1.224753123	6.22456325	5.495072573	4.79E-06	0.000250474	4.124995022
357	CERS6	0.804435299	11.14719496	5.488079819	4.89E-06	0.000254318	4.105626683
358	TMEM102	1.213384861	9.226323745	5.487895163	4.89E-06	0.000254318	4.10511522
359	PIGW	-1.736314977	6.809128106	-5.483819426	4.95E-06	0.000254922	4.093826133
360	PKIG	-1.016683861	11.79760465	-5.481966033	4.98E-06	0.000254922	4.088692504
361	SLC30A4	1.526848516	6.321781614	5.481954889	4.98E-06	0.000254922	4.088661637
362	DNAJC5	0.812545406	9.350557911	5.480814976	4.99E-06	0.000254922	4.085504228
363	TXN2	0.76548699	11.39790875	5.480199248	5.00E-06	0.000254922	4.083798737
364	PPP4R1	-1.094965026	9.089448489	-5.479989831	5.00E-06	0.000254922	4.083218677
365	SUN1	-0.88808148	11.40119799	-5.479906874	5.01E-06	0.000254922	4.082988897
366	NPW	1.140341219	5.148867475	5.4791413	5.02E-06	0.000254922	4.080868345
367	ZNHIT6	-0.671256246	8.29530893	-5.478524272	5.03E-06	0.000254922	4.079159245
368	ISOC2	0.933299424	12.13427522	5.476362363	5.06E-06	0.00025583	4.073170972
369	IVD	0.722721293	8.6636451	5.472406202	5.12E-06	0.000258083	4.062212694
370	DDX60L	-0.956418954	8.106573111	-5.471158793	5.13E-06	0.00025832	4.058757435
371	SLC12A3	1.035220983	4.56478281	5.464800085	5.23E-06	0.000262423	4.041143961
372	PIP4K2A	1.755889332	10.21617977	5.458523657	5.33E-06	0.000265766	4.023758114
373	KIAA0913	1.505857457	5.570247356	5.457451247	5.34E-06	0.000265766	4.020787489
374	ADAM28	-1.469007872	6.890258225	-5.457360275	5.34E-06	0.000265766	4.02053549
375	PUS3	0.75002047	9.793820376	5.456745689	5.35E-06	0.000265766	4.018833055
376	PTMA	1.056945767	16.19990016	5.455263372	5.38E-06	0.000266202	4.014726949
377	HELZ	0.878329218	10.11362081	5.450235501	5.46E-06	0.0002694	4.000799346
378	RAI14	-0.933170623	9.671716316	-5.448976908	5.48E-06	0.000269671	3.997312919
379	LOC401357	-1.158420184	11.06318944	-5.446176156	5.52E-06	0.000271155	3.98955453
380	ATMIN	0.631795486	9.617913964	5.439433756	5.63E-06	0.000275787	3.970877179
381	ATOX1	1.066089855	10.88537068	5.434318178	5.71E-06	0.000278328	3.956706202
382	SNIP1	-0.88215304	7.804833467	-5.433640681	5.73E-06	0.000278328	3.954829417
383	VASH2	1.010731288	7.213908479	5.433566865	5.73E-06	0.000278328	3.954624934
384	POM121L9P	-1.883359041	4.220325674	-5.431290387	5.76E-06	0.000279444	3.948318679
385	ZNF140	-1.361787738	7.11847321	-5.429097955	5.80E-06	0.000280498	3.94224523
386	ATP5I	0.825682192	13.55987538	5.421830722	5.93E-06	0.000285424	3.922113506
387	SLC30A1	-1.464224897	9.202871383	-5.421317593	5.93E-06	0.000285424	3.920692026
388	HIST2H3D	-0.845276082	13.58890838	-5.418593478	5.98E-06	0.000286949	3.913145625
389	BTBD7	1.399008987	10.93098403	5.413954901	6.06E-06	0.000289231	3.9002957
390	TMED7-TICAM2	-1.136597654	7.405134531	-5.413548024	6.07E-06	0.000289231	3.899168556
391	PDE8A	-1.379681893	8.012241372	-5.41312375	6.08E-06	0.000289231	3.897993216
392	MDP1	0.549286356	10.89637819	5.412332444	6.09E-06	0.000289231	3.89580111
393	MYH10	-1.104049874	10.13266464	-5.410693867	6.12E-06	0.000289248	3.891261858
394	C16orf5	0.828336084	8.004845392	5.409701341	6.14E-06	0.000289248	3.888512321
395	TSPAN7	-1.323540145	9.925160562	-5.40968643	6.14E-06	0.000289248	3.888471015
396	SLC12A4	0.641711134	11.05198521	5.406115552	6.20E-06	0.000291524	3.878578805
397	C18orf19	-1.248854629	7.759235682	-5.404133549	6.24E-06	0.000291906	3.873088161
398	RAB14	1.522187201	10.96800305	5.403338393	6.25E-06	0.000291906	3.870885379
399	TSKS	1.220955207	6.18946837	5.403002179	6.26E-06	0.000291906	3.869953983
400	NOL9	-0.75447775	9.261530908	-5.402204002	6.27E-06	0.000291906	3.867742833
401	CLK2	-0.617565526	9.004742322	-5.396850925	6.37E-06	0.000295739	3.85291345
402	PTPN14	2.716881866	7.808620121	5.391580267	6.47E-06	0.000299553	3.83831238
403	AP1M2	0.778051135	9.433601727	5.38867398	6.52E-06	0.000301342	3.830261224
404	IER3IP1	-1.262131864	10.12342189	-5.387726624	6.54E-06	0.000301424	3.827636807
405	GLUD2	-0.821819101	10.32432036	-5.384467842	6.60E-06	0.000302945	3.81860916
406	HIST1H2AJ	1.226050909	10.46532295	5.384071207	6.61E-06	0.000302945	3.817510382
407	ZNF7	-0.608963702	9.563682094	-5.383445175	6.62E-06	0.000302945	3.815776118
408	ZADH2	0.721729601	10.90124501	5.381633899	6.66E-06	0.000303796	3.810758432
409	R3HCC1	0.734014707	10.60785752	5.378217017	6.73E-06	0.000306075	3.801292832
410	LYG1	-0.845253071	6.449246139	-5.373989093	6.81E-06	0.0003091	3.789580472
411	FAM60A	1.179959413	11.65921591	5.372575729	6.84E-06	0.000309616	3.785665124
412	ARHGEF35	3.362461725	8.127139696	5.371401124	6.86E-06	0.00030992	3.782411197
413	UNC5B	1.149576063	12.00261617	5.367142414	6.95E-06	0.000312009	3.770613621
414	UHRF1BP1L	-1.201206266	7.561580408	-5.366703977	6.95E-06	0.000312009	3.769399053
415	NOSIP	0.794419859	12.26145704	5.36589076	6.97E-06	0.000312009	3.767146267
416	CREB5	-1.594449204	8.475302085	-5.365760258	6.97E-06	0.000312009	3.76678475
417	SGCE	-1.365815355	11.64392344	-5.364155207	7.01E-06	0.000312715	3.762338418
418	FTSJD1	-1.117040007	7.682624543	-5.357842369	7.14E-06	0.000317738	3.744850604
419	DRD3	0.98861692	4.935196865	5.350715824	7.28E-06	0.000323001	3.725108843
420	ACVR2B	1.721606198	10.9547722	5.350541424	7.29E-06	0.000323001	3.724625728
421	FGD4	1.483130469	11.56326181	5.348852431	7.32E-06	0.000323818	3.719946958
422	ZNF583	-1.217080611	6.092403241	-5.344632608	7.41E-06	0.000327034	3.708257465
423	TRAM1	-1.627229968	13.22082028	-5.343412455	7.44E-06	0.000327419	3.704877487
424	WDR45L	-0.710756697	13.32106937	-5.339665286	7.52E-06	0.00033022	3.694497413
425	ATP11B	-1.180875672	9.35963579	-5.33816442	7.55E-06	0.00033074	3.690339867
426	C9orf23	0.751184116	12.16509812	5.337503149	7.57E-06	0.00033074	3.688508087
427	ATOH8	1.403278056	11.13762706	5.334934852	7.63E-06	0.000332435	3.681393698
428	PPP6R3	-1.068543135	8.772205923	-5.332246952	7.69E-06	0.000334258	3.673948042
429	NUP214	0.977090748	10.16115473	5.327761832	7.79E-06	0.00033785	3.661524075
430	KIAA0907	-0.920313798	9.242288748	-5.3258117	7.83E-06	0.000338979	3.656122173
431	RCHY1	-0.935606856	10.31055345	-5.323285026	7.89E-06	0.000340683	3.649123278
432	FAM122B	-0.677666068	7.29126257	-5.32118417	7.94E-06	0.000341974	3.64330394
433	KRTCAP3	0.786573907	11.23115839	5.319651503	7.97E-06	0.000342449	3.639058494
434	TARBP1	-1.06556891	9.142813073	-5.319085734	7.99E-06	0.000342449	3.637491334
435	ZBTB25	-0.994366942	6.775899318	-5.31832287	8.00E-06	0.000342449	3.635378235
436	C11orf67	0.964903003	11.32483876	5.315249079	8.07E-06	0.000344727	3.62686401
437	KCTD17	0.989715477	8.086649219	5.313287942	8.12E-06	0.000345902	3.621431814
438	SLC16A11	0.923283949	8.329081109	5.309051497	8.22E-06	0.000349384	3.609697305
439	FAM69A	-1.027826264	5.648305427	-5.306007813	8.29E-06	0.000351178	3.601266718
440	SCAND1	1.192711194	9.907748159	5.305286931	8.31E-06	0.000351178	3.599269986
441	ZFC3H1	-1.046165301	10.40393261	-5.304937225	8.32E-06	0.000351178	3.598301358
442	SLURP1	1.674496713	5.518405976	5.303583921	8.35E-06	0.000351593	3.594552932
443	ANK2	-1.370291575	5.954356456	-5.301698258	8.40E-06	0.000351593	3.589329991
444	SLC39A10	-1.528001428	7.683385535	-5.301661274	8.40E-06	0.000351593	3.589227553
445	TRA2B	-0.825958735	12.74311502	-5.301421336	8.41E-06	0.000351593	3.588562972
446	ANKRD9	0.968623217	10.43060417	5.299241937	8.46E-06	0.000352915	3.582526487
447	FLJ23867	1.004043438	11.43731741	5.298119782	8.49E-06	0.000352915	3.579418366
448	C21orf15	-1.574415772	4.548449614	-5.297094868	8.51E-06	0.000352915	3.576579594
449	PLAU	-1.398532639	11.99695879	-5.29674338	8.52E-06	0.000352915	3.575606057
450	YAP1	0.883703365	10.56182994	5.296281267	8.53E-06	0.000352915	3.574326117
451	METTL4	-0.907888779	6.321288723	-5.293637173	8.60E-06	0.000354847	3.567002665
452	ZNF600	-1.217694864	8.320477498	-5.291865892	8.64E-06	0.000355137	3.562096721
453	ZNRF3	1.431383137	10.65162159	5.291256153	8.66E-06	0.000355137	3.560407925
454	WDR35	-0.915654862	6.078203425	-5.291072382	8.66E-06	0.000355137	3.559898934
455	COL4A3BP	1.20206223	10.8382604	5.28759787	8.75E-06	0.000357571	3.550275655
456	UGDH	-1.144849548	8.194812662	-5.286680339	8.77E-06	0.000357571	3.54773441
457	ADAT3	0.998202106	7.225486985	5.286452155	8.78E-06	0.000357571	3.547102423
458	PTGFR	1.477144111	6.562929446	5.285646407	8.80E-06	0.000357626	3.544870789
459	AGBL5	0.939304547	9.154516159	5.281379986	8.91E-06	0.000361295	3.533054462
460	CHID1	0.718059411	12.87017209	5.276868742	9.03E-06	0.000365263	3.520560305
461	TMEM161A	0.805156146	8.560561932	5.273396433	9.12E-06	0.000368165	3.510943713
462	TMUB1	0.952669432	11.55170275	5.269977238	9.21E-06	0.000371033	3.501474371
463	GPATCH3	0.561579378	10.067821	5.267899288	9.26E-06	0.000372473	3.495719638
464	GRHL2	1.09223088	8.181056213	5.266721719	9.30E-06	0.000372943	3.492458468
465	CNTROB	0.960395982	10.56371829	5.26166104	9.43E-06	0.000377158	3.478443608
466	ZBTB7C	0.697946609	5.850771129	5.261370018	9.44E-06	0.000377158	3.477637671
467	PRR22	-0.86228591	5.972919774	-5.258130583	9.53E-06	0.000379907	3.468666699
468	MIOS	-0.745848543	9.675009405	-5.256462817	9.58E-06	0.000380636	3.464048212
469	VN1R1	-1.410976849	3.694597733	-5.255802695	9.60E-06	0.000380636	3.46222017
470	IQGAP2	1.43873936	8.45628062	5.254660692	9.63E-06	0.000380636	3.459057697
471	ZNF341	1.361768563	7.238673348	5.254533478	9.63E-06	0.000380636	3.458705411
472	RIF1	-1.193048531	8.060866863	-5.250358232	9.75E-06	0.000383909	3.447143348
473	LCE3C	1.348053593	4.56436788	5.24903549	9.79E-06	0.000383909	3.443480475
474	DKFZP434A062	2.168343322	4.706862188	5.248868293	9.79E-06	0.000383909	3.443017483
475	C16orf95	1.055193315	9.960332736	5.24867182	9.80E-06	0.000383909	3.442473422
476	LIG4	-1.617058668	5.726017971	-5.247071868	9.84E-06	0.000384887	3.438042958
477	UTP23	1.037551968	9.733084345	5.245889389	9.88E-06	0.000385401	3.434768553
478	GPSM2	-1.031001242	8.082296494	-5.24264777	9.97E-06	0.000387606	3.425792298
479	CKB	1.888118176	14.26685259	5.24248331	9.97E-06	0.000387606	3.425336904
480	FGF2	-1.627723465	8.670557634	-5.240993705	1.00E-05	0.000388475	3.42121215
481	POLR3F	-1.242543617	7.573029367	-5.240101868	1.00E-05	0.000388602	3.418742648
482	FLJ45340	-1.321776139	14.19310935	-5.238969944	1.01E-05	0.000388602	3.415608365
483	RAB1A	-1.158037397	11.83551859	-5.238735245	1.01E-05	0.000388602	3.414958488
484	SP110	0.686288155	10.78504627	5.234565539	1.02E-05	0.000392523	3.403412824
485	NINL	1.019367736	11.19234869	5.232341427	1.03E-05	0.000394251	3.397254511
486	CHRNB2	1.581096394	7.01392859	5.230680667	1.03E-05	0.000394677	3.392656113
487	SCNM1	0.648865638	12.32656177	5.230552776	1.03E-05	0.000394677	3.392302006
488	TBX10	0.899940161	5.578229259	5.227289491	1.04E-05	0.000396965	3.383266603
489	UBE2D1	-0.768340011	8.812020018	-5.227150056	1.04E-05	0.000396965	3.382880538
490	PPAP2B	-1.282241512	13.16018002	-5.22313128	1.06E-05	0.000400804	3.371753603
491	AUTS2	0.91074819	12.21183398	5.218085226	1.07E-05	0.000405891	3.357782826
492	SYT17	0.897471971	9.550843232	5.212828264	1.09E-05	0.000411033	3.343228634
493	VPS26A	-1.040945122	11.14798192	-5.212349563	1.09E-05	0.000411033	3.341903351
494	PCBP1	-0.619314262	14.71808854	-5.211294691	1.09E-05	0.000411459	3.338982954
495	SLC25A16	-0.804965257	7.758523108	-5.208410787	1.10E-05	0.000413419	3.330999022
496	ALDH4A1	0.720245304	10.83776128	5.208057741	1.10E-05	0.000413419	3.330021646
497	RBM17	-1.02739206	11.7653786	-5.207572426	1.10E-05	0.000413419	3.328678097
498	KAT2A	-0.825444255	12.60855536	-5.204272767	1.11E-05	0.00041656	3.319543433
499	HNRPLL	-0.866784219	9.508392769	-5.199715363	1.13E-05	0.000420962	3.306927237
500	UBXN6	0.533261491	12.86795736	5.198184492	1.13E-05	0.000420962	3.302689447
501	DCLK2	-1.015038793	6.649245184	-5.196797272	1.14E-05	0.000420962	3.298849357
502	AHDC1	1.108599731	9.818538265	5.196558082	1.14E-05	0.000420962	3.298187239
503	NOL11	-0.787322585	9.690927045	-5.196257268	1.14E-05	0.000420962	3.297354535
504	PGCP	-0.80578739	11.638328	-5.195844977	1.14E-05	0.000420962	3.296213249
505	CEP120	-1.181178883	8.063956806	-5.195270944	1.14E-05	0.000420962	3.294624239
506	PRPSAP2	-0.621896636	10.51554592	-5.195162385	1.14E-05	0.000420962	3.294323734
507	ZNF765	-1.589082041	6.122357304	-5.192815393	1.15E-05	0.000422951	3.28782699
508	NEUROD2	1.649690382	4.792458748	5.191901178	1.16E-05	0.000422951	3.28529637
509	DUT	0.869364891	13.35979	5.191503036	1.16E-05	0.000422951	3.284194286
510	C16orf52	-0.705758579	8.568979585	-5.187715503	1.17E-05	0.00042648	3.273710325
511	SEC61A2	-0.971652054	6.640702219	-5.186689976	1.17E-05	0.00042648	3.270871703
512	VPS37D	1.026319116	6.496608494	5.186616163	1.17E-05	0.00042648	3.270667393
513	PSD3	2.095292442	9.507356611	5.185092234	1.18E-05	0.000427536	3.266449256
514	TMEM187	1.131496825	9.701888321	5.183476575	1.18E-05	0.000428607	3.261977277
515	KIAA0319L	0.76346934	9.777914093	5.182538308	1.19E-05	0.000428607	3.259380276
516	NAV1	2.066331987	9.337132118	5.18222197	1.19E-05	0.000428607	3.258504699
517	RFWD3	1.270609993	7.231118564	5.179817173	1.20E-05	0.000430774	3.251848646
518	RAB39B	1.603909818	6.616604709	5.178828724	1.20E-05	0.000431178	3.249112835
519	SFMBT2	-1.388692324	5.891848598	-5.173950068	1.22E-05	0.000436114	3.235610109
520	CRIPAK	-0.997964066	9.594261302	-5.173580135	1.22E-05	0.000436114	3.234586264
521	GSDMD	0.77575586	10.64922487	5.165193038	1.25E-05	0.000445005	3.211374598
522	EPM2A	-1.104337684	5.874611456	-5.163697886	1.25E-05	0.000445005	3.207236881
523	PIK3C2A	-1.302822948	5.623765071	-5.16360864	1.25E-05	0.000445005	3.206989904
524	FBXL8	1.132648362	6.454356097	5.163392983	1.25E-05	0.000445005	3.206393095
525	EIF3K	0.543026448	14.65541893	5.163096147	1.26E-05	0.000445005	3.205571631
526	ACOX3	0.569066018	8.96229905	5.162675111	1.26E-05	0.000445005	3.204406464
527	SLC46A1	0.972616425	8.714233919	5.16075655	1.26E-05	0.000446641	3.199097128
528	OR7E14P	-0.83519832	8.180640639	-5.159397405	1.27E-05	0.000447558	3.195335954
529	F2	1.266133381	4.098905171	5.156871405	1.28E-05	0.000449464	3.188345851
530	SRSF4	-0.685757872	12.96758961	-5.156630449	1.28E-05	0.000449464	3.187679072
531	PITX3	1.098857754	6.112670785	5.154603211	1.29E-05	0.000451265	3.182069308
532	ANXA1	-1.400338158	14.65159067	-5.153560264	1.29E-05	0.000451783	3.179183313
533	GAL3ST1	1.04772364	9.030886357	5.152541508	1.30E-05	0.00045227	3.176364284
534	COQ10B	-1.434616315	8.035422408	-5.149183628	1.31E-05	0.000455844	3.167072797
535	IST1	-0.547035532	13.64592878	-5.144524214	1.33E-05	0.000461187	3.15418038
536	PPM1K	1.746074822	9.525933441	5.141603455	1.34E-05	0.000464246	3.146099055
537	C9orf72	-1.238427281	8.343924615	-5.13998667	1.34E-05	0.000465561	3.141625743
538	CNOT3	0.671099512	7.824208623	5.135359818	1.36E-05	0.000470282	3.128824601
539	SH3BP5L	0.783960408	10.89746546	5.135229049	1.36E-05	0.000470282	3.128462813
540	CBX5	1.258839911	8.961809274	5.134352682	1.37E-05	0.000470607	3.126038234
541	MSH3	0.934402522	9.262292073	5.13186993	1.38E-05	0.000472603	3.119169509
542	SERPINA12	0.952634066	3.532151273	5.131620122	1.38E-05	0.000472603	3.118478407
543	KPNA3	0.968011185	7.300039634	5.127282783	1.39E-05	0.000477242	3.106479289
544	SLFN11	-0.602738235	11.65806177	-5.126985484	1.39E-05	0.000477242	3.10565684
545	INPP5E	-0.682392551	10.88947452	-5.124882792	1.40E-05	0.000479034	3.099840024
546	RHBDF1	-0.804478437	10.68779657	-5.124429509	1.41E-05	0.000479034	3.098586093
547	PLXNA2	0.983329943	11.25999342	5.121903861	1.42E-05	0.000481676	3.091599434
548	CCDC50	2.287882776	11.53505089	5.120421543	1.42E-05	0.000482521	3.087499011
549	TAF11	-0.763019612	10.84046728	-5.120041925	1.42E-05	0.000482521	3.086448913
550	INTS2	-1.522849041	5.236085088	-5.1179326	1.43E-05	0.000484601	3.080614188
551	FAM179B	-1.642940399	4.883195221	-5.114668438	1.45E-05	0.000487924	3.071585269
552	TTC9C	0.803359078	9.469292624	5.114326522	1.45E-05	0.000487924	3.070639525
553	LOC100506528	-1.631601293	8.086120697	-5.112945636	1.45E-05	0.000488997	3.066820003
554	COPA	-0.740563991	10.05306312	-5.110056542	1.46E-05	0.000492224	3.058828983
555	TECTA	-0.86960454	2.866828514	-5.106877218	1.48E-05	0.000495891	3.050035514
556	TBK1	-1.115172161	9.881073742	-5.106116765	1.48E-05	0.000496092	3.047932276
557	LOC440330	0.794548673	5.864313395	5.105493862	1.48E-05	0.000496098	3.046209485
558	USP34	-0.979549282	9.642801551	-5.103943814	1.49E-05	0.000496816	3.0419225
559	ZNF384	-0.565626889	9.898108204	-5.103759852	1.49E-05	0.000496816	3.041413721
560	SLC35F5	-0.703157879	9.246830293	-5.101313515	1.50E-05	0.000498615	3.034648033
561	IFI27L2	0.879833613	13.01692557	5.101283631	1.50E-05	0.000498615	3.034565384
562	G0S2	-1.553165456	13.61276527	-5.096822674	1.52E-05	0.000504147	3.022228491
563	REEP3	1.4238291	11.77081531	5.095728775	1.53E-05	0.000504147	3.019203387
564	C19orf25	0.819275858	9.765105032	5.095234181	1.53E-05	0.000504147	3.017835632
565	RFX7	1.625391527	9.304940116	5.095031745	1.53E-05	0.000504147	3.017275817
566	FBXL12	-0.671525461	10.1628336	-5.093491968	1.54E-05	0.000505467	3.013017768
567	ATIC	0.729632088	10.92871686	5.092912713	1.54E-05	0.000505467	3.011415934
568	C5orf44	-1.584719966	8.237529365	-5.090669888	1.55E-05	0.00050717	3.005213886
569	CACNB2	-1.443053318	6.006041274	-5.08994381	1.55E-05	0.00050717	3.00320611
570	AP1S1	1.108082313	8.370423532	5.089934631	1.55E-05	0.00050717	3.003180729
571	TBL1Y	1.540512988	8.07870794	5.088761398	1.56E-05	0.000507915	2.999936501
572	ADAM9	-1.673637701	9.444364912	-5.086892352	1.57E-05	0.000507915	2.99476831
573	ATG4D	0.798463507	8.411735914	5.086400889	1.57E-05	0.000507915	2.993409361
574	C9orf47	-1.800624665	4.430098012	-5.086240348	1.57E-05	0.000507915	2.992965449
575	IGF2BP3	1.125971068	7.813048759	5.085947246	1.57E-05	0.000507915	2.992154996
576	BRI3BP	1.421338213	9.349984608	5.085819398	1.57E-05	0.000507915	2.991801487
577	PPFIA2	-1.227112154	4.206535376	-5.084670078	1.58E-05	0.000508728	2.988623546
578	C17orf59	0.94478909	12.63159491	5.08401345	1.58E-05	0.000508817	2.986807949
579	LRIG2	-0.64933011	8.314664955	-5.079387521	1.60E-05	0.0005148	2.974017545
580	CCDC75	1.527964487	8.74863501	5.078376813	1.61E-05	0.000515422	2.9712231
581	ERI1	-1.215809345	7.260230356	-5.074821883	1.62E-05	0.000518655	2.961394577
582	BMP5	-1.015216524	8.756616253	-5.074641104	1.62E-05	0.000518655	2.960894779
583	ZNFX1	-0.993779086	9.290791495	-5.074018523	1.63E-05	0.000518655	2.959173543
584	SF3B1	-0.898139362	12.89485188	-5.073667693	1.63E-05	0.000518655	2.958203618
585	TNKS2	-1.084333074	7.736455385	-5.073262409	1.63E-05	0.000518655	2.957083152
586	DDX26B	-1.484530603	7.629429364	-5.072332125	1.63E-05	0.000519169	2.954511269
587	UNC50	-0.866127856	12.08219176	-5.071021076	1.64E-05	0.000520259	2.950886767
588	C4orf3	-0.804737751	12.55621521	-5.066534071	1.66E-05	0.000526179	2.938482547
589	TTC4	-0.777370795	8.148331348	-5.064869512	1.67E-05	0.000527828	2.933881102
590	RNF215	1.186869259	7.472531826	5.056913579	1.71E-05	0.000538331	2.911889437
591	METAP1D	-0.922684947	6.277851298	-5.056757637	1.71E-05	0.000538331	2.911458409
592	AP1S2	-1.343613472	10.25516202	-5.056325248	1.71E-05	0.000538331	2.910263276
593	CYP4Z1	-1.91555364	6.632213742	-5.054775118	1.72E-05	0.000539391	2.905978745
594	GPR12	1.646376018	6.904700411	5.053915245	1.72E-05	0.000539391	2.903602109
595	STYX	0.783616677	8.030571755	5.053904024	1.72E-05	0.000539391	2.903571096
596	STAM2	-0.748690397	7.60456555	-5.051748833	1.73E-05	0.000540967	2.897614412
597	ERGIC1	0.804209315	14.00677349	5.051208733	1.74E-05	0.000540967	2.896121669
598	PRKCH	-0.761763277	11.61318923	-5.051164636	1.74E-05	0.000540967	2.895999793
599	APLF	-1.172131545	5.726823215	-5.046144369	1.76E-05	0.000547984	2.882125197
600	HCFC1R1	0.625023719	12.73874729	5.045542432	1.77E-05	0.000548027	2.88046168
601	CHRAC1	1.083540843	8.96856905	5.044395259	1.77E-05	0.000548634	2.877291383
602	C5AR1	1.967545707	8.569164266	5.043638536	1.78E-05	0.000548634	2.875200154
603	DDX20	-0.63036188	9.603657029	-5.043440897	1.78E-05	0.000548634	2.874653976
604	COL21A1	-1.24355624	7.888640883	-5.042773904	1.78E-05	0.000548786	2.872810742
605	SMAD4	-0.802246384	7.759524559	-5.042180347	1.78E-05	0.000548823	2.871170461
606	SERPINB1	-1.130886801	13.05088567	-5.039944462	1.80E-05	0.000551482	2.864991777
607	SCYL2	-0.908029938	10.97708185	-5.039362468	1.80E-05	0.000551503	2.863383517
608	API5	-0.936603583	8.629358956	-5.038310475	1.80E-05	0.000552279	2.860476516
609	C4orf42	0.932319786	8.660485479	5.036138056	1.82E-05	0.000554856	2.85447355
610	PIGH	-0.722794354	9.643171619	-5.034729699	1.82E-05	0.000556017	2.850581989
611	UBR5	-0.824672192	8.472335464	-5.033741081	1.83E-05	0.000556017	2.847850299
612	MRPL23	0.706467262	11.46232484	5.033723092	1.83E-05	0.000556017	2.847800591
613	CLINT1	0.899648143	11.80832394	5.033072993	1.83E-05	0.000556157	2.846004298
614	PPDPF	0.751778835	15.11803753	5.029543903	1.85E-05	0.000560963	2.836253345
615	PUM2	-0.977720351	10.40235979	-5.027229169	1.86E-05	0.000563822	2.829857961
616	ZBTB2	-0.65905682	8.656565185	-5.025938522	1.87E-05	0.000564176	2.826292126
617	C11orf51	0.67832044	9.090960998	5.025893311	1.87E-05	0.000564176	2.826167219
618	ATP6V0A2	-0.632088363	9.049279641	-5.02317365	1.88E-05	0.000567722	2.818653498
619	ERBB2IP	-0.969673595	11.35849787	-5.02148501	1.89E-05	0.000569587	2.81398838
620	SMARCA2	-0.690148001	9.54276384	-5.018025735	1.91E-05	0.000574401	2.804431999
621	TMEM107	0.93410278	10.56758669	5.016029059	1.92E-05	0.000576806	2.798916336
622	TMEM66	-1.157958195	11.7097683	-5.01498128	1.93E-05	0.000577085	2.796021994
623	SAC3D1	0.88382124	10.1698987	5.014752707	1.93E-05	0.000577085	2.795390601
624	C6orf1	0.571789726	13.4456043	5.013086991	1.94E-05	0.000578075	2.790789411
625	ZBTB44	0.81144173	10.19152977	5.011702672	1.95E-05	0.000579198	2.786965615
626	MOAP1	-0.759627349	9.522924942	-5.01128511	1.95E-05	0.000579198	2.785812231
627	CLIP1	-1.336177025	11.57777991	-5.008090353	1.97E-05	0.000583656	2.776987979
628	CAV2	-1.613905224	11.48103828	-5.006957548	1.98E-05	0.000584645	2.773859159
629	SIX3	1.571950675	4.056944506	5.00628182	1.98E-05	0.000584862	2.771992819
630	TRIM34	1.66386302	8.539230986	5.005225151	1.99E-05	0.000585726	2.769074372
631	GRAMD3	-0.693456321	8.298250357	-5.003547777	2.00E-05	0.00058765	2.764441681
632	GNAI3	-1.026397581	9.319769045	-4.999665105	2.02E-05	0.000593363	2.753718725
633	FOXD2	0.934540011	8.045646724	4.997351061	2.03E-05	0.000596229	2.747328244
634	PHTF1	-0.921315563	7.817391672	-4.996914379	2.03E-05	0.000596229	2.746122325
635	CDK17	-1.553134386	7.073694483	-4.994082681	2.05E-05	0.000600198	2.738302676
636	ZNF566	-1.681465646	4.185339994	-4.993258639	2.06E-05	0.000600689	2.736027175
637	SERPINB9	-1.291671534	11.1379488	-4.990331422	2.07E-05	0.000604322	2.727944248
638	ZNF684	-1.664574549	5.780728737	-4.990097008	2.07E-05	0.000604322	2.727296977
639	TRAK1	-0.587185164	10.19105105	-4.987817699	2.09E-05	0.000607377	2.721003417
640	C19orf24	1.2502545	9.358215922	4.986660722	2.10E-05	0.000608467	2.717808899
641	NSUN2	-0.606540923	12.33277869	-4.98589794	2.10E-05	0.000608863	2.715702824
642	OSCAR	1.076046905	11.8843131	4.983703328	2.11E-05	0.000611796	2.709643551
643	FERMT2	-1.199797722	9.215340966	-4.981937823	2.12E-05	0.000613979	2.7047692
644	EIF2S1	-0.92464205	9.67261042	-4.979251518	2.14E-05	0.000616292	2.697352908
645	SLC35B3	-1.106063781	9.489525101	-4.978770113	2.14E-05	0.000616292	2.696023894
646	MRPL11	0.724201804	9.21487111	4.978584978	2.14E-05	0.000616292	2.695512795
647	FNTA	-0.710001728	11.75043108	-4.978504241	2.15E-05	0.000616292	2.695289904
648	TXNRD1	-1.473817014	8.441560162	-4.97745431	2.15E-05	0.000617217	2.69239141
649	RAD23B	-0.871144044	12.69919142	-4.97604257	2.16E-05	0.000618759	2.688494167
650	FLAD1	0.607534628	9.35097349	4.975354797	2.17E-05	0.000618759	2.686595541
651	RAB1B	0.816885313	11.04858591	4.97500244	2.17E-05	0.000618759	2.685622853
652	RRP15	-0.875154253	9.03406543	-4.973511911	2.18E-05	0.000620465	2.681508284
653	GPATCH2	-1.127424134	7.755680847	-4.972995036	2.18E-05	0.000620465	2.680081489
654	TXLNB	-1.434403901	6.612235965	-4.972366027	2.18E-05	0.000620648	2.678345175
655	DNAJC27	-0.809122322	8.791230046	-4.970621514	2.20E-05	0.000622442	2.673529725
656	REG3A	0.783286871	4.269921437	4.969847185	2.20E-05	0.000622442	2.671392359
657	PYROXD1	-1.290499876	7.993928105	-4.969024994	2.21E-05	0.000622442	2.669122915
658	C1orf170	1.061021906	7.082475754	4.968935283	2.21E-05	0.000622442	2.668875294
659	MALT1	-1.182871062	8.30459873	-4.968745803	2.21E-05	0.000622442	2.668352289
660	DPP9	1.068107673	7.520817129	4.968052956	2.21E-05	0.00062275	2.666439899
661	DOK4	0.809773511	10.55801752	4.966996063	2.22E-05	0.000623716	2.66352272
662	PEAK1	-0.961753986	11.20286412	-4.964633581	2.23E-05	0.000626481	2.657002121
663	RAP1GDS1	-0.680615153	8.661970311	-4.964428588	2.23E-05	0.000626481	2.65643634
664	PLA2G1B	1.411204314	11.6627047	4.961683474	2.25E-05	0.000630535	2.648860029
665	CREBZF	-1.168285419	8.229282071	-4.96103105	2.26E-05	0.000630779	2.647059442
666	SELT	-0.794664417	11.12127815	-4.956973783	2.28E-05	0.000636411	2.635862507
667	LOC400604	1.100339127	7.141219895	4.956928265	2.28E-05	0.000636411	2.635736896
668	PIK3R3	2.537743729	9.771128162	4.956040639	2.29E-05	0.000636412	2.633287404
669	C1QA	1.23726503	14.20102753	4.955836096	2.29E-05	0.000636412	2.632722955
670	TCEA1	-0.99959433	11.97127918	-4.955381017	2.29E-05	0.000636412	2.631467141
671	MAP7D3	0.66252548	8.454878267	4.954827914	2.30E-05	0.000636484	2.629940837
672	YTHDC1	-0.837573724	10.99226219	-4.951964144	2.32E-05	0.000640834	2.622038435
673	GRM4	0.817979119	4.754010579	4.950473559	2.33E-05	0.000642652	2.61792542
674	ZNF595	-1.496251244	7.17788923	-4.949470189	2.33E-05	0.000643076	2.615156857
675	XPO4	-0.79707408	7.997568874	-4.949223378	2.34E-05	0.000643076	2.614475847
676	INTU	-1.265025059	7.3739161	-4.943085548	2.38E-05	0.000652852	2.597541159
677	SOCS7	0.928556731	5.855450709	4.94299557	2.38E-05	0.000652852	2.597292919
678	COL11A2	-0.957212528	6.096189053	-4.942083459	2.38E-05	0.000653615	2.594776513
679	FKBP2	0.547125763	15.24848712	4.940332829	2.40E-05	0.000654684	2.589946857
680	RHOBTB1	1.80745405	8.984800055	4.939821287	2.40E-05	0.000654684	2.588535642
681	BUD31	-0.658257678	11.12612228	-4.939654099	2.40E-05	0.000654684	2.588074413
682	ATP11C	-1.289916064	7.952904672	-4.939491823	2.40E-05	0.000654684	2.587626738
683	MPEG1	-1.115538901	9.927712532	-4.938111116	2.41E-05	0.000655579	2.583817804
684	ZBTB37	1.894988073	5.307863812	4.938010382	2.41E-05	0.000655579	2.583539917
685	ZNF529	-1.323402412	8.286010065	-4.937274136	2.42E-05	0.000656021	2.581508892
686	TCTEX1D1	-2.291233274	4.804217838	-4.936387576	2.42E-05	0.000656751	2.579063245
687	SCN3A	1.681532753	4.019388033	4.935342406	2.43E-05	0.000657785	2.576180114
688	WNK4	1.026245632	5.422911294	4.934380241	2.44E-05	0.000658663	2.573526008
689	ATF1	-1.287077132	8.426141439	-4.933215713	2.45E-05	0.00065906	2.570313753
690	LINC00265	-1.14244015	10.90318467	-4.933171478	2.45E-05	0.00065906	2.570191736
691	HNRNPF	-0.687278989	12.71036092	-4.929854815	2.47E-05	0.00066446	2.561043401
692	RPGR	-1.412722808	9.6129346	-4.927365542	2.49E-05	0.000668302	2.554177642
693	LRP6	0.922942533	7.898742451	4.925642708	2.50E-05	0.000669077	2.549426021
694	CSNK1A1	-0.651831273	11.59985225	-4.925590435	2.50E-05	0.000669077	2.549281855
695	C11orf30	0.822326266	9.942207675	4.925473717	2.50E-05	0.000669077	2.548959951
696	APOA1BP	0.56365034	11.7013705	4.924935917	2.51E-05	0.000669159	2.547476723
697	TAF3	1.795251921	10.29205052	4.923992683	2.51E-05	0.000670028	2.544875364
698	SMARCC1	0.638072975	10.72481422	4.923040549	2.52E-05	0.000670917	2.54224951
699	RSU1	-0.95131812	10.42447665	-4.922238682	2.53E-05	0.000670961	2.540038113
700	TP53TG1	0.744570025	11.44641475	4.922031462	2.53E-05	0.000670961	2.539466642
701	SNRK	-1.031392896	9.22183512	-4.920377341	2.54E-05	0.000673222	2.534905017
702	UBE2A	-0.542061678	11.55370297	-4.918740694	2.55E-05	0.000675458	2.530391729
703	ZBTB8A	1.393867395	10.06519522	4.917116649	2.56E-05	0.000677021	2.525913337
704	PDE4D	1.380865535	9.18253858	4.916961855	2.56E-05	0.000677021	2.525486493
705	DPP7	0.771659812	12.72415954	4.914434431	2.58E-05	0.000681028	2.518517299
706	CRYAA	0.847493209	4.6527752	4.912314831	2.60E-05	0.000684251	2.512672929
707	ABCE1	-0.874666916	8.956667784	-4.911721848	2.60E-05	0.000684459	2.511037941
708	NUCKS1	1.086102638	13.13675111	4.911148799	2.61E-05	0.000684629	2.509457938
709	GRPEL1	0.986019479	9.669497332	4.908550276	2.63E-05	0.000688828	2.502293548
710	KCTD18	-1.182617713	8.311307876	-4.908031949	2.63E-05	0.000688892	2.500864514
711	TRMT11	-0.969040368	8.578414208	-4.905707496	2.65E-05	0.00069257	2.494456155
712	CSRNP2	-0.735123152	9.45746808	-4.90389539	2.66E-05	0.00069433	2.489460517
713	CLIC3	1.11798492	11.21864918	4.903552317	2.67E-05	0.00069433	2.488514751
714	USP25	-0.880351002	10.03711675	-4.90337846	2.67E-05	0.00069433	2.488035472
715	SLC23A2	-1.070631703	7.817166313	-4.902508846	2.67E-05	0.000695109	2.485638203
716	TOMM70A	-0.920806626	7.485800593	-4.900281446	2.69E-05	0.000697863	2.479498112
717	POMZP3	0.923183901	9.249523474	4.900179288	2.69E-05	0.000697863	2.479216509
718	ROM1	0.699956531	10.54427967	4.897101814	2.72E-05	0.000703129	2.47073358
719	HMGB3P1	1.275519317	8.532750185	4.89475043	2.73E-05	0.000706018	2.464252458
720	KCTD1	0.861808675	9.02634544	4.894611199	2.74E-05	0.000706018	2.463868705
721	NUPL1	-0.843786877	9.739979679	-4.893384452	2.75E-05	0.000706018	2.460487561
722	RNF208	0.950896545	6.754863775	4.893382218	2.75E-05	0.000706018	2.460481403
723	RNF185	0.664105402	9.18397446	4.893291598	2.75E-05	0.000706018	2.460231642
724	ZMYND8	0.954218987	10.20172823	4.891544847	2.76E-05	0.000708519	2.455417429
725	TAF1L	0.749802269	7.024323651	4.891116888	2.76E-05	0.000708519	2.454237963
726	FAM35A	-1.013805536	9.487465019	-4.886508714	2.80E-05	0.000717046	2.441538378
727	KRTAP4-11	1.052686816	7.498405891	4.881353901	2.84E-05	0.000726057	2.427333826
728	H2AFV	0.664439842	13.6342173	4.881244532	2.84E-05	0.000726057	2.427032468
729	RAB5A	-0.874999791	11.17543392	-4.880687347	2.85E-05	0.000726233	2.425497192
730	TMED7	-0.566699664	8.568139423	-4.879494137	2.86E-05	0.000726468	2.422209471
731	ZNF267	-1.413174604	8.850713153	-4.879457352	2.86E-05	0.000726468	2.422108115
732	PRPS1	-0.721213767	11.75532798	-4.879158323	2.86E-05	0.000726468	2.421284198
733	FOXS1	2.102404808	7.839409776	4.878440482	2.87E-05	0.000726987	2.419306344
734	CLDN18	1.58318315	10.7954151	4.876712415	2.88E-05	0.000729638	2.414545161
735	NIPA2	-0.87929958	8.301835894	-4.87267256	2.91E-05	0.000737216	2.403415236
736	ZNF740	1.487475698	4.747012849	4.872094296	2.92E-05	0.000737448	2.401822183
737	PRMT10	-1.122422598	8.20748017	-4.86886414	2.95E-05	0.000743196	2.392923842
738	TBC1D19	-0.752323228	6.767131067	-4.868474807	2.95E-05	0.000743196	2.391851361
739	C1orf96	2.977005206	8.046887327	4.866104812	2.97E-05	0.000747012	2.385323032
740	EIF2B1	-0.512928115	11.06494498	-4.865501696	2.98E-05	0.000747012	2.383661762
741	ALKBH4	0.80663118	8.732811955	4.8650989	2.98E-05	0.000747012	2.382552279
742	PAOX	0.603824659	10.85937298	4.864839352	2.98E-05	0.000747012	2.381837374
743	GTF3C2	-0.584406841	10.38854189	-4.861589638	3.01E-05	0.000752621	2.372886623
744	ZNF609	1.213863004	13.37829369	4.861324997	3.01E-05	0.000752621	2.372157744
745	PSMD6	-0.908342928	11.56731008	-4.860766096	3.02E-05	0.000752828	2.370618429
746	CDV3	2.178026206	12.94881005	4.859335534	3.03E-05	0.000754816	2.36667849
747	BAGE	0.831489752	11.36858271	4.858379777	3.04E-05	0.000754816	2.36404629
748	YWHAH	-0.646207947	11.67980328	-4.858189156	3.04E-05	0.000754816	2.363521318
749	TRAPPC5	0.748434347	12.77139705	4.857674942	3.04E-05	0.000754816	2.36210518
750	ARPC4-TTLL3	-0.913595913	10.30597509	-4.857303167	3.05E-05	0.000754816	2.361081326
751	SNX16	-1.602337539	6.267705054	-4.856777792	3.05E-05	0.000754816	2.359634483
752	ATXN10	-0.878064538	10.40664575	-4.856626677	3.05E-05	0.000754816	2.359218325
753	EPN1	0.847901875	7.063008709	4.854237063	3.07E-05	0.000759044	2.352637741
754	XIAP	2.028988446	7.969865088	4.853494122	3.08E-05	0.00075967	2.350591884
755	OTUD4	-1.018814243	8.773105314	-4.850493282	3.11E-05	0.00076528	2.342328749
756	LSM14B	0.886523293	7.446320064	4.848128097	3.13E-05	0.000769516	2.335816364
757	PKD2	-1.275491477	9.408198355	-4.847570952	3.13E-05	0.00076974	2.334282356
758	NUDT3	0.707556465	9.19955343	4.847037088	3.14E-05	0.000769914	2.332812465
759	SNED1	-0.882327361	9.312218805	-4.84574863	3.15E-05	0.000771772	2.329265025
760	MBNL2	-1.531230585	11.17164784	-4.844958998	3.16E-05	0.00077197	2.327091026
761	LRRC27	0.828599793	7.168882873	4.84475132	3.16E-05	0.00077197	2.326519259
762	COQ4	0.600374019	9.586332617	4.843041004	3.18E-05	0.000774317	2.321810617
763	RBM20	-1.66667321	3.854918623	-4.84261422	3.18E-05	0.000774317	2.320635675
764	FOXH1	1.246098096	6.593967529	4.842343655	3.18E-05	0.000774317	2.319890812
765	C19orf68	0.96622781	12.35793756	4.840305152	3.20E-05	0.000777879	2.314278987
766	KRT9	1.200459654	6.266199845	4.837146363	3.23E-05	0.000783994	2.305583651
767	TMEM237	-0.761073875	9.326217242	-4.835664817	3.24E-05	0.000785412	2.301505564
768	TUBGCP3	-0.65598896	9.202069559	-4.835621523	3.24E-05	0.000785412	2.301386396
769	SRSF3	-0.754558931	14.26539132	-4.83431215	3.26E-05	0.000787367	2.297782352
770	ASAP2	-1.052277857	9.503865336	-4.832260833	3.28E-05	0.000790211	2.292136344
771	MICAL3	-1.337644457	5.488943441	-4.831618125	3.28E-05	0.000790211	2.290367424
772	RPL3L	1.142252648	6.452260463	4.831322826	3.29E-05	0.000790211	2.289554685
773	SEPHS2	0.613452793	11.7987393	4.831273929	3.29E-05	0.000790211	2.289420108
774	SPOP	0.717044147	11.16523432	4.830272895	3.30E-05	0.000790807	2.286665048
775	PSMD12	-0.916347388	10.53121596	-4.830120916	3.30E-05	0.000790807	2.286246776
776	PRKCQ	1.099739447	8.379934601	4.827948303	3.32E-05	0.000793687	2.280267534
777	TSTD2	-0.519970964	8.409921059	-4.827861997	3.32E-05	0.000793687	2.280030016
778	LARS	2.251888312	10.38711223	4.827529252	3.32E-05	0.000793687	2.279114301
779	RRAS2	-0.893460808	8.937926461	-4.81765375	3.42E-05	0.00081563	2.251940275
780	MAGEA5	0.902316811	3.863565806	4.815324015	3.44E-05	0.000820091	2.245530611
781	UBXN2A	-0.966257123	6.977651792	-4.814249701	3.45E-05	0.00082159	2.24257504
782	KIAA1191	-0.545981972	12.5909246	-4.812979214	3.46E-05	0.00082356	2.239079877
783	DNAJA2	-1.033523067	9.933175733	-4.811578647	3.48E-05	0.000825846	2.235226987
784	PSMD14	-0.754413601	11.5465029	-4.810575839	3.49E-05	0.000826416	2.232468395
785	VIP	-1.832679601	4.797373776	-4.810239089	3.49E-05	0.000826416	2.231542057
786	TYW3	-0.860297769	9.865446055	-4.809758729	3.50E-05	0.000826416	2.230220688
787	ZNF672	0.634523341	11.22496463	4.809579585	3.50E-05	0.000826416	2.229727904
788	RGL2	-0.648251507	11.91428293	-4.808584121	3.51E-05	0.000826723	2.226989656
789	DNAJC4	0.758364159	9.677549976	4.808566664	3.51E-05	0.000826723	2.226941637
790	KDELR3	-1.168223675	8.082044092	-4.807759157	3.52E-05	0.000826723	2.224720456
791	GADD45A	-1.31354017	12.43042872	-4.807699483	3.52E-05	0.000826723	2.224556315
792	CXXC4	1.545713833	7.543853301	4.807006822	3.52E-05	0.000827336	2.22265108
793	NXF1	-0.782732654	10.6487395	-4.803687618	3.56E-05	0.000834259	2.213521728
794	PIGB	-1.091176788	8.219292243	-4.801947537	3.58E-05	0.000836873	2.208736008
795	KIF1A	0.719450907	5.62275696	4.80173514	3.58E-05	0.000836873	2.208151872
796	LHPP	0.850296154	12.76978931	4.798763901	3.61E-05	0.000842486	2.19998066
797	EML2	0.700679622	9.887715322	4.798455021	3.61E-05	0.000842486	2.199131243
798	HSPA12A	-1.025724697	9.247889974	-4.798120593	3.62E-05	0.000842486	2.198211579
799	USP14	-0.598099516	9.941876506	-4.797139204	3.63E-05	0.000843538	2.195512843
800	GNA11	0.885191192	10.85203884	4.796314234	3.64E-05	0.000843538	2.193244298
801	ZNF304	-1.012998134	7.217484107	-4.796133034	3.64E-05	0.000843538	2.192746033
802	BTC	1.196329389	8.295881034	4.795960997	3.64E-05	0.000843538	2.192272965
803	STX2	1.845349678	9.338399459	4.79075561	3.69E-05	0.000855258	2.17796019
804	GDF1	1.130564049	6.03146935	4.790228813	3.70E-05	0.000855497	2.176511815
805	SMCHD1	-1.038951657	9.957023415	-4.789636548	3.71E-05	0.000855899	2.174883464
806	ZNF280B	1.054240838	3.842497527	4.785580221	3.75E-05	0.00086428	2.163731848
807	FAM72D	-1.311044457	6.127346509	-4.784951434	3.76E-05	0.00086428	2.162003302
808	SP140L	1.616767345	7.533800021	4.784878338	3.76E-05	0.00086428	2.161802362
809	ALDH3B1	0.888515759	10.77707911	4.784411942	3.76E-05	0.00086428	2.160520249
810	ALDH6A1	0.732937897	9.918962015	4.783854782	3.77E-05	0.00086428	2.158988653
811	INCENP	1.098910166	8.066581698	4.783697365	3.77E-05	0.00086428	2.158555928
812	DOPEY1	-1.114031876	4.072750477	-4.782588003	3.78E-05	0.000865988	2.155506444
813	ABI3BP	-1.375667107	9.568964944	-4.780592332	3.80E-05	0.000869926	2.150020845
814	RCN2	0.763402715	12.19506943	4.779690085	3.81E-05	0.000870607	2.147540892
815	ZNF876P	-1.398776428	4.781498631	-4.779471782	3.82E-05	0.000870607	2.146940864
816	SEC31B	-1.29925535	10.58707544	-4.778394401	3.83E-05	0.000871686	2.143979626
817	BHLHE40	-1.569572513	11.53088979	-4.778196012	3.83E-05	0.000871686	2.143434354
818	PARP9	-0.856870705	10.57256728	-4.772656414	3.89E-05	0.000884666	2.128209927
819	LCORL	-1.320094885	4.533025069	-4.768724311	3.94E-05	0.000892147	2.117404763
820	CIRBP	-0.860208269	13.74906958	-4.768515154	3.94E-05	0.000892147	2.116830046
821	CDH13	-1.679429835	10.30253489	-4.768143391	3.94E-05	0.000892147	2.115808531
822	GCH1	-1.242027382	7.925337724	-4.76805442	3.94E-05	0.000892147	2.115564061
823	SRPK1	-0.718880778	11.3012865	-4.765877824	3.97E-05	0.000896684	2.10958353
824	NOB1	0.672796443	10.32012425	4.765313805	3.98E-05	0.000897057	2.108033859
825	CALCRL	-1.46147384	8.229835859	-4.762353061	4.01E-05	0.00090332	2.099899464
826	MED1	0.811405109	11.91313273	4.761749775	4.02E-05	0.00090332	2.09824207
827	SEMA4F	0.596433589	8.124868169	4.761511659	4.02E-05	0.00090332	2.097587905
828	SIX5	0.664579269	6.815802489	4.761230288	4.02E-05	0.00090332	2.096814917
829	LOC401588	-0.880869501	8.60355927	-4.759953513	4.04E-05	0.000905564	2.093307403
830	TBC1D23	-0.992344401	9.723211387	-4.759415429	4.04E-05	0.000905881	2.091829232
831	NFYB	-1.048414244	10.36233271	-4.758394904	4.06E-05	0.000907463	2.089025811
832	GOLT1A	1.253299806	8.078118512	4.755579688	4.09E-05	0.000913772	2.081292723
833	YES1	-1.192636785	9.426454232	-4.753494138	4.11E-05	0.000918069	2.075564343
834	GBA	0.842357289	10.28295698	4.753124552	4.12E-05	0.000918069	2.074549238
835	SLC25A33	-1.005733418	10.9367242	-4.749813428	4.16E-05	0.000924697	2.065455365
836	CXorf38	0.866013984	8.786017434	4.749804794	4.16E-05	0.000924697	2.065431652
837	C7orf28B	-0.663098762	13.01097298	-4.747748009	4.18E-05	0.000928168	2.059783206
838	RGS11	-1.231919569	9.818178485	-4.747680246	4.18E-05	0.000928168	2.059597117
839	COPS3	-0.552937095	11.7169805	-4.746122006	4.20E-05	0.000930841	2.055318031
840	LOC440288	1.725571149	6.218494511	4.745859783	4.21E-05	0.000930841	2.054597957
841	HSD17B7	-0.810411792	8.221560556	-4.744517042	4.22E-05	0.000933346	2.050910832
842	RNGTT	-0.780751956	8.181471199	-4.742898271	4.24E-05	0.000936606	2.04646593
843	TPD52	-1.114834234	9.889139827	-4.742453248	4.25E-05	0.000936699	2.045243998
844	SMC3	-0.990387775	10.45964301	-4.740426851	4.27E-05	0.000941079	2.039680179
845	KDM5A	1.170104274	12.3067189	4.739706497	4.28E-05	0.000941924	2.037702401
846	G2E3	-1.156047434	7.240173691	-4.73728284	4.31E-05	0.000947417	2.031048405
847	VDAC2	-0.607318279	13.74379649	-4.736774401	4.32E-05	0.000947689	2.029652578
848	MAK16	-1.001967057	9.549776983	-4.735264561	4.34E-05	0.000949836	2.025507707
849	POLE3	-0.630166737	10.90686136	-4.73517456	4.34E-05	0.000949836	2.025260639
850	BACH1	-1.107460486	10.53166389	-4.731752024	4.38E-05	0.000958138	2.015865665
851	ARF5	0.552184198	11.49182352	4.730377147	4.40E-05	0.000960396	2.012091851
852	SLC6A9	-1.015839894	4.464867513	-4.730122983	4.40E-05	0.000960396	2.011394226
853	LGR4	2.006746049	8.109389194	4.729139609	4.41E-05	0.000961998	2.008695139
854	NUDT16L1	0.691589373	11.53715326	4.726039711	4.45E-05	0.000969508	2.000187293
855	HDGF	1.019869434	11.79154778	4.724897804	4.47E-05	0.000971571	1.997053461
856	JMJD7	0.649440278	13.18869369	4.722879972	4.49E-05	0.000976105	1.991516015
857	CKAP4	1.321273253	10.24367025	4.716296983	4.58E-05	0.000993663	1.973452948
858	EGFL8	-0.892031907	11.00385832	-4.71573277	4.59E-05	0.000994124	1.971904971
859	EHF	1.739198746	8.954024855	4.714073288	4.61E-05	0.000997019	1.967352161
860	ZNF761	-1.255357802	8.437260863	-4.71391866	4.61E-05	0.000997019	1.966927948
861	SLC27A3	0.998053434	11.72144622	4.712018378	4.64E-05	0.001001324	1.961714808
862	CHAT	1.502847056	4.32537882	4.711620986	4.64E-05	0.001001324	1.960624662
863	ZCCHC17	1.06647305	11.33410937	4.70795328	4.69E-05	0.001010804	1.950563834
864	GSX1	1.138100656	5.202777529	4.706392514	4.71E-05	0.001014191	1.946282863
865	HIST1H2AG	0.754545423	12.22522312	4.705081055	4.73E-05	0.001016043	1.942685868
866	AANAT	0.850869326	7.554049672	4.704959327	4.73E-05	0.001016043	1.942352007
867	LOXL4	-0.740111603	7.912793808	-4.704259666	4.74E-05	0.001016819	1.940433082
868	MGC16121	-1.579420318	7.775891009	-4.703754703	4.75E-05	0.001016819	1.939048174
869	DYRK1B	0.698737509	8.452829616	4.703497304	4.75E-05	0.001016819	1.93834224
870	HIST1H2AM	1.011141088	12.15522671	4.70167952	4.78E-05	0.001019908	1.933357011
871	SDCBP	-0.930509726	12.68682284	-4.701329147	4.78E-05	0.001019908	1.932396152
872	CPLX1	-0.953645927	7.179702387	-4.701076577	4.79E-05	0.001019908	1.931703514
873	FIS1	0.56564867	12.35388946	4.700855198	4.79E-05	0.001019908	1.931096418
874	ATP5B	-0.71713196	12.30050021	-4.700196866	4.80E-05	0.001020678	1.929291074
875	PACRGL	-0.886444247	7.522552018	-4.697609779	4.83E-05	0.001027149	1.922196863
876	KCNQ2	1.058260145	4.567189675	4.695758167	4.86E-05	0.001030389	1.917119795
877	C11orf61	-0.880994958	7.943527134	-4.695726905	4.86E-05	0.001030389	1.917034078
878	DOCK7	-0.820133554	8.586499649	-4.69519549	4.87E-05	0.001030795	1.915577009
879	MPST	0.784409179	13.21095324	4.694235404	4.88E-05	0.001031476	1.912944642
880	FLJ31306	-1.218747981	8.270472803	-4.694089611	4.88E-05	0.001031476	1.912544912
881	SLC7A9	-0.982118428	3.139766421	-4.693444448	4.89E-05	0.001031476	1.910776057
882	FAM91A1	-0.76879653	7.512703258	-4.693387478	4.89E-05	0.001031476	1.910619861
883	NHS	-1.102977806	6.824163711	-4.692999432	4.90E-05	0.001031476	1.909555966
884	DLG1	-0.984555709	10.5032173	-4.69215275	4.91E-05	0.00103283	1.907234689
885	BRPF1	0.589629497	8.780652575	4.690644133	4.93E-05	0.001036162	1.90309879
886	KCNJ10	1.474908304	4.436197239	4.689441482	4.95E-05	0.001038589	1.899801845
887	TCEAL3	-0.666476063	13.02791423	-4.689008004	4.96E-05	0.001038717	1.898613539
888	MGC2752	1.054367443	9.209212692	4.688151287	4.97E-05	0.001039333	1.896265047
889	CCM2	0.718449924	11.52276205	4.68802217	4.97E-05	0.001039333	1.895911106
890	RGPD5	-1.016470296	11.37744767	-4.685195113	5.01E-05	0.001046663	1.888161861
891	WDR27	-0.933555913	6.532574244	-4.682653945	5.05E-05	0.001053177	1.881196865
892	JAKMIP3	-1.063760772	5.293422998	-4.681504297	5.06E-05	0.001054352	1.87804602
893	SERPINI1	-0.888100599	6.244978929	-4.681325764	5.07E-05	0.001054352	1.877556724
894	DCAF4L2	1.667657229	4.591622216	4.681102572	5.07E-05	0.001054352	1.876945039
895	CPNE6	0.840607677	7.145086406	4.680014024	5.09E-05	0.001056486	1.873961798
896	MORF4L1	-0.604003348	14.5705952	-4.678042894	5.11E-05	0.001061321	1.868560046
897	C10orf11	0.761697238	8.703589852	4.677190525	5.13E-05	0.001062748	1.866224292
898	C3orf58	-1.398754788	8.229562349	-4.675855993	5.15E-05	0.001065657	1.862567392
899	DHX36	-0.942628822	10.58084976	-4.669438181	5.24E-05	0.001084347	1.844983446
900	TMEM71	-1.112212704	7.868630705	-4.668317014	5.26E-05	0.001086649	1.841911978
901	C6orf106	0.707750852	14.18722322	4.667274803	5.28E-05	0.001088709	1.83905691
902	GOLGA6A	-1.535496626	5.054281761	-4.666675993	5.28E-05	0.001089382	1.837416558
903	TIMM17A	-0.697169534	12.46660906	-4.664522098	5.32E-05	0.001094952	1.831516537
904	TNRC6B	1.303934413	11.56350425	4.663867667	5.33E-05	0.001095147	1.82972398
905	MAN1B1	0.611630369	10.48433218	4.663693418	5.33E-05	0.001095147	1.8292467
906	ATAT1	-1.089362995	4.153471559	-4.661498704	5.36E-05	0.001099896	1.823235464
907	MAGI2	-0.963254531	7.835640868	-4.661426662	5.37E-05	0.001099896	1.823038151
908	CDKL5	1.089931637	11.71504305	4.660811198	5.37E-05	0.001100636	1.821352501
909	GDAP1	1.012532522	4.037466698	4.65897379	5.40E-05	0.001105263	1.816320364
910	HEXIM2	0.751978927	10.68246232	4.658467423	5.41E-05	0.001105283	1.814933624
911	ZNF26	-1.028851772	8.764231619	-4.658205326	5.42E-05	0.001105283	1.814215853
912	UBR3	-1.15801497	7.921347327	-4.655999078	5.45E-05	0.00110937	1.808174131
913	SUCLA2	-1.205803446	8.360625267	-4.655719548	5.45E-05	0.00110937	1.807408681
914	SDC2	-0.808961284	9.916170772	-4.655605924	5.46E-05	0.00110937	1.807097542
915	GH1	0.955328375	5.568923082	4.655405404	5.46E-05	0.00110937	1.806548453
916	BSDC1	0.576144248	13.26115011	4.654684923	5.47E-05	0.001110463	1.804575582
917	NCKIPSD	0.929221841	7.819170772	4.653720813	5.49E-05	0.001111646	1.80193566
918	VASP	1.359250058	12.87809938	4.65308521	5.50E-05	0.001111646	1.800195303
919	KPNA1	-0.967784223	5.872080938	-4.652914714	5.50E-05	0.001111646	1.799728472
920	KIF5B	-1.064594692	8.559057107	-4.652804563	5.50E-05	0.001111646	1.799426871
921	C18orf25	-0.968420731	8.851715103	-4.65212931	5.51E-05	0.00111192	1.797578004
922	PSMC2	-0.67205588	11.98416292	-4.651616517	5.52E-05	0.00111192	1.796173989
923	LOC646938	0.786337489	5.480305381	4.651590166	5.52E-05	0.00111192	1.796101839
924	KCTD15	-0.853421185	7.679760185	-4.650677822	5.53E-05	0.001113641	1.793603925
925	ABHD14A	0.795196431	9.927841357	4.650186844	5.54E-05	0.001113714	1.792259703
926	PCK2	0.749172752	13.05411329	4.649905135	5.55E-05	0.001113714	1.791488437
927	FAM168A	0.807593914	7.738221335	4.648014765	5.58E-05	0.001118089	1.786313153
928	LSR	0.960715374	11.10420736	4.647795991	5.58E-05	0.001118089	1.785714235
929	ZDHHC22	1.209874507	5.920678977	4.646931091	5.59E-05	0.001119673	1.783346519
930	LENG1	0.969232582	7.944688937	4.645929627	5.61E-05	0.001121701	1.780605035
931	SLC26A10	-1.167181646	7.856860985	-4.645294358	5.62E-05	0.001122119	1.778866052
932	LPAR6	-1.417113623	8.939150867	-4.644520469	5.63E-05	0.001122119	1.776747662
933	RAB27A	-0.893782881	9.512887951	-4.644474928	5.63E-05	0.001122119	1.776623003
934	CRY1	-1.267433534	9.072856289	-4.644149333	5.64E-05	0.001122119	1.775731759
935	C3orf17	-0.685410174	11.01487139	-4.643940677	5.64E-05	0.001122119	1.775160616
936	LDLR	-1.128042713	14.47197682	-4.643180161	5.65E-05	0.00112338	1.773078925
937	PAM	-0.762650748	13.90810502	-4.642760794	5.66E-05	0.001123538	1.771931055
938	DYNC2LI1	-1.161469154	9.25054591	-4.642129396	5.67E-05	0.001124385	1.770202855
939	HIST1H1D	1.720113354	9.839273572	4.641449595	5.68E-05	0.00112539	1.768342211
940	IRF2	0.726512574	9.223476771	4.640888886	5.69E-05	0.001126011	1.766807562
941	MRPL52	0.604463567	11.21534674	4.638423064	5.73E-05	0.001132831	1.760059002
942	TXLNG	2.006001868	8.67988337	4.637591029	5.75E-05	0.001133415	1.757781987
943	ZNF565	-0.574926104	8.223757311	-4.637399796	5.75E-05	0.001133415	1.757258652
944	PRPF6	0.541729849	12.97945214	4.63714001	5.75E-05	0.001133415	1.756547718
945	NEK7	-1.342864468	9.399170778	-4.636307084	5.77E-05	0.001133947	1.754268362
946	TCEAL6	-0.679355046	12.70855431	-4.636243121	5.77E-05	0.001133947	1.754093327
947	HEG1	-0.846361225	7.41058541	-4.635271228	5.79E-05	0.001135925	1.751433768
948	STARD10	0.744226739	10.72143912	4.633994465	5.81E-05	0.001137824	1.74794008
949	GIGYF1	1.33786837	10.62538197	4.633959355	5.81E-05	0.001137824	1.747844008
950	CAB39	-1.058183008	9.57853435	-4.632822359	5.83E-05	0.001140355	1.744732908
951	C1orf172	0.654336285	10.84339359	4.631437984	5.85E-05	0.001143707	1.740945082
952	PLSCR1	-1.445656057	11.26317758	-4.630711273	5.86E-05	0.001144382	1.738956782
953	LACC1	1.305132603	7.836388493	4.630360955	5.87E-05	0.001144382	1.737998322
954	PAFAH1B2	-0.626820467	11.38685057	-4.630140304	5.87E-05	0.001144382	1.737394632
955	MRPL54	0.560024579	11.39824838	4.629608035	5.88E-05	0.001144938	1.735938391
956	PSRC1	1.254488959	8.437105643	4.626419116	5.93E-05	0.00115429	1.727214362
957	NPIPL2	-1.068660448	10.51895763	-4.624935946	5.96E-05	0.001157299	1.723157138
958	NTN1	1.126389736	5.416245974	4.624789815	5.96E-05	0.001157299	1.722757405
959	ATHL1	-1.345957061	10.38988469	-4.618560621	6.07E-05	0.00117701	1.705719801
960	LRRC39	-1.527492122	5.483496443	-4.616449569	6.11E-05	0.001181602	1.69994667
961	ANGEL2	-0.824002051	10.77723227	-4.616113157	6.11E-05	0.001181602	1.699026719
962	ANKRD19P	-1.097779525	2.759117866	-4.6160417	6.11E-05	0.001181602	1.698831315
963	HRASLS	1.31090291	5.639692862	4.615516218	6.12E-05	0.001181602	1.697394358
964	NKIRAS2	0.784184878	9.648093763	4.615272296	6.13E-05	0.001181602	1.696727353
965	CBWD2	-0.86761873	10.40835197	-4.614735386	6.14E-05	0.001181602	1.695259186
966	TMEM208	0.631980467	12.91941253	4.614631007	6.14E-05	0.001181602	1.694973768
967	E2F6	-0.696478258	10.03494121	-4.612719838	6.17E-05	0.001185846	1.689747978
968	AURKAIP1	0.691067464	13.53303279	4.612332529	6.18E-05	0.00118591	1.688688985
969	WDR52	-1.530729014	5.523290284	-4.611984745	6.19E-05	0.00118591	1.687738076
970	PLA2G12B	1.586836391	5.878922471	4.609693336	6.23E-05	0.001192241	1.681473219
971	SIGLEC11	1.595648647	8.261408971	4.609419528	6.23E-05	0.001192241	1.680724643
972	HIST1H2AB	1.269225636	6.940372573	4.608743115	6.24E-05	0.001193337	1.678875404
973	MGC16142	1.274298152	4.61472865	4.606199183	6.29E-05	0.001200872	1.671920978
974	DKFZP434I0714	-1.413129295	3.890581663	-4.605833713	6.30E-05	0.001200903	1.670921934
975	ERLEC1	-0.845348312	10.9151928	-4.604009714	6.33E-05	0.001205987	1.665936073
976	ESD	0.617911489	10.93923671	4.603310093	6.34E-05	0.001207181	1.66402376
977	DST	-1.079951484	10.77174028	-4.602553757	6.36E-05	0.001208575	1.661956482
978	LOC285074	-0.507321466	9.279508497	-4.601825057	6.37E-05	0.001209876	1.659964793
979	DCC	-0.86620271	2.966903521	-4.600294795	6.40E-05	0.001213975	1.655782446
980	NHLH2	0.864924175	4.855609979	4.599160924	6.42E-05	0.001216701	1.65268362
981	INTS12	-0.669615031	9.136345962	-4.598607165	6.43E-05	0.001216787	1.651170266
982	KDELC2	-1.143111316	5.510931369	-4.598429069	6.43E-05	0.001216787	1.650683558
983	DNAJC15	0.601591038	11.51909508	4.595359263	6.49E-05	0.001225389	1.642294771
984	DZIP1	-0.993313822	8.085531111	-4.595274319	6.49E-05	0.001225389	1.64206266
985	F2RL3	2.07510756	8.531198969	4.59439377	6.51E-05	0.001226811	1.639656588
986	CCDC125	1.658013166	9.487878256	4.593748146	6.52E-05	0.001226811	1.637892489
987	MLEC	1.008779646	12.47801801	4.593312505	6.53E-05	0.001226811	1.636702171
988	LBX2	1.077138465	5.514572358	4.593127577	6.53E-05	0.001226811	1.636196892
989	KRTAP2-1	1.181214855	6.703387253	4.593112649	6.53E-05	0.001226811	1.636156105
990	RFC1	1.35757983	10.80084235	4.591821835	6.56E-05	0.001228895	1.632629304
991	LGI3	1.672817696	10.31442942	4.589915727	6.59E-05	0.001234407	1.627421689
992	HIATL1	-0.824009728	9.92989522	-4.589197115	6.61E-05	0.001235718	1.625458487
993	HIST1H4E	2.596300106	7.039898778	4.586774535	6.65E-05	0.001241849	1.618840547
994	ZNF784	1.503081537	9.513110084	4.586430298	6.66E-05	0.001241849	1.617900216
995	SYCP2	-1.663531762	4.476011065	-4.586429322	6.66E-05	0.001241849	1.617897551
996	GEMIN8	0.609021317	8.145046376	4.583975281	6.71E-05	0.001247461	1.611194363
997	COBLL1	-1.090618347	8.149731921	-4.583971828	6.71E-05	0.001247461	1.61118493
998	ZMAT2	0.695736069	12.00422656	4.583817676	6.71E-05	0.001247461	1.610763886
999	MAGIX	0.955404472	8.367199462	4.58341303	6.72E-05	0.001247667	1.609658664
1000	METRN	1.078793888	11.00288654	4.579724846	6.79E-05	0.00125874	1.599585802
1001	COBRA1	0.586210214	11.44651984	4.579635471	6.79E-05	0.00125874	1.599341725
1002	PCID2	-0.644560439	10.32404387	-4.579300249	6.80E-05	0.00125874	1.598426266
1003	GPR39	0.9770686	7.872997883	4.578566116	6.81E-05	0.00125925	1.596421464
1004	POU6F1	-0.687607518	7.730362763	-4.578467928	6.81E-05	0.00125925	1.596153332
1005	C5orf22	-0.897372527	7.300159784	-4.577255334	6.84E-05	0.001262394	1.592842059
1006	KANK2	-0.77028184	14.43342773	-4.574071753	6.90E-05	0.001272739	1.584149266
1007	DHH	1.284502513	7.962498487	4.573178733	6.92E-05	0.001274747	1.581711058
1008	CCL1	0.89258105	4.312888901	4.572776279	6.92E-05	0.00127496	1.580612267
1009	PPP1R3D	1.504754285	9.184962105	4.57059815	6.97E-05	0.001280982	1.574665772
1010	FKBP8	1.014760111	7.04845809	4.570449664	6.97E-05	0.001280982	1.57426041
1011	SS18L1	-0.972304549	7.908130887	-4.56958773	6.99E-05	0.001282893	1.571907399
1012	SHOC2	-0.944961191	10.1324866	-4.569237674	7.00E-05	0.001282919	1.570951798
1013	CRCP	1.946763884	7.597071773	4.568114964	7.02E-05	0.001285402	1.567887046
1014	ZFP36L1	-0.697100535	15.09924916	-4.56765576	7.03E-05	0.001285402	1.56663356
1015	FIGNL1	-1.072670685	6.658517207	-4.567538195	7.03E-05	0.001285402	1.566312648
1016	SLC18A3	0.664603182	4.374506079	4.56693473	7.04E-05	0.00128637	1.564665412
1017	MTDH	-1.017975898	8.773552105	-4.566130138	7.06E-05	0.001288084	1.562469237
1018	BIRC6	-0.856216377	8.200444864	-4.565755281	7.07E-05	0.001288209	1.561446065
1019	COPS8	-0.648134582	10.44199507	-4.564541088	7.09E-05	0.001291448	1.558132038
1020	PPCDC	0.607345708	10.18560454	4.564149759	7.10E-05	0.001291637	1.557063976
1021	PARD6B	-1.375659634	8.939967272	-4.560785673	7.17E-05	0.00130271	1.547882964
1022	ELOVL5	-0.995048768	10.89529763	-4.560282991	7.18E-05	0.00130271	1.546511187
1023	SLC16A4	-0.89611851	7.555942416	-4.560080295	7.18E-05	0.00130271	1.545958053
1024	ELAVL3	0.871870733	4.394239136	4.559756695	7.19E-05	0.00130271	1.545074994
1025	ASPA	-1.135426828	8.010937529	-4.559482887	7.19E-05	0.00130271	1.544327821
1026	DDX24	1.745184677	11.6215979	4.558868801	7.21E-05	0.001303742	1.542652119
1027	CYB5B	-1.115051519	10.22723533	-4.554331004	7.30E-05	0.00131957	1.530270734
1028	CHCHD10	0.989614926	11.36197391	4.552329714	7.34E-05	0.00132551	1.52481091
1029	C14orf162	2.106255869	8.271861902	4.551561677	7.36E-05	0.00132551	1.522715702
1030	FBXW9	0.821533737	8.604476047	4.551489512	7.36E-05	0.00132551	1.522518839
1031	CD93	-0.888859398	10.49595794	-4.551418514	7.36E-05	0.00132551	1.522325161
1032	NDUFAF2	0.731589557	11.04936263	4.550322658	7.39E-05	0.001328405	1.51933579
1033	BNIP3	-0.854721215	11.73740671	-4.549890531	7.40E-05	0.001328771	1.518157031
1034	TRIM16L	-0.981112901	9.891990557	-4.547774945	7.44E-05	0.001334338	1.512386414
1035	CYSLTR1	1.252568251	7.171634733	4.54776381	7.44E-05	0.001334338	1.512356043
1036	TIMM17B	0.757029145	8.738395693	4.545710659	7.48E-05	0.001339586	1.506756192
1037	UBE2N	-0.598176207	11.7838466	-4.545512734	7.49E-05	0.001339586	1.506216388
1038	RAB28	-0.970273727	8.048199648	-4.545392531	7.49E-05	0.001339586	1.505888558
1039	RSPH3	0.597491422	10.10586618	4.54265467	7.55E-05	0.001346939	1.498422007
1040	MOGAT1	2.384221585	6.563106851	4.542615333	7.55E-05	0.001346939	1.498314735
1041	IFI16	-0.744161844	12.79792102	-4.542484693	7.55E-05	0.001346939	1.49795848
1042	TMEM170A	-0.745859363	10.59557239	-4.540606793	7.60E-05	0.00135134	1.492837675
1043	GIMAP6	-0.962488027	10.973687	-4.540465618	7.60E-05	0.00135134	1.492452724
1044	KAT6B	1.689466162	8.103050477	4.539527451	7.62E-05	0.001353243	1.489894616
1045	NICN1	0.624343828	10.26606435	4.539097802	7.63E-05	0.001353622	1.488723121
1046	VPS4B	-0.847488389	11.10323728	-4.538130474	7.65E-05	0.001355897	1.486085643
1047	FBXO24	0.687660126	7.48462244	4.53784989	7.66E-05	0.001355897	1.485320635
1048	MIA2	1.701964939	5.49910413	4.53569838	7.70E-05	0.001363003	1.479454853
1049	POLR3E	-0.539369899	10.39970361	-4.534786453	7.72E-05	0.001365279	1.476968767
1050	MAGEA6	1.641816937	5.10410264	4.533684501	7.75E-05	0.001367316	1.473964762
1051	CHADL	0.67054051	11.31539821	4.53360639	7.75E-05	0.001367316	1.47375183
1052	PLA2G16	0.563435084	15.0690993	4.533258274	7.76E-05	0.001367387	1.472802868
1053	LRRC37A3	-0.795877447	5.566576562	-4.532419549	7.78E-05	0.001369387	1.470516569
1054	RBM25	1.155049678	11.24872645	4.530029443	7.83E-05	0.001377504	1.464001749
1055	C3orf64	-1.83277794	5.376238709	-4.529702667	7.84E-05	0.001377504	1.46311109
1056	IFT20	0.590052183	9.843243512	4.529336304	7.85E-05	0.001377653	1.462112546
1057	SLC5A2	1.243905453	9.888467662	4.527337623	7.89E-05	0.001384275	1.456665292
1058	DTX3L	-0.721188212	8.891632707	-4.526817568	7.90E-05	0.001385038	1.455247995
1059	RASSF2	-0.828207642	12.89769206	-4.52069427	8.04E-05	0.001406948	1.43856253
1060	FBXO28	-0.625697524	8.595788888	-4.519091055	8.08E-05	0.001411071	1.434194598
1061	C9orf89	-0.55301174	12.82884552	-4.519020292	8.08E-05	0.001411071	1.434001813
1062	CNGB1	0.926273231	5.003239278	4.517641005	8.11E-05	0.00141534	1.430244213
1063	GCGR	0.680940672	5.317428816	4.516284696	8.14E-05	0.00141707	1.426549421
1064	KARS	-0.793494403	9.566417008	-4.515648403	8.16E-05	0.00141707	1.424816134
1065	RXRA	0.7397149	12.66594149	4.515613229	8.16E-05	0.00141707	1.42472032
1066	RNPC3	1.400115009	9.933141697	4.515369677	8.17E-05	0.00141707	1.424056887
1067	ANKRD40	-0.719063859	6.19277639	-4.514936829	8.18E-05	0.00141707	1.422877831
1068	FHL3	0.900827601	7.315303187	4.513372145	8.21E-05	0.001422123	1.418615892
1069	DUSP11	-0.758798555	8.789997557	-4.512692073	8.23E-05	0.001423576	1.416763574
1070	LBR	-0.860667321	12.47178394	-4.51174752	8.25E-05	0.001426115	1.414190974
1071	HIST1H4J	1.188903387	9.060028614	4.510150506	8.29E-05	0.001429977	1.409841553
1072	CLMP	0.815368389	9.709631482	4.510093744	8.29E-05	0.001429977	1.409686968
1073	MPP7	1.765383848	7.786589989	4.509835354	8.30E-05	0.001429977	1.408983279
1074	AP3S1	-0.620601062	12.41901646	-4.509358399	8.31E-05	0.001430511	1.407684381
1075	PCF11	-0.911280726	9.763975187	-4.509060523	8.32E-05	0.001430511	1.406873183
1076	TSEN2	-0.721744331	9.304651971	-4.507197333	8.36E-05	0.001435238	1.401799437
1077	NTPCR	0.849594011	10.13242241	4.507102881	8.36E-05	0.001435238	1.40154224
1078	DCST2	1.063712591	5.874193648	4.506945473	8.37E-05	0.001435238	1.401113615
1079	COX15	0.908564758	9.645799624	4.50639833	8.38E-05	0.001436169	1.399623755
1080	C17orf63	0.740803627	10.70387337	4.505240787	8.41E-05	0.001439621	1.396471898
1081	RPUSD3	0.811733073	8.668827177	4.504058868	8.44E-05	0.001443183	1.393253826
1082	SYNGAP1	1.271149759	4.333046099	4.502541619	8.47E-05	0.001448147	1.389122967
1083	CCDC14	-1.20663265	10.70441165	-4.502196614	8.48E-05	0.001448251	1.388183697
1084	PYCR2	0.530583465	12.70733379	4.501008703	8.51E-05	0.001450931	1.384949724
1085	TFAM	-0.846740453	9.258195417	-4.500913002	8.51E-05	0.001450931	1.384689194
1086	DEK	-1.406678429	10.54947434	-4.500409645	8.52E-05	0.001451454	1.383318911
1087	CAV1	-1.267123655	14.29768158	-4.499743522	8.54E-05	0.001451454	1.381505574
1088	GRHL1	-1.245025361	5.193982968	-4.499583947	8.54E-05	0.001451454	1.381071184
1089	LOC149837	0.943605922	5.380140328	4.499512644	8.55E-05	0.001451454	1.380877083
1090	PDCD10	-1.069342088	10.39275405	-4.49712244	8.61E-05	0.001460106	1.374370895
1091	IMPAD1	-0.815470441	8.259740824	-4.49563702	8.64E-05	0.001465004	1.370327884
1092	ATP10D	-0.960591892	8.796175555	-4.494560541	8.67E-05	0.001468197	1.367398087
1093	FAHD2A	0.642687621	10.51369868	4.493802515	8.69E-05	0.001469245	1.365335087
1094	CPT2	0.919292869	9.594168993	4.493677549	8.69E-05	0.001469245	1.364994992
1095	RNF150	0.863025487	7.187705597	4.49295875	8.71E-05	0.001470941	1.363038823
1096	ZNF639	-1.036020368	8.744327334	-4.49226518	8.73E-05	0.001472533	1.361151371
1097	CD58	-1.048575112	9.755287139	-4.491858585	8.74E-05	0.001472916	1.360044904
1098	LMX1A	0.740354504	5.437144397	4.490585292	8.77E-05	0.001476965	1.356580023
1099	MRGPRE	1.201025688	5.830971476	4.489841603	8.79E-05	0.001477728	1.354556387
1100	VEPH1	1.135162765	9.515231731	4.48977467	8.79E-05	0.001477728	1.354374259
1101	VANGL1	1.141563568	9.95197225	4.487314579	8.85E-05	0.001484691	1.347680638
1102	ZC3H6	1.662168327	10.63509663	4.487155148	8.85E-05	0.001484691	1.34724687
1103	TMEM174	0.738126212	5.52522765	4.487104995	8.86E-05	0.001484691	1.347110418
1104	EXTL3	0.560238024	11.07433369	4.486067379	8.88E-05	0.001484691	1.344287424
1105	T	0.964267335	6.900894737	4.485933602	8.89E-05	0.001484691	1.343923473
1106	FAM135A	-1.432599944	7.404347901	-4.485706431	8.89E-05	0.001484691	1.343305441
1107	NUDT8	0.844018246	9.169065274	4.485610806	8.89E-05	0.001484691	1.343045286
1108	ATP6V0CP3	0.896550493	9.902406307	4.485310962	8.90E-05	0.001484691	1.342229555
1109	MAN2C1	-0.650180701	10.48698217	-4.484729173	8.92E-05	0.001485838	1.340646816
1110	MAP3K13	1.235494236	8.182434111	4.482643223	8.97E-05	0.001492949	1.334972382
1111	HIST2H2AC	1.032445257	12.0280839	4.482439627	8.98E-05	0.001492949	1.334418565
1112	C6orf26	-1.034980502	8.582258716	-4.4819782	8.99E-05	0.001493591	1.333163418
1113	KLRG2	2.091664032	7.150526977	4.481320229	9.00E-05	0.001495075	1.331373691
1114	S100A3	-1.578838637	8.54821135	-4.480229205	9.03E-05	0.00149576	1.328406141
1115	PIGN	-1.060744246	5.917370098	-4.480212373	9.03E-05	0.00149576	1.328360359
1116	CCDC134	0.784509287	7.535378705	4.479344547	9.06E-05	0.00149576	1.326000004
1117	EXD2	0.575069803	6.954900878	4.47925707	9.06E-05	0.00149576	1.325762084
1118	PTBP2	-1.233405451	10.26983431	-4.479114813	9.06E-05	0.00149576	1.325375175
1119	TADA1	-0.774389661	7.468052761	-4.478990237	9.06E-05	0.00149576	1.325036357
1120	CDC14B	1.066201039	9.28154052	4.478988772	9.06E-05	0.00149576	1.325032374
1121	COL20A1	1.135776353	6.655587388	4.478679571	9.07E-05	0.00149576	1.324191427
1122	GUCY1B3	-0.984404585	8.428251119	-4.478097544	9.09E-05	0.001496932	1.322608499
1123	BBS1	-0.619323048	8.675676422	-4.477088067	9.11E-05	0.001499942	1.319863135
1124	TRIM46	1.230441972	7.278088144	4.4752162	9.16E-05	0.001506678	1.314772744
1125	MYH9	-0.655394834	13.68369026	-4.473675281	9.20E-05	0.001509199	1.310582654
1126	NRGN	1.25162534	11.23644852	4.473598189	9.21E-05	0.001509199	1.310373034
1127	ANKLE2	-0.932062058	8.525595275	-4.473483472	9.21E-05	0.001509199	1.310061106
1128	SUMO2	0.652214063	14.18543408	4.47313623	9.22E-05	0.001509199	1.309116928
1129	CDHR2	0.838318154	6.090510034	4.473095215	9.22E-05	0.001509199	1.309005404
1130	MIS12	-0.774931543	8.666894022	-4.472370483	9.24E-05	0.001511007	1.307034851
1131	C21orf30	1.061004309	7.490897522	4.471990207	9.25E-05	0.001511327	1.306000903
1132	GMEB1	0.809231457	10.07448374	4.471677344	9.26E-05	0.001511355	1.305150258
1133	FBXO46	0.637283566	10.6441048	4.470161481	9.30E-05	0.001516604	1.301028941
1134	C12orf65	1.164497131	10.16642254	4.468661881	9.34E-05	0.001521534	1.29695211
1135	UIMC1	-0.599248762	12.12899795	-4.46827661	9.35E-05	0.001521534	1.295904752
1136	YTHDF2	0.579796395	12.70947968	4.467658203	9.36E-05	0.001521534	1.294223651
1137	VHLL	-1.193978373	3.676052778	-4.467513944	9.37E-05	0.001521534	1.293831499
1138	ANKRD17	0.885651375	11.90388092	4.467392074	9.37E-05	0.001521534	1.293500211
1139	LY6G6C	0.652364933	5.906426263	4.467198467	9.38E-05	0.001521534	1.292973917
1140	STXBP1	-0.620830721	8.539039858	-4.466649325	9.39E-05	0.001521918	1.29148118
1141	UQCRB	0.836100965	11.95834396	4.466502308	9.39E-05	0.001521918	1.291081548
1142	NSRP1	-0.83343969	10.5983861	-4.466080128	9.41E-05	0.001522435	1.289933962
1143	ZNF148	1.017546118	11.54676837	4.465262778	9.43E-05	0.001524679	1.287712274
1144	CHRD	-0.754152621	9.950592024	-4.463713388	9.47E-05	0.00152909	1.283501006
1145	C12orf51	-0.630023477	9.437427064	-4.463648481	9.47E-05	0.00152909	1.283324594
1146	FAM151A	1.266350703	4.981781374	4.462960534	9.49E-05	0.001530779	1.281454841
1147	ADAM8	-0.920069064	13.08186138	-4.46264546	9.50E-05	0.001530834	1.280598527
1148	PAIP2	-0.924725051	12.56874812	-4.457814484	9.63E-05	0.001548808	1.267470349
1149	RECQL5	0.549796908	8.737098702	4.45744871	9.64E-05	0.001548808	1.266476475
1150	CNDP1	-0.900389755	3.976711295	-4.457057061	9.65E-05	0.001548808	1.265412309
1151	NDUFA2	0.636511564	12.95925442	4.457009765	9.65E-05	0.001548808	1.265283801
1152	FFAR1	0.836803825	5.964069732	4.456761624	9.66E-05	0.001548808	1.26460958
1153	ASPSCR1	0.711006597	8.948331264	4.45634872	9.67E-05	0.001549306	1.263487698
1154	EWSR1	-0.678432567	9.612763729	-4.454073409	9.73E-05	0.001555157	1.257305933
1155	TMEM104	0.680727524	11.00230496	4.453799031	9.74E-05	0.001555157	1.256560523
1156	AQP8	0.774695507	6.066551618	4.453706546	9.75E-05	0.001555157	1.256309268
1157	PRMT3	-0.83263112	6.790323779	-4.4536293	9.75E-05	0.001555157	1.256099413
1158	ASB16	1.292321887	8.169747242	4.453533522	9.75E-05	0.001555157	1.255839214
1159	SLC39A3	1.111930122	7.935829621	4.452974739	9.77E-05	0.001555819	1.254321198
1160	CTSO	-0.769714553	7.686416501	-4.450408011	9.84E-05	0.00156497	1.247348797
1161	USP3	-0.623232548	9.520236517	-4.450142107	9.85E-05	0.00156497	1.246626528
1162	SPACA4	0.717820068	4.87545052	4.449123801	9.87E-05	0.001568201	1.243860603
1163	ELF1	-0.861383684	10.20259299	-4.447217199	9.93E-05	0.001575441	1.238682231
1164	HDX	-0.745457752	5.366371644	-4.446737604	9.94E-05	0.001575447	1.237379714
1165	COL27A1	-0.909986044	12.05029523	-4.446620877	9.94E-05	0.001575447	1.237062702
1166	UTP20	0.918132675	9.096124946	4.446090321	9.96E-05	0.001576195	1.235621821
1167	C20orf151	1.001845791	4.592722015	4.445861228	9.97E-05	0.001576195	1.234999661
1168	LOC254128	1.158357321	8.745990387	4.44497752	9.99E-05	0.001577225	1.232599792
1169	TMEM47	-1.640526454	8.733972177	-4.444948755	9.99E-05	0.001577225	1.232521678
1170	APP	-0.794282561	10.49041884	-4.444743911	1.00E-04	0.001577225	1.231965403
1171	NEIL1	-0.823387528	11.4088081	-4.443853659	0.00010024	0.001579911	1.229547887
1172	DSEL	-1.175334282	6.11009666	-4.441401037	0.000100947	0.001589697	1.222888202
1173	SIAE	-1.010946246	7.939899034	-4.440696558	0.00010115	0.001590752	1.220975446
1174	EPS15	-0.588138355	8.964888012	-4.440511899	0.000101204	0.001590752	1.220474082
1175	ZNF576	0.802159837	8.207110941	4.440283721	0.00010127	0.001590752	1.219854564
1176	C3orf27	0.93988266	4.713230892	4.439510727	0.000101494	0.001591907	1.217755894
1177	BCL2L13	0.530455613	10.42403885	4.439398929	0.000101527	0.001591907	1.217452367
1178	CAMSAP2	-1.177181143	9.190514946	-4.439146929	0.0001016	0.001591907	1.216768209
1179	CPT1B	-0.834847712	8.699330925	-4.438136519	0.000101894	0.001595175	1.214025114
1180	FN3K	1.246537598	4.870638264	4.437255724	0.000102152	0.001597858	1.211634003
1181	ABCG1	0.919421216	11.41352651	4.436123957	0.000102483	0.001600885	1.208561721
1182	CCDC124	0.706958737	10.56086334	4.436007717	0.000102517	0.001600885	1.208246186
1183	CACNA1B	1.601789776	7.85212126	4.434559004	0.000102943	0.001606189	1.204313779
1184	KLF1	0.849767741	5.411586504	4.43301844	0.000103398	0.001611695	1.200132341
1185	C11orf84	0.655327293	7.471626197	4.432777959	0.000103469	0.001611695	1.199479648
1186	NUCB1	0.962888564	9.623102989	4.431077814	0.000103974	0.001618201	1.194865471
1187	FBLIM1	-1.132764926	9.6387674	-4.429279413	0.00010451	0.001623444	1.189985024
1188	RAB23	-1.021410956	8.098733662	-4.429131156	0.000104555	0.001623444	1.189582707
1189	TAP2	-0.80314263	6.242718579	-4.429071836	0.000104572	0.001623444	1.189421733
1190	TUT1	0.826018824	7.813392442	4.427966256	0.000104904	0.001627231	1.186421677
1191	C3orf62	-0.862391234	6.467279358	-4.427201058	0.000105134	0.00162944	1.184345357
1192	DLEU2	-1.248770435	4.614079786	-4.424901652	0.000105828	0.001637468	1.178106504
1193	POLL	0.558949245	8.619441388	4.424171174	0.000106049	0.001638186	1.176124676
1194	RNF43	1.079578263	9.056328736	4.42416777	0.00010605	0.001638186	1.176115441
1195	ALCAM	1.15620733	9.816817814	4.423574757	0.00010623	0.001639607	1.174506616
1196	TFCP2L1	1.689866734	9.894745817	4.422350393	0.000106603	0.001643574	1.171185099
1197	MAS1L	1.537713867	5.731502003	4.42215081	0.000106664	0.001643574	1.170643676
1198	METTL18	-1.091873807	8.414666193	-4.421325246	0.000106916	0.001644737	1.168404173
1199	ASAH1	-1.20885284	11.99902878	-4.4199902	0.000107325	0.001649667	1.164782782
1200	LCE3A	0.716340923	5.032383402	4.417381722	0.000108129	0.001657339	1.157707797
1201	SSX2	1.491223953	6.147073139	4.41737474	0.000108131	0.001657339	1.157688859
1202	DDX21	-1.236432632	11.22985049	-4.417281855	0.00010816	0.001657339	1.157436943
1203	P2RX2	0.994557078	7.158703006	4.416953348	0.000108261	0.001657339	1.156545998
1204	ATPAF1	-0.671492732	9.679212674	-4.416927585	0.000108269	0.001657339	1.156476129
1205	GADD45GIP1	0.600008181	12.54309341	4.416423485	0.000108425	0.001658366	1.155108985
1206	RDH11	0.725530616	10.62679323	4.415079943	0.000108843	0.001663384	1.151465397
1207	KIAA0226L	-1.063657791	7.727830445	-4.414542618	0.00010901	0.001664576	1.150008278
1208	TCOF1	0.864441192	12.80730638	4.413797322	0.000109243	0.00166676	1.147987241
1209	DNMBP	-0.871045345	7.691881465	-4.413094428	0.000109463	0.001668746	1.146081252
1210	DKFZP434F142	-1.345624376	10.14921077	-4.412377688	0.000109687	0.001670124	1.144137783
1211	NPTN	-1.267763577	10.57743668	-4.411979629	0.000109812	0.001670124	1.14305846
1212	HIGD1A	-0.73586701	12.73071045	-4.411947794	0.000109822	0.001670124	1.142972143
1213	CYCS	-1.028148112	10.78744715	-4.411644245	0.000109918	0.001670209	1.142149096
1214	SPAG1	-1.370875386	5.093722611	-4.411015641	0.000110115	0.00167185	1.140444726
1215	ERAL1	0.67939637	8.257431811	4.410205402	0.000110371	0.001674362	1.138247956
1216	C17orf39	0.723595461	7.248388381	4.409005454	0.00011075	0.001678195	1.134994738
1217	LY6G6F	1.402256103	5.235577707	4.408651519	0.000110862	0.001678195	1.134035208
1218	STAG1	-0.98909139	6.89613057	-4.408551642	0.000110894	0.001678195	1.133764444
1219	MAP3K11	0.855503098	10.72860763	4.408231967	0.000110995	0.001678365	1.132897812
1220	AMN1	-1.177640126	5.155892326	-4.407334908	0.00011128	0.001679995	1.130465979
1221	TLR5	0.86692713	8.663028714	4.407069296	0.000111365	0.001679995	1.129745954
1222	DRP2	0.974224391	3.901501319	4.407041093	0.000111374	0.001679995	1.129669499
1223	LOC113230	1.230253199	7.187198091	4.406016875	0.000111701	0.001683558	1.126893122
1224	SFR1	-0.838523643	8.978834128	-4.405009438	0.000112023	0.001685531	1.124162362
1225	TFDP1	-0.722595479	8.263550956	-4.404901645	0.000112057	0.001685531	1.123870186
1226	COPS5	-0.747588001	11.86575726	-4.404693915	0.000112124	0.001685531	1.123307133
1227	CYHR1	0.661073953	12.0611896	4.404476017	0.000112194	0.001685531	1.122716526
1228	ZNF174	0.901529434	7.884944076	4.403050982	0.000112652	0.001691047	1.118854154
1229	FAM206A	-0.737071067	8.870272274	-4.402747003	0.00011275	0.001691154	1.118030293
1230	FMR1	-0.950504027	9.058751252	-4.401644749	0.000113105	0.001693872	1.115043001
1231	GPR19	-1.260690846	4.033997053	-4.401621781	0.000113113	0.001693872	1.114980757
1232	ANG	0.656168618	12.22694132	4.397901441	0.000114322	0.001709087	1.104899212
1233	C21orf119	0.606723184	8.813458109	4.39765	0.000114404	0.001709087	1.104217911
1234	CTSZ	1.182872498	11.1102127	4.395434205	0.000115131	0.001718565	1.098214388
1235	EFNA4	0.772201737	8.498381243	4.394876327	0.000115315	0.001719928	1.096702963
1236	CHN2	-0.977589172	3.578615748	-4.393977362	0.000115611	0.001722972	1.09426754
1237	RNF170	-0.78597555	8.67923857	-4.392044664	0.000116252	0.001729875	1.08903195
1238	DDX52	0.971013809	9.401640184	4.392018295	0.000116261	0.001729875	1.088960523
1239	C19orf66	-0.599287439	12.28957698	-4.391256595	0.000116514	0.001732259	1.08689725
1240	NMD3	-0.99839769	10.09835169	-4.388973302	0.000117276	0.001742206	1.080712793
1241	BNIP2	-0.986064084	10.86974111	-4.387712058	0.0001177	0.001745522	1.077296926
1242	ORC5	-0.535656993	8.56735206	-4.38756773	0.000117748	0.001745522	1.076906049
1243	LOC339290	-0.591732236	8.808331375	-4.387470875	0.000117781	0.001745522	1.076643744
1244	POLR1C	-0.728557372	9.950296282	-4.387028967	0.00011793	0.00174581	1.075446975
1245	MPND	0.875913888	10.73341653	4.386856276	0.000117988	0.00174581	1.074979304
1246	PSD	0.739841146	3.282093405	4.384737785	0.000118704	0.00175362	1.069242444
1247	CRK	-0.865738652	9.430049841	-4.383458812	0.000119139	0.001758643	1.065779284
1248	PLK4	-1.329959325	4.083674196	-4.383088515	0.000119265	0.001759109	1.064776648
1249	ZC3H13	1.560751926	9.239935837	4.380180512	0.00012026	0.001772377	1.056903419
1250	DNAJA3	-0.601625358	10.98326114	-4.378614258	0.000120799	0.001778915	1.052663361
1251	TOB2	0.672532424	11.09915813	4.376982373	0.000121363	0.001785192	1.048245983
1252	OTUD7A	2.702232942	9.181103478	4.376315748	0.000121594	0.001785192	1.046441586
1253	NAPB	-0.885103589	4.383645825	-4.376022431	0.000121696	0.001785192	1.045647668
1254	PRKACA	0.791133538	8.064349466	4.375921718	0.000121731	0.001785192	1.04537507
1255	ZNF300	-1.06397455	5.029760007	-4.375721305	0.000121801	0.001785192	1.044832623
1256	CST2	1.671423316	4.969145311	4.375672988	0.000121818	0.001785192	1.044701846
1257	JAK1	1.527264034	11.0355701	4.375447229	0.000121896	0.001785192	1.044090802
1258	PIAS4	0.957123852	8.553221855	4.374941141	0.000122073	0.001786368	1.042721044
1259	WIPF2	0.607193017	12.03786013	4.374208489	0.000122328	0.001788704	1.040738134
1260	STATH	0.952179313	2.996788785	4.37199168	0.000123105	0.001798032	1.034738824
1261	SYMPK	0.732842139	12.51438597	4.371798404	0.000123173	0.001798032	1.034215797
1262	JAGN1	0.506171147	12.01504271	4.371562452	0.000123256	0.001798032	1.033577292
1263	ZNF330	-0.663762418	10.49316587	-4.370983578	0.00012346	0.001799596	1.032010839
1264	PPP1R9A	1.075178003	11.25722911	4.369315677	0.000124049	0.001805459	1.027497701
1265	IL13	-2.649857481	4.721340058	-4.369296244	0.000124056	0.001805459	1.027445119
1266	LRFN1	2.0037929	9.006005974	4.368644716	0.000124287	0.001807408	1.025682268
1267	NPB	0.871666878	5.180038556	4.367736296	0.00012461	0.001809398	1.023224434
1268	LOC645591	1.843264715	4.24927995	4.367712433	0.000124618	0.001809398	1.023159874
1269	NDUFA12	0.58756958	11.71257618	4.367279968	0.000124772	0.001809876	1.021989832
1270	GFER	0.683984134	10.00168529	4.367073738	0.000124846	0.001809876	1.021431882
1271	SNORA70	-0.871121635	9.690189397	-4.366542418	0.000125035	0.001811213	1.019994435
1272	MED9	0.621134566	10.10353179	4.365734548	0.000125324	0.001812626	1.017808881
1273	LOC283481	0.998122418	8.122296579	4.365724374	0.000125328	0.001812626	1.017781356
1274	PDCD7	1.27271906	12.02222856	4.365271379	0.00012549	0.001813563	1.016555896
1275	RSL24D1	-1.192579489	10.49558763	-4.364517516	0.00012576	0.00181606	1.014516574
1276	FAM120A	0.843070767	11.32257013	4.363782892	0.000126024	0.001818459	1.012529373
1277	SORBS2	0.859388496	10.01385802	4.363511898	0.000126122	0.001818459	1.011796338
1278	FBXO11	-0.862643999	11.20063979	-4.362484734	0.000126492	0.001821781	1.009017963
1279	CDC37L1	-0.978688369	8.945056566	-4.362330066	0.000126548	0.001821781	1.008599614
1280	ARHGEF6	-0.897764332	7.603071733	-4.357682485	0.000128238	0.001843227	0.996030288
1281	ACOT11	0.96042529	9.225826317	4.357647098	0.000128251	0.001843227	0.995934596
1282	SLC19A1	0.86547921	10.07361738	4.357232439	0.000128402	0.001843227	0.994813301
1283	TBX5	1.181873924	8.777175242	4.357147202	0.000128434	0.001843227	0.994582813
1284	RBBP7	-0.566832079	13.16273776	-4.355001731	0.000129222	0.001852678	0.988781579
1285	ZNF383	-0.880804642	6.404359562	-4.354409987	0.000129441	0.001852678	0.98718165
1286	PEX2	-0.739567007	9.714686995	-4.35428816	0.000129486	0.001852678	0.986852266
1287	MAP4K2	0.679545263	8.768910578	4.35427588	0.00012949	0.001852678	0.986819064
1288	RPL23AP53	0.652295334	12.0508871	4.35373738	0.00012969	0.001854102	0.985363146
1289	GYPB	0.86703565	3.191549868	4.353256382	0.000129868	0.001855223	0.984062725
1290	HLTF	1.589736258	9.533213673	4.352633447	0.000130099	0.001855643	0.982378617
1291	RAC1	-0.602086753	12.32803784	-4.352576112	0.00013012	0.001855643	0.982223613
1292	PRKCG	0.781851708	4.323311788	4.352371044	0.000130196	0.001855643	0.981669223
1293	CPM	1.16075412	12.28407637	4.351503818	0.000130519	0.001858817	0.979324792
1294	NTHL1	0.874782237	10.32649755	4.351139159	0.000130654	0.001859329	0.978339015
1295	A2ML1	1.092890371	8.750685852	4.350790911	0.000130784	0.001859756	0.977397619
1296	IKZF1	-1.393108374	9.034359943	-4.349644925	0.000131213	0.001864422	0.974299873
1297	PLXNA4	1.235034221	7.054295556	4.348689926	0.000131571	0.001868082	0.971718527
1298	CSGALNACT2	-0.886901618	9.926008988	-4.347642918	0.000131964	0.001871953	0.968888632
1299	NKAPP1	1.40012963	8.136394709	4.347429991	0.000132044	0.001871953	0.968313141
1300	ECSIT	0.557923728	11.14000869	4.345633648	0.000132723	0.001878708	0.963458323
1301	MOGAT3	1.164872122	5.984173869	4.344371394	0.000133201	0.001884051	0.960047211
1302	TTC23L	0.868923846	6.835772676	4.34328489	0.000133615	0.001888464	0.957111223
1303	CCDC8	0.783353677	9.743456413	4.342917769	0.000133755	0.001889008	0.956119214
1304	CDK8	-1.032910097	7.644289647	-4.34264241	0.00013386	0.001889059	0.955375172
1305	OR7E47P	-0.90133123	9.286903322	-4.342369089	0.000133964	0.0018891	0.954636645
1306	ANGEL1	0.68356746	7.83321089	4.341874832	0.000134153	0.001890333	0.953301165
1307	THAP3	0.640664683	10.07987507	4.341295645	0.000134375	0.001892025	0.951736251
1308	MAML1	-0.569843129	12.19694509	-4.340719495	0.000134596	0.001893704	0.950179589
1309	TES	1.086031014	11.71306058	4.340081742	0.000134841	0.001895037	0.94845654
1310	TOP1	-1.042672992	11.2365962	-4.339943154	0.000134894	0.001895037	0.948082119
1311	CCDC47	-0.746813784	11.84868022	-4.339153107	0.000135199	0.001897879	0.945947706
1312	TAS2R19	-1.107638658	3.330164802	-4.338360178	0.000135505	0.00189931	0.943805593
1313	THBD	-0.972979081	14.14416425	-4.33660326	0.000136185	0.001905979	0.939059568
1314	ALG12	0.68489918	7.962244386	4.335216382	0.000136725	0.001912093	0.935313454
1315	TLX1	1.145224011	3.453941932	4.331862936	0.000138038	0.001929013	0.926256547
1316	PARL	-0.528610035	9.969550218	-4.331279673	0.000138268	0.001930773	0.92468145
1317	SLC35A5	-0.753777557	7.788426447	-4.330672882	0.000138507	0.001932666	0.923042866
1318	ATP2B3	0.757856774	5.899627261	4.330157965	0.000138711	0.001934056	0.92165242
1319	ZNF771	1.000625207	7.773589887	4.328591233	0.000139332	0.001941258	0.917421959
1320	WDR31	0.898485823	4.903072694	4.327834485	0.000139633	0.001942693	0.91537873
1321	IRGC	0.793976119	5.606919401	4.327807195	0.000139643	0.001942693	0.915305048
1322	CASZ1	0.859703291	6.232275958	4.326330077	0.000140233	0.001949433	0.911317048
1323	SNX3	-0.770618071	13.45005752	-4.325508593	0.000140561	0.001952544	0.909099302
1324	KLK2	0.852771458	6.273159702	4.324285549	0.000141052	0.001957697	0.905797647
1325	HIP1	1.719954107	9.073718618	4.324060613	0.000141143	0.001957697	0.905190447
1326	KAT7	-0.75934129	7.513035936	-4.321978081	0.000141983	0.001967029	0.899569137
1327	JKAMP	-0.804579643	10.75765701	-4.321869308	0.000142027	0.001967029	0.899275546
1328	CCBL2	-0.841163461	8.930546083	-4.321006322	0.000142376	0.001967453	0.896946312
1329	EDC3	0.758876245	8.860784809	4.320595529	0.000142543	0.001967453	0.895837605
1330	MFSD8	-0.735967382	6.709661107	-4.32058273	0.000142548	0.001967453	0.895803061
1331	C9orf82	-1.331895041	7.380285024	-4.320382347	0.00014263	0.001967453	0.895262246
1332	ERC2	1.478937427	5.360613343	4.320350791	0.000142643	0.001967453	0.895177082
1333	SNCB	1.586225148	5.866173968	4.32023043	0.000142692	0.001967453	0.894852242
1334	ZNF382	-1.27198198	4.214026858	-4.31947366	0.000143	0.001970241	0.892809863
1335	ARL17A	0.535960115	8.468696985	4.318873242	0.000143245	0.001970839	0.891189508
1336	PPID	-0.740179526	9.887985088	-4.318848024	0.000143255	0.001970839	0.891121452
1337	CDC42BPA	-0.833964851	9.076284243	-4.317784072	0.00014369	0.001975363	0.888250285
1338	HERC2P2	-1.082817333	11.11437826	-4.31723868	0.000143913	0.001975645	0.886778562
1339	MASTL	-0.758401463	6.504279489	-4.317215864	0.000143923	0.001975645	0.886716995
1340	C20orf29	0.590591342	9.737495371	4.316575009	0.000144186	0.001976448	0.884987724
1341	TIMM8B	0.609955378	13.05474586	4.316510313	0.000144212	0.001976448	0.884813153
1342	HS3ST3B1	-0.762875371	6.930781992	-4.316297564	0.0001443	0.001976448	0.884239088
1343	YWHAE	-0.557970825	11.01320477	-4.315188376	0.000144756	0.001980914	0.881246263
1344	SRSF11	-1.072815669	12.42544063	-4.314989177	0.000144838	0.001980914	0.880708799
1345	PDIA6	-0.649675833	12.62866614	-4.314129068	0.000145194	0.001984315	0.878388192
1346	SLC35B2	0.552558786	11.63298605	4.313514083	0.000145448	0.001985178	0.876729001
1347	C3orf22	1.106715378	5.582130712	4.313461386	0.00014547	0.001985178	0.876586832
1348	CIB2	0.980718162	8.376460668	4.313109745	0.000145616	0.001985712	0.875638156
1349	NAT8B	1.025365879	6.346983376	4.31189623	0.00014612	0.001990065	0.872364405
1350	PPME1	1.604217293	6.819533332	4.311826996	0.000146149	0.001990065	0.872177635
1351	ZNF511	0.560185161	10.82341168	4.310770995	0.000146589	0.001994601	0.869329004
1352	SLC4A1AP	-0.582512881	9.966599948	-4.31036973	0.000146757	0.001994941	0.868246608
1353	ZNF571	-1.29635991	6.23684779	-4.310198224	0.000146829	0.001994941	0.867783984
1354	PTH2	1.378532615	6.96938024	4.309829574	0.000146983	0.001995581	0.866789597
1355	ALG1L	0.666196882	9.172230304	4.308914076	0.000147367	0.001999333	0.864320238
1356	RASSF3	0.841549884	5.899767069	4.308190147	0.000147671	0.002002	0.862367685
1357	METTL10	-0.781870738	8.627203666	-4.307275405	0.000148056	0.002005761	0.859900587
1358	AP1G2	-0.543952681	8.862447185	-4.306873625	0.000148226	0.002006597	0.858817006
1359	RAPGEFL1	-1.012148115	4.503330899	-4.306269502	0.000148481	0.002007357	0.857187764
1360	CCNYL1	-0.941939709	8.371907231	-4.306230302	0.000148497	0.002007357	0.857082048
1361	OPA3	1.815935513	7.908035818	4.305294679	0.000148894	0.002010855	0.854558903
1362	LOC648987	0.819258532	7.758585456	4.305109378	0.000148972	0.002010855	0.854059209
1363	PSME4	-0.737895649	9.353268324	-4.304405273	0.000149271	0.002013431	0.852160516
1364	ANKRD10	-1.000845466	10.45148528	-4.302665021	0.000150013	0.002021967	0.847468057
1365	CA1	2.032099227	6.663845167	4.302236491	0.000150196	0.002022971	0.846312624
1366	LRCH1	-1.126153804	4.968631827	-4.30095644	0.000150744	0.00202889	0.84286143
1367	MUC5AC	0.857570645	6.856098587	4.300229201	0.000151057	0.002031626	0.8409008
1368	KCNAB3	-0.818313656	5.693741712	-4.299696399	0.000151286	0.002033241	0.83946442
1369	TCERG1L	1.051662664	4.878619022	4.298393914	0.000151848	0.002039322	0.835953231
1370	DNA2	-1.155743354	4.875363282	-4.297191737	0.000152369	0.002044838	0.832712674
1371	MAP4K3	-1.050670241	7.10050026	-4.29629146	0.00015276	0.002046558	0.830286049
1372	PPAPDC1B	-0.554515367	9.112570879	-4.296228763	0.000152787	0.002046558	0.83011706
1373	ESR1	-1.213706869	5.610509369	-4.296137366	0.000152827	0.002046558	0.829870713
1374	LILRB2	-0.870151334	11.57021637	-4.295030994	0.000153309	0.002051538	0.826888769
1375	H2AFJ	0.550660014	14.41157042	4.293524864	0.000153967	0.002057995	0.822829668
1376	PROSC	0.550633921	11.00054402	4.291150117	0.000155012	0.002069861	0.81643029
1377	SS18L2	0.503154881	12.56436801	4.290093193	0.000155479	0.002074608	0.813582401
1378	CTAGE5	-0.928245226	9.940534361	-4.288538217	0.000156168	0.002080571	0.809392814
1379	COLQ	-1.081664843	5.122262578	-4.288429126	0.000156217	0.002080571	0.809098904
1380	SPRN	0.893512007	5.012956891	4.288329681	0.000156261	0.002080571	0.80883098
1381	MUSK	0.795382732	5.663822228	4.287021656	0.000156844	0.002086837	0.805307079
1382	HHAT	0.674575354	9.590116524	4.286193049	0.000157214	0.002087006	0.803074891
1383	KIAA0494	0.998407778	12.30463575	4.286170317	0.000157224	0.002087006	0.803013655
1384	DUOX2	-1.158623376	7.563296827	-4.286146239	0.000157235	0.002087006	0.802948792
1385	WAS	0.795681553	7.575125013	4.285989787	0.000157305	0.002087006	0.802527339
1386	TP73	1.141650767	5.996004566	4.284591771	0.000157932	0.002093832	0.798761495
1387	CRYBB3	1.076597237	7.475300288	4.283630984	0.000158364	0.002098069	0.79617359
1388	DGKQ	1.013967008	6.573936323	4.282747876	0.000158762	0.002101824	0.793795035
1389	NPIP	-0.764239166	15.07404911	-4.282502435	0.000158873	0.002101824	0.793133988
1390	MRE11A	1.275979871	8.159844752	4.28146571	0.000159343	0.002105944	0.790341876
1391	RAPGEF2	-0.792019698	11.51170939	-4.281305746	0.000159415	0.002105944	0.789911074
1392	C1orf190	1.103018037	7.869095996	4.281065514	0.000159524	0.002105944	0.78926411
1393	HDGFRP2	0.595253869	9.075090136	4.280456064	0.000159801	0.00210786	0.787622847
1394	WDR24	0.733788427	8.775133757	4.280247541	0.000159896	0.00210786	0.787061302
1395	MINPP1	-1.256298225	7.16584074	-4.278551186	0.000160669	0.002116557	0.782493333
1396	ARHGAP23	-0.76349318	12.25712134	-4.277375789	0.000161207	0.002122143	0.779328462
1397	ST3GAL3	0.63693004	8.868434215	4.276409078	0.000161651	0.00212516	0.776725658
1398	ANK3	0.836256681	12.24500617	4.276379453	0.000161665	0.00212516	0.776645895
1399	LAMC1	-0.764404788	11.36058011	-4.275720273	0.000161968	0.002127645	0.774871182
1400	WNT2B	1.062169736	6.573421342	4.275020624	0.000162291	0.00213038	0.772987585
1401	NGLY1	-0.600876238	12.36392291	-4.273368715	0.000163055	0.002137397	0.768540608
1402	FA2H	0.918669551	9.412483429	4.272986059	0.000163232	0.002138218	0.767510547
1403	TGFA	-1.344957296	5.012714462	-4.272360023	0.000163523	0.002140522	0.76582539
1404	FAM24B	-0.717954311	7.356610659	-4.271609667	0.000163873	0.002143587	0.763805667
1405	ACADS	0.712268997	8.031893828	4.270658754	0.000164316	0.002147168	0.761246232
1406	BET3L	1.715642269	3.972895043	4.27044974	0.000164414	0.002147168	0.760683679
1407	UBE2L6	0.723419472	10.8407895	4.270227818	0.000164518	0.002147168	0.760086391
1408	FLJ31715	-1.026979624	4.286789913	-4.270035529	0.000164608	0.002147168	0.759568864
1409	NEDD4	-1.118349313	8.137153313	-4.26878901	0.000165192	0.002153282	0.756214118
1410	RND3	-1.279921623	10.91364775	-4.26682519	0.000166117	0.002162054	0.750929389
1411	PIK3R2	0.719609815	5.81770514	4.266657303	0.000166196	0.002162054	0.750477625
1412	FAM173A	0.796459779	10.96298618	4.26662104	0.000166214	0.002162054	0.750380046
1413	GAS2	-1.487991151	5.321286045	-4.266211651	0.000166407	0.00216306	0.74927845
1414	DGUOK	0.576684957	10.22631432	4.264413451	0.00016726	0.002172629	0.744440102
1415	IAPP	1.147704809	4.956393953	4.263462634	0.000167713	0.00217699	0.741881975
1416	PHF15	0.64768373	8.895846253	4.262052901	0.000168386	0.002184208	0.738089419
1417	TAB1	0.588704758	8.892469489	4.261597619	0.000168604	0.002185102	0.736864652
1418	VEGFC	-0.908641027	10.89205365	-4.261418868	0.00016869	0.002185102	0.736383799
1419	PAPD7	-0.73671241	10.30609548	-4.258640863	0.000170027	0.002200891	0.728911398
1420	TMEM151A	1.291885798	6.597917836	4.258231438	0.000170225	0.002201923	0.727810209
1421	NAIP	-1.134133804	9.704004833	-4.256917071	0.000170862	0.002208628	0.724275266
1422	IPMK	1.757113496	4.173023625	4.255822824	0.000171394	0.002211939	0.721332532
1423	CSRP2	-0.829648877	12.77655357	-4.255698562	0.000171455	0.002211939	0.72099837
1424	GUF1	1.147287896	7.205561581	4.255657465	0.000171475	0.002211939	0.720887854
1425	HIST1H1B	2.181968614	4.338041911	4.254513187	0.000172033	0.002217606	0.717810802
1426	FRS2	0.702529305	6.035885584	4.251099539	0.00017371	0.002236123	0.708632453
1427	PELI1	-1.281258657	9.622280531	-4.249240674	0.00017463	0.002246409	0.703635252
1428	SCAF4	0.81065372	8.610530493	4.248187239	0.000175153	0.002248614	0.700803534
1429	LOC399744	-0.985500881	11.37982633	-4.247963897	0.000175264	0.002248614	0.700203196
1430	CCDC138	-1.370738785	4.288045512	-4.247957103	0.000175267	0.002248614	0.700184932
1431	IRX5	1.76275437	11.84375951	4.247834242	0.000175329	0.002248614	0.699854689
1432	CALR3	1.027385665	3.704357413	4.247681095	0.000175405	0.002248614	0.699443041
1433	UTF1	1.698093632	8.012144971	4.247214251	0.000175638	0.002250048	0.698188219
1434	LAP3	-0.821330732	12.18814519	-4.246727586	0.000175881	0.002251611	0.696880157
1435	TUBA8	1.220278931	9.503080496	4.245790264	0.00017635	0.002255672	0.694360923
1436	TMEM150C	0.993013237	7.299779965	4.245379892	0.000176555	0.002255672	0.693258011
1437	TMEM135	-1.153651378	7.758605968	-4.245327005	0.000176582	0.002255672	0.693115875
1438	ZFP36L2	0.832242962	14.50499595	4.245125875	0.000176683	0.002255672	0.692575333
1439	ANGPT4	1.126225217	4.424367513	4.24441434	0.00017704	0.002256656	0.690663109
1440	ZBED5	-1.01933916	11.30669174	-4.244376169	0.000177059	0.002256656	0.690560528
1441	TFCP2	0.669385115	9.971472942	4.244248635	0.000177123	0.002256656	0.690217796
1442	PF4	2.584903108	9.828655628	4.243532864	0.000177484	0.002259702	0.68829429
1443	FBXL5	-0.647603785	12.04327874	-4.242477515	0.000178017	0.002264935	0.685458374
1444	TIMM23	-0.677351651	10.6319933	-4.241936457	0.00017829	0.002266869	0.684004522
1445	SPR	0.639140664	10.56005641	4.23947701	0.00017954	0.002280749	0.677396437
1446	POU3F4	0.807359553	4.261190035	4.239091998	0.000179736	0.002280749	0.676362066
1447	TOP2B	-0.866802968	12.50920671	-4.239065818	0.00017975	0.002280749	0.67629173
1448	CRYZL1	-0.693487542	8.13415018	-4.238334346	0.000180123	0.002283777	0.674326631
1449	LSM11	0.776055786	6.827433559	4.238118752	0.000180234	0.002283777	0.673747455
1450	PLXDC2	0.537752707	9.975239981	4.237526137	0.000180537	0.002286067	0.672155478
1451	AIMP1	-0.836649724	11.41143337	-4.236440234	0.000181095	0.002291191	0.669238496
1452	SOX1	2.560204808	11.97520855	4.236258718	0.000181188	0.002291191	0.668750921
1453	DTNB	0.736107467	9.338344516	4.235896903	0.000181374	0.00229151	0.667779055
1454	ICA1L	-0.878896864	5.585942566	-4.235676107	0.000181488	0.00229151	0.667185988
1455	COIL	-0.820089921	6.876895358	-4.235492618	0.000181583	0.00229151	0.666693137
1456	SLC25A32	-1.306087902	10.4912591	-4.234977702	0.000181848	0.002293307	0.665310099
1457	TOP1P2	-1.060800082	9.875038739	-4.233880751	0.000182415	0.002298612	0.662363886
1458	EPB41L3	-0.886928453	9.98734456	-4.233686937	0.000182516	0.002298612	0.661843354
1459	MYADM	-0.88944662	14.05155998	-4.233433413	0.000182647	0.002298711	0.661162471
1460	APC	-1.221659858	4.951276363	-4.232273501	0.00018325	0.00230471	0.658047446
1461	ARL6IP5	-0.732193268	12.29540432	-4.23198993	0.000183397	0.00230471	0.65728593
1462	SLC22A7	0.7521251	6.532643635	4.231752232	0.000183521	0.00230471	0.656647614
1463	NCKAP5	1.979065501	10.58725476	4.231506777	0.000183649	0.00230471	0.655988475
1464	PFKM	-0.526466751	11.50469331	-4.231326278	0.000183743	0.00230471	0.655503774
1465	LINC00204B	-1.102208249	4.202167822	-4.229529644	0.000184682	0.002314933	0.650679485
1466	ACOX1	0.683258274	10.4283907	4.228255031	0.000185352	0.00232176	0.647257231
1467	PHC1	-0.722052194	6.515412493	-4.226859787	0.000186087	0.002328952	0.643511391
1468	CDHR4	0.73230824	4.890614352	4.226643644	0.000186201	0.002328952	0.642931135
1469	EXOC5	-0.703615825	7.579782309	-4.22645453	0.000186301	0.002328952	0.642423449
1470	C14orf43	-0.68792388	9.994967343	-4.225166704	0.000186983	0.00233574	0.638966357
1471	HCAR2	0.886778718	6.327727561	4.224955925	0.000187095	0.00233574	0.638400558
1472	TOM1L1	-0.849961248	8.793524991	-4.224173307	0.000187511	0.002336481	0.636299824
1473	ZNF720	0.764515485	8.192509883	4.224016591	0.000187594	0.002336481	0.635879174
1474	RHBDD3	0.661477742	10.01526923	4.223940244	0.000187635	0.002336481	0.635674245
1475	AKAP9	-0.940072836	12.08092081	-4.223899988	0.000187657	0.002336481	0.635566195
1476	ZFAND2B	0.52336506	12.40250414	4.222164114	0.000188583	0.002346448	0.630907123
1477	CD52	0.977413053	14.34907334	4.221582317	0.000188895	0.002348754	0.629345692
1478	C14orf45	-1.455643798	7.585335263	-4.221058019	0.000189176	0.00235068	0.627938627
1479	PPFIA4	-1.205357728	5.109700102	-4.216873848	0.000191435	0.002375578	0.616711097
1480	UBAP1	-0.85926294	10.38878974	-4.216090165	0.000191861	0.002377694	0.61460853
1481	CHAMP1	-0.697900222	7.654723817	-4.215667218	0.000192091	0.002378964	0.613473832
1482	ZC3H14	-0.555525024	9.221744927	-4.214196415	0.000192894	0.002387321	0.609528142
1483	FAM18B1	-0.73234728	10.10658725	-4.213693631	0.000193169	0.002388603	0.608179413
1484	WDR81	0.62168301	12.65876196	4.213538541	0.000193254	0.002388603	0.607763391
1485	GFM1	-0.598950201	9.743025792	-4.212594224	0.000193773	0.00239342	0.605230378
1486	LMCD1	-0.958610757	13.9679479	-4.211990338	0.000194105	0.002395004	0.603610606
1487	MYO9B	-0.601560307	10.99205033	-4.211893164	0.000194158	0.002395004	0.603349968
1488	ITFG1	-0.760860451	10.10194848	-4.211152546	0.000194566	0.002396042	0.601363537
1489	TARBP2	0.583840722	9.495077188	4.211040077	0.000194629	0.002396042	0.60106189
1490	E2F7	1.370721658	6.183864619	4.210187903	0.000195099	0.002400252	0.598776382
1491	STEAP2	-1.073791755	8.97737313	-4.20738735	0.000196655	0.00241779	0.591266209
1492	STAP1	-1.798027661	3.737731287	-4.206762983	0.000197003	0.00241966	0.589592035
1493	KIAA0226	0.954307952	6.155246781	4.206649007	0.000197067	0.00241966	0.589286429
1494	MAP1LC3A	0.665031093	8.857809938	4.203762859	0.000198686	0.002436263	0.581548414
1495	ADAL	1.017439103	8.237511626	4.203406467	0.000198887	0.002436263	0.580592993
1496	MGC14436	0.876725097	5.267957273	4.203307549	0.000198943	0.002436263	0.580327815
1497	TMEM131	-0.617353351	9.664879453	-4.203048601	0.000199089	0.002436449	0.579633639
1498	C12orf43	0.587914191	7.464491386	4.202433677	0.000199436	0.002439096	0.577985225
1499	LIPT1	-1.169590525	6.975574698	-4.199855692	0.000200899	0.002454506	0.57107515
1500	DAK	0.714787684	7.95487302	4.199748449	0.00020096	0.002454506	0.570787718
1501	FAM76B	-1.038641461	8.703923811	-4.199474113	0.000201116	0.002454805	0.570052452
1502	XXYLT1	0.505491537	8.431826725	4.198499859	0.000201672	0.002459979	0.567441395
1503	SPRED2	-1.06243494	8.10820036	-4.198045258	0.000201932	0.002461538	0.566223089
1504	ADCY4	-0.924920145	12.07490744	-4.19780652	0.000202069	0.002461592	0.565583299
1505	KRCC1	-1.149168733	10.40953434	-4.197247045	0.00020239	0.002463885	0.564084008
1506	HIST1H3C	-0.701375036	13.47296377	-4.196258636	0.000202957	0.002469181	0.561435381
1507	PNO1	-1.34753916	8.571597169	-4.195907695	0.000203159	0.002470024	0.560495005
1508	C2CD2	-0.763098203	8.244069921	-4.195315776	0.0002035	0.002472556	0.558908959
1509	FAM47C	1.581090696	7.684221284	4.194487048	0.000203979	0.002476752	0.556688481
1510	ZNF552	1.437741724	7.018546706	4.194103586	0.000204201	0.002476985	0.555661078
1511	CD300LF	1.030692588	9.354448613	4.193637392	0.00020447	0.002476985	0.554412048
1512	TMEM182	-1.102898413	3.886492105	-4.193590544	0.000204498	0.002476985	0.554286532
1513	SENP6	-1.073717165	9.070683868	-4.193051544	0.00020481	0.002476985	0.55284249
1514	NR2F1	1.122171982	13.23649704	4.192962719	0.000204862	0.002476985	0.552604521
1515	B3GALT4	0.60243733	12.21187418	4.19287692	0.000204912	0.002476985	0.55237466
1516	BIRC2	-0.944451722	10.305332	-4.192486391	0.000205138	0.002476985	0.551328428
1517	GK5	-1.095995987	7.160255619	-4.19246822	0.000205149	0.002476985	0.551279748
1518	HNRNPU	-0.641559448	13.14880921	-4.191572501	0.00020567	0.002481105	0.548880207
1519	CEP135	-0.95459939	8.728917704	-4.191127859	0.000205929	0.002482624	0.547689104
1520	RTN4RL1	1.008045869	8.304498993	4.189672391	0.00020678	0.002491268	0.543790443
1521	ZNF74	0.795075674	8.635490037	4.188875891	0.000207247	0.002495281	0.541657062
1522	C6orf35	-0.704782166	7.027244285	-4.18642881	0.000208689	0.002509391	0.535103363
1523	OTUD3	-0.962755069	8.280870171	-4.185864705	0.000209023	0.002510541	0.533592734
1524	IL10RB	-0.699391555	9.912359203	-4.185650321	0.00020915	0.002510541	0.533018646
1525	SERAC1	-0.993969032	4.098621622	-4.185583517	0.000209189	0.002510541	0.532839755
1526	HPN	0.865485779	10.56696731	4.184032541	0.00021011	0.002516734	0.52868672
1527	OR1S2	0.886125942	4.670458151	4.184031412	0.000210111	0.002516734	0.528683696
1528	NUP160	-0.724535872	10.24308977	-4.182535613	0.000211003	0.002524114	0.524678789
1529	PGPEP1	0.672156082	9.402230059	4.182535537	0.000211003	0.002524114	0.524678585
1530	ADAMTSL5	0.864293294	7.066911574	4.18231655	0.000211134	0.002524114	0.524092294
1531	ITGB1	-1.082755837	15.34157193	-4.1812995	0.000211743	0.002527137	0.52136946
1532	KCNIP3	-0.967669599	8.254807416	-4.181223841	0.000211788	0.002527137	0.521166914
1533	ACOT8	0.669013142	9.075378949	4.181149137	0.000211833	0.002527137	0.520966925
1534	DLG4	0.729328233	9.345008099	4.180987758	0.00021193	0.002527137	0.520534902
1535	TPP2	-0.64254785	9.274794707	-4.18035995	0.000212307	0.002529759	0.518854262
1536	TMTC3	-1.143481941	9.25458874	-4.180004309	0.000212521	0.002529759	0.517902241
1537	LDOC1L	-0.858394405	11.10317908	-4.179943501	0.000212557	0.002529759	0.517739468
1538	HSD17B13	-1.559885814	4.109262521	-4.179258329	0.00021297	0.002533052	0.515905389
1539	IDI1	-1.243493098	11.07504927	-4.178575028	0.000213383	0.002536337	0.514076398
1540	NAGS	0.81882049	10.4329939	4.178109386	0.000213664	0.002538063	0.512830058
1541	RPL8	0.511391165	16.05497383	4.177823682	0.000213837	0.002538497	0.512065361
1542	ADAT2	-1.160340367	7.809104959	-4.177055011	0.000214303	0.002542406	0.510008052
1543	HERC6	-0.852735361	9.50669584	-4.176279394	0.000214774	0.002544989	0.507932254
1544	BCAN	0.787561009	6.198586246	4.176115803	0.000214874	0.002544989	0.507494445
1545	PPP2R3C	-0.665090977	11.75749937	-4.176021598	0.000214931	0.002544989	0.507242334
1546	KDR	-0.850923258	9.701246547	-4.174893025	0.000215619	0.00255151	0.504222144
1547	TGS1	-0.659934946	7.84456801	-4.173739896	0.000216324	0.002558226	0.501136465
1548	NAT2	-0.996240372	3.730671207	-4.17100981	0.000218002	0.002576435	0.493831878
1549	NOL10	-0.922844153	6.174391423	-4.168735706	0.000219409	0.002591426	0.487748281
1550	SRR	-0.923860985	6.596691968	-4.167871452	0.000219947	0.002592856	0.485436495
1551	PLXNB2	-0.635338394	12.96058533	-4.167868732	0.000219948	0.002592856	0.48542922
1552	CACNG7	0.966608158	7.085627115	4.166585216	0.000220749	0.002598373	0.481996188
1553	TBC1D8B	0.733533308	8.241547843	4.166181302	0.000221001	0.002598373	0.480915893
1554	RIOK1	-0.551082995	9.197446025	-4.166058103	0.000221078	0.002598373	0.480586395
1555	TM6SF2	0.901514321	5.592478412	4.166000392	0.000221114	0.002598373	0.480432048
1556	ZNF608	-0.941043483	7.406816373	-4.165092692	0.000221683	0.002603412	0.478004477
1557	NLRC3	-1.290117084	9.118822834	-4.164757053	0.000221894	0.002604242	0.47710687
1558	RCCD1	0.692069811	9.595857952	4.164375836	0.000222133	0.00260541	0.4760874
1559	AGPAT1	0.521262226	12.22155534	4.16400093	0.000222369	0.002606533	0.475084832
1560	CDCA3	1.066188959	6.450023643	4.163564706	0.000222643	0.00260811	0.473918317
1561	FOXP4	0.761864399	7.32160176	4.161363378	0.000224034	0.002622361	0.468032205
1562	SCAPER	-0.602101539	7.563717986	-4.161154759	0.000224167	0.002622361	0.467474425
1563	LOC400236	0.758205326	8.58730735	4.160971803	0.000224283	0.002622361	0.466985266
1564	GML	0.946219848	4.776579175	4.159308432	0.000225341	0.002633076	0.462538259
1565	BIN1	0.620646196	10.81073546	4.158830822	0.000225645	0.002634981	0.461261461
1566	TUSC2	0.500120467	13.16874973	4.15840604	0.000225917	0.00263546	0.460125924
1567	EIF2AK1	-0.711358026	9.994003114	-4.158323364	0.000225969	0.00263546	0.459904914
1568	ARL6	-1.392734886	4.981246998	-4.157989766	0.000226183	0.002636296	0.459013159
1569	SEMA6C	1.081267343	8.204831633	4.156752974	0.000226975	0.002642435	0.455707198
1570	ZNF211	-0.77078693	7.477466363	-4.156529749	0.000227119	0.002642435	0.455110542
1571	SP1	0.885688211	8.308269731	4.156289075	0.000227273	0.002642435	0.454467258
1572	FAM86C2P	0.748137124	5.896254503	4.156116149	0.000227384	0.002642435	0.454005059
1573	ZFY	-0.668939301	6.293289134	-4.15485131	0.000228199	0.002649628	0.450624544
1574	ARF4	-0.67247408	12.33309739	-4.154659826	0.000228323	0.002649628	0.450112792
1575	DMTF1	-0.972453916	9.552149611	-4.153900539	0.000228814	0.002651436	0.448083616
1576	GCLM	-1.292572441	9.32127112	-4.153785704	0.000228888	0.002651436	0.447776732
1577	ARHGEF3	-0.669331625	10.17932915	-4.153757916	0.000228906	0.002651436	0.44770247
1578	POLH	0.611643354	7.954868126	4.153487948	0.000229081	0.002651751	0.446981018
1579	PMS1	-1.237851948	8.258796472	-4.153276122	0.000229218	0.002651751	0.446414952
1580	GBP4	2.032761794	12.04570742	4.15276863	0.000229547	0.002653909	0.445058803
1581	TMEM238	0.743793096	11.21580309	4.152445163	0.000229757	0.002654689	0.444194439
1582	GOLGA8F	-1.276433907	8.359814556	-4.151050142	0.000230666	0.002663528	0.440466894
1583	ADAM33	-0.683843676	8.783820453	-4.150382886	0.000231101	0.002666904	0.438684082
1584	PALM3	2.288880856	8.21093888	4.14731214	0.000233116	0.002687023	0.430480492
1585	PRKAR1A	-0.880032601	12.65403039	-4.147080212	0.000233269	0.002687023	0.429860955
1586	HNMT	-1.080869178	9.587998913	-4.146994075	0.000233326	0.002687023	0.429630863
1587	CYTH4	-0.884304635	11.20841877	-4.146848493	0.000233422	0.002687023	0.429241987
1588	TNFRSF11A	-1.244823197	5.097788162	-4.146307415	0.000233779	0.002689473	0.427796695
1589	PPP1R18	-0.623696198	11.74624291	-4.145226161	0.000234495	0.00269604	0.424908675
1590	DDX27	-0.685527249	12.61510345	-4.144031091	0.000235288	0.002703493	0.421716894
1591	C14orf2	0.650295099	10.81248227	4.143022737	0.00023596	0.002709018	0.419023983
1592	RAD23A	0.997750459	9.673814112	4.142680106	0.000236189	0.002709018	0.418108994
1593	MMD	0.652233616	11.09027248	4.142391914	0.000236381	0.002709018	0.417339399
1594	MAP2K2	0.825459006	10.81395998	4.14222418	0.000236493	0.002709018	0.416891485
1595	CLTC	-0.672666526	13.98508827	-4.142218366	0.000236497	0.002709018	0.416875961
1596	EIF2AK2	1.018749106	11.28492922	4.141844891	0.000236747	0.002710212	0.415878656
1597	COMMD5	0.506189559	11.65275372	4.1413752	0.000237061	0.002711765	0.414624458
1598	MGC42157	1.288093163	6.661556519	4.141206256	0.000237174	0.002711765	0.414173343
1599	MLKL	-0.611772348	11.11230427	-4.140989889	0.00023732	0.002711765	0.413595606
1600	GFOD2	0.639710468	10.51884258	4.140352124	0.000237748	0.002712891	0.411892711
1601	GPR183	-0.952991524	10.54728684	-4.140191979	0.000237855	0.002712891	0.411465121
1602	CUTC	-0.752765346	9.888371922	-4.139090927	0.000238596	0.002719679	0.408525406
1603	SRSF9	-0.504078809	12.21201287	-4.13848344	0.000239006	0.002722684	0.406903558
1604	ACBD5	0.837840653	9.41765159	4.136537814	0.000240324	0.002736019	0.401709634
1605	RASSF8	-1.345716121	8.809499798	-4.136125581	0.000240604	0.002737533	0.40060925
1606	MED19	0.528401864	11.30365718	4.135549244	0.000240996	0.00274032	0.399070864
1607	NPC1	-0.783133755	9.583875214	-4.133411996	0.000242456	0.002755233	0.393366544
1608	USP32P2	-1.282658859	7.539206174	-4.132628804	0.000242993	0.002759651	0.391276404
1609	ETV5	1.454085281	8.473403881	4.131914908	0.000243483	0.002763536	0.389371295
1610	ABI1	-0.672319673	11.48910801	-4.130745218	0.000244289	0.002770992	0.386250043
1611	GPR142	0.838719579	5.70815474	4.130509196	0.000244452	0.002771151	0.38562026
1612	USPL1	-0.849442006	9.64324725	-4.128897744	0.000245567	0.002778895	0.381320658
1613	IL12RB2	1.452361729	5.654875339	4.128640367	0.000245746	0.002778895	0.380633979
1614	ADCY1	-0.921769051	5.701178517	-4.12846776	0.000245866	0.002778895	0.380173473
1615	OR52A1	0.779868662	3.757163962	4.128405884	0.000245909	0.002778895	0.380008392
1616	COL6A1	-0.899674544	15.23469846	-4.128268049	0.000246004	0.002778895	0.37964066
1617	MAP7D2	0.823330055	5.168211377	4.128229799	0.000246031	0.002778895	0.379538616
1618	BAG6	0.607456461	11.8830826	4.127197187	0.000246749	0.002785321	0.376783813
1619	POFUT2	-0.602694794	11.39138579	-4.126734175	0.000247072	0.002787001	0.375548651
1620	HORMAD2	0.690356004	4.090368537	4.126554462	0.000247198	0.002787001	0.375069248
1621	PTBP3	-0.788086572	11.75112822	-4.126013408	0.000247576	0.002789573	0.373625961
1622	ADSS	-0.724922207	10.74168528	-4.125329178	0.000248055	0.002793277	0.371800822
1623	NCOA6	0.541863525	11.37086046	4.124884285	0.000248366	0.002793938	0.370614144
1624	ANAPC1	-0.519412777	10.98537456	-4.124817225	0.000248413	0.002793938	0.370435276
1625	NEUROG3	2.725428342	10.58070749	4.12372879	0.000249178	0.002800846	0.367532221
1626	PSMC3IP	-0.632871052	7.659630233	-4.12311402	0.000249611	0.002803088	0.365892609
1627	TOLLIP	0.555426593	8.63064811	4.122914315	0.000249752	0.002803088	0.365360005
1628	RP9	0.818126602	9.612496752	4.122804352	0.000249829	0.002803088	0.365066739
1629	PNPLA5	1.091697807	5.371525913	4.120757663	0.000251277	0.002817634	0.359608757
1630	CHGA	0.969786802	7.299966745	4.119226869	0.000252365	0.00282561	0.355527024
1631	ZFP28	-0.852525082	5.770278473	-4.119221393	0.000252369	0.00282561	0.355512422
1632	OXR1	0.683207578	9.770015505	4.119115135	0.000252445	0.00282561	0.35522911
1633	FAM64A	1.082570834	7.869843904	4.118903838	0.000252596	0.00282561	0.354665742
1634	ARID2	-1.000749493	8.618065324	-4.116867952	0.000254051	0.002840188	0.349237994
1635	NEFL	0.876162428	3.317588932	4.116265975	0.000254483	0.002842687	0.347633244
1636	POLE2	-0.73080819	5.04943828	-4.116131066	0.00025458	0.002842687	0.347273615
1637	HCG18	1.354147747	9.629612893	4.115037892	0.000255367	0.002849019	0.344359626
1638	CD47	-0.807518812	12.16528736	-4.114917962	0.000255454	0.002849019	0.34403995
1639	FGF12	1.710793259	7.31347501	4.114228349	0.000255951	0.002851551	0.342201828
1640	MACC1	1.184548439	7.348657286	4.114178746	0.000255987	0.002851551	0.342069619
1641	MYCBP2	0.677755376	11.7093974	4.113886411	0.000256198	0.002852198	0.341290446
1642	MOSPD1	-1.127635305	7.505967091	-4.11332272	0.000256606	0.002854338	0.33978806
1643	PEX26	0.621382758	11.77144912	4.113197065	0.000256697	0.002854338	0.339453166
1644	ADHFE1	-1.118842318	8.283578504	-4.111423733	0.000257985	0.002864495	0.334727184
1645	LPCAT2	-1.577758446	6.790641048	-4.111317254	0.000258063	0.002864495	0.334443433
1646	C12orf10	0.596779643	10.64016368	4.111012695	0.000258284	0.002864495	0.333631837
1647	FAM129C	-1.502607261	6.623193915	-4.110855547	0.000258399	0.002864495	0.333213073
1648	WIPI2	0.84569309	13.99382794	4.110464588	0.000258684	0.002864495	0.332171271
1649	TGFBR2	-0.713913854	14.00811684	-4.11021651	0.000258865	0.002864495	0.331510225
1650	PMEL	0.952347514	7.745004689	4.110097663	0.000258952	0.002864495	0.331193542
1651	ANKRD33B	1.336877638	7.159720894	4.109856779	0.000259128	0.002864495	0.330551679
1652	C7orf64	-0.614301319	6.667533749	-4.109815976	0.000259158	0.002864495	0.330442957
1653	HMG20B	0.653508792	10.02688573	4.109617232	0.000259303	0.002864495	0.329913393
1654	ZC3H10	0.91624426	9.414891456	4.108612456	0.00026004	0.00286775	0.327236216
1655	STK17A	-0.879429855	10.00937716	-4.10855065	0.000260085	0.00286775	0.327071544
1656	ANO7	0.831607019	5.682404809	4.108123819	0.000260398	0.00286775	0.325934334
1657	RG9MTD2	-1.094397639	7.58459033	-4.10809972	0.000260416	0.00286775	0.325870128
1658	SLBP	-0.634281099	11.22424008	-4.1077833	0.000260649	0.00286775	0.325027112
1659	SNX18	0.868547677	6.022946703	4.107539383	0.000260828	0.00286775	0.324377272
1660	RAB9BP1	-0.75684846	8.530290129	-4.107328817	0.000260983	0.00286775	0.323816293
1661	GABPA	0.887888048	7.181633438	4.107308702	0.000260998	0.00286775	0.323762706
1662	ZNF417	1.677902154	5.6534399	4.10724919	0.000261042	0.00286775	0.323604158
1663	DCN	-0.853977987	16.0697009	-4.107117342	0.000261139	0.00286775	0.323252903
1664	MCOLN3	-1.410994936	5.467892985	-4.105107444	0.000262624	0.002881828	0.31789873
1665	HSP90AB3P	1.139560753	9.50932684	4.104963466	0.00026273	0.002881828	0.317515214
1666	CKS2	0.867119228	10.77978952	4.103554563	0.000263776	0.002891516	0.313762512
1667	OR1E1	1.038805112	5.687790354	4.102990521	0.000264196	0.002891516	0.31226025
1668	ITPR2	-1.267680389	7.857598778	-4.102970735	0.000264211	0.002891516	0.312207553
1669	FYB	1.181518476	11.27128432	4.102938945	0.000264235	0.002891516	0.312122888
1670	ZNF22	-0.739833101	10.77505953	-4.102726707	0.000264393	0.002891547	0.311557634
1671	ZRANB2	-1.175881464	11.48292334	-4.102015003	0.000264924	0.002893957	0.309662208
1672	LRFN3	0.597634021	11.73016022	4.101750235	0.000265122	0.00289442	0.308957098
1673	BAHCC1	0.649848973	8.516138144	4.100850881	0.000265796	0.00290007	0.306562098
1674	METAP2	-0.861740177	13.06277522	-4.099720687	0.000266644	0.002905921	0.303552577
1675	TRPM5	1.024957458	5.656394629	4.098306339	0.00026771	0.002914941	0.299786728
1676	PRKDC	-0.689785174	9.366265025	-4.097966303	0.000267967	0.002914941	0.298881401
1677	PCK1	0.958315164	4.641057652	4.097852528	0.000268053	0.002914941	0.298578487
1678	ATP8B4	-0.997364874	6.628740403	-4.097792131	0.000268098	0.002914941	0.298417687
1679	DCUN1D4	-1.209005664	8.300465164	-4.097180915	0.000268561	0.002917093	0.296790434
1680	KDM4A	1.08563379	9.312843531	4.097116352	0.00026861	0.002917093	0.296618549
1681	VCY	0.658526248	6.193015889	4.096884298	0.000268785	0.0029173	0.296000768
1682	IL12A	-1.305143851	4.135092511	-4.096315983	0.000269216	0.002919402	0.294487823
1683	NOS1	1.214027328	5.663579595	4.096209182	0.000269297	0.002919402	0.294203507
1684	GIPC3	0.647360782	5.272475793	4.096009016	0.000269449	0.002919402	0.293670652
1685	CELF3	0.779486049	5.409516773	4.094658844	0.000270477	0.00292873	0.290076594
1686	FAM149B1	0.780705194	9.137415028	4.093882364	0.00027107	0.002931839	0.288009814
1687	PI4K2A	0.703160531	10.11921588	4.093086973	0.000271678	0.002936714	0.285892814
1688	ZFHX4	1.425248295	4.300941406	4.091888415	0.000272598	0.002944943	0.282702971
1689	TMEM50B	-0.817260896	11.27991026	-4.091405784	0.000272969	0.002947242	0.281418573
1690	GNPTAB	-0.753690285	10.52830063	-4.090059822	0.000274007	0.002956729	0.277836864
1691	RPL13P5	1.636191081	9.493794772	4.089159811	0.000274703	0.002961388	0.275442054
1692	PRRG2	0.748275092	7.039747614	4.088997444	0.000274828	0.002961388	0.275010033
1693	PRKRIP1	0.573260177	8.631076567	4.088705652	0.000275054	0.002961388	0.274233654
1694	KCNK1	1.138514267	11.24820885	4.088432144	0.000275266	0.002961388	0.273505939
1695	C6orf108	0.86139445	9.767500405	4.088234796	0.00027542	0.002961388	0.27298087
1696	ATXN7L3	0.673050967	8.964401898	4.088058189	0.000275557	0.002961388	0.272510988
1697	TM9SF3	-0.852139214	10.29476429	-4.088034553	0.000275575	0.002961388	0.272448103
1698	ATP6V1B2	-0.698235056	11.49022095	-4.087859563	0.000275711	0.002961388	0.271982533
1699	EHHADH	-1.228090777	4.208166169	-4.086749189	0.000276575	0.002967245	0.26902845
1700	LHX1	1.529760317	8.197589963	4.08653931	0.000276739	0.00296729	0.268470105
1701	PILRB	-0.895886246	13.42797653	-4.085369512	0.000277653	0.002975374	0.265358221
1702	C17orf90	0.657681138	10.97108057	4.084910874	0.000278012	0.002977507	0.264138225
1703	HIST1H4K	1.124120113	8.836088522	4.084316577	0.000278478	0.002980783	0.262557433
1704	CATSPERB	-1.499995575	4.790743931	-4.083937058	0.000278775	0.002981105	0.261547968
1705	OBP2B	0.757565071	3.195239788	4.083870208	0.000278828	0.002981105	0.261370162
1706	SNRNP70	-0.578813758	15.05783237	-4.083485869	0.00027913	0.002982622	0.260347909
1707	ASMTL	0.506561011	11.61679808	4.083198339	0.000279356	0.002982767	0.259583166
1708	TMEM30A	-0.858107424	8.929519035	-4.083061437	0.000279464	0.002982767	0.259219052
1709	PPP1CB	-1.153658401	13.0983961	-4.081633882	0.00028059	0.002993071	0.255422447
1710	ZNF567	-1.266408558	8.267831411	-4.079816419	0.000282031	0.003005742	0.250589427
1711	CASC4	-1.168790176	11.20605465	-4.079354296	0.000282398	0.003007185	0.249360641
1712	PCDHA8	1.346282909	6.457225566	4.079061548	0.000282631	0.003007945	0.248582244
1713	KCNQ1DN	1.094708642	3.791129085	4.078563497	0.000283028	0.003010446	0.247257998
1714	NARF	-0.558052729	11.03293377	-4.078096127	0.000283401	0.003012691	0.246015372
1715	POLG2	-0.769500441	9.436779568	-4.074958247	0.000285917	0.003034527	0.237673551
1716	AGR3	-1.165203394	11.06258144	-4.074924215	0.000285944	0.003034527	0.237583088
1717	C11orf35	0.889437829	6.804256853	4.074374295	0.000286387	0.003037498	0.23612136
1718	MICU1	0.518112316	8.725212181	4.073932988	0.000286743	0.003039544	0.234948374
1719	HFE	1.007602533	7.149767215	4.073575002	0.000287032	0.003040878	0.233996883
1720	SMARCAD1	-0.783398695	9.368622544	-4.073127089	0.000287395	0.003041788	0.232806405
1721	EDEM1	-1.055121186	10.45851206	-4.073064751	0.000287445	0.003041788	0.232640724
1722	GPR161	0.605189104	8.664892815	4.072505333	0.000287898	0.003044237	0.231153948
1723	LOC145837	1.318242317	7.096349144	4.072375339	0.000288004	0.003044237	0.230808468
1724	KLHL35	0.782797843	7.519456477	4.072073533	0.000288249	0.003045097	0.230006383
1725	CSH2	0.903305679	4.729059308	4.071262974	0.000288907	0.003047518	0.227852315
1726	GRIK5	0.753796865	5.601717857	4.071261796	0.000288908	0.003047518	0.227849183
1727	ARID4A	-0.986715912	7.049614201	-4.071187096	0.000288969	0.003047518	0.227650673
1728	RPL22L1	-0.971205508	13.31169207	-4.070487844	0.000289539	0.003051795	0.225792512
1729	MMP14	0.734143834	9.580115885	4.069401041	0.000290426	0.003059415	0.222904677
1730	MAGEE1	0.710535811	7.417113802	4.068276879	0.000291346	0.003067377	0.219917804
1731	RERG	-1.010488659	9.690190988	-4.067629148	0.000291878	0.003071238	0.218196907
1732	GJC1	1.609320172	7.1518562	4.065855632	0.000293339	0.003084866	0.21348542
1733	COPG2	0.578998728	7.573241994	4.065252242	0.000293838	0.003088365	0.211882603
1734	OTUB2	0.893076316	4.63755335	4.064210271	0.000294701	0.003095007	0.20911492
1735	LOC151534	0.742298741	7.88969631	4.064087963	0.000294802	0.003095007	0.208790059
1736	PRPS1L1	-0.856296772	7.331593291	-4.062782307	0.000295888	0.003104651	0.2053223
1737	IGF2-AS	0.928194047	6.572203154	4.06232416	0.000296269	0.003106905	0.204105562
1738	BRSK2	0.699558212	6.379219536	4.06148877	0.000296967	0.003112464	0.201887049
1739	AQP1	-0.72723602	16.47832767	-4.060522671	0.000297775	0.003119182	0.199321584
1740	ARSJ	-1.05532393	8.086536413	-4.059944713	0.00029826	0.003122501	0.19778691
1741	CCDC150	-1.475349428	5.530838547	-4.058994666	0.000299058	0.003128685	0.195264348
1742	ORC2	-0.535381783	8.121092802	-4.05884211	0.000299187	0.003128685	0.194859298
1743	FRAT1	0.852409873	5.529547772	4.058145283	0.000299774	0.003133015	0.193009218
1744	SLC2A8	0.650776937	12.42091542	4.057790911	0.000300073	0.003133015	0.192068393
1745	P2RY1	2.167539741	7.306513714	4.05775203	0.000300106	0.003133015	0.191965167
1746	C17orf103	0.874332303	5.268749466	4.056840228	0.000300877	0.003139303	0.189544534
1747	LOC100133091	-1.048111823	8.309545282	-4.055745883	0.000301804	0.003146231	0.186639499
1748	CTBS	0.996313645	9.696605463	4.055658334	0.000301879	0.003146231	0.186407101
1749	RLBP1	0.911253959	3.529216101	4.055283108	0.000302197	0.003146253	0.18541109
1750	RNF151	0.92456565	7.264278784	4.055229653	0.000302243	0.003146253	0.1852692
1751	KIAA1468	-0.960966037	8.996445316	-4.055059312	0.000302388	0.003146253	0.184817054
1752	SP140	1.573471981	10.35818009	4.054451932	0.000302905	0.003149873	0.183204889
1753	NRIP1	-0.903273755	10.88464681	-4.054167919	0.000303147	0.00315063	0.18245106
1754	FXYD5	0.804120981	11.55937254	4.05379198	0.000303468	0.003152204	0.181453262
1755	COL4A4	1.201915548	9.382115735	4.053178192	0.000303992	0.00315589	0.179824239
1756	CROT	-0.8024104	6.387461288	-4.052838083	0.000304283	0.00315715	0.178921603
1757	POLR3A	1.149446136	7.105691512	4.052490037	0.000304581	0.003158481	0.177997927
1758	SKIL	-1.117419136	8.194970042	-4.052131377	0.000304889	0.003158855	0.177046108
1759	SLC5A5	0.64026983	5.623187028	4.052052075	0.000304957	0.003158855	0.176835659
1760	ATOH7	1.135546619	5.394223956	4.050863458	0.000305978	0.00316767	0.173681472
1761	LOC84856	-0.973947728	7.292174271	-4.04985723	0.000306845	0.003174882	0.171011499
1762	TLR10	-1.150345172	2.723157337	-4.048526952	0.000307995	0.003185011	0.167481976
1763	ACVR1B	1.016733047	8.404016522	4.047893941	0.000308544	0.003188914	0.165802578
1764	ASPHD2	0.959941124	7.369905595	4.04738277	0.000308988	0.003191729	0.16444648
1765	PNPT1	-0.624524134	9.308897732	-4.04603753	0.000310159	0.003201923	0.160877902
1766	C3orf54	1.345813149	9.916739882	4.045854157	0.000310319	0.003201923	0.160391488
1767	CORO2A	0.822685613	10.10043156	4.044789321	0.000311249	0.003209119	0.157567039
1768	F2RL1	-1.287087359	5.508887739	-4.044661677	0.000311361	0.003209119	0.157228481
1769	DDX42	-0.528691546	11.82077912	-4.044296353	0.000311681	0.003210639	0.156259526
1770	CPT1A	0.927865799	8.622885522	4.043705887	0.000312199	0.003214195	0.154693481
1771	SPPL2A	-0.751549012	9.98130896	-4.043004084	0.000312815	0.003218757	0.152832235
1772	ANKRD50	1.38579194	6.890316729	4.042808122	0.000312988	0.003218757	0.152312542
1773	LRRFIP1	-0.900378243	11.35816277	-4.042089202	0.000313621	0.003223488	0.150406027
1774	L3MBTL1	-0.928585319	7.406279297	-4.041043341	0.000314544	0.003229917	0.147632668
1775	ZMYND11	-0.848454132	9.536715535	-4.040987744	0.000314593	0.003229917	0.147485245
1776	VAMP2	0.577601519	9.568897925	4.040488605	0.000315035	0.003232669	0.146161736
1777	DNM2	0.521708254	11.73163407	4.039989514	0.000315477	0.00323473	0.144838401
1778	OR7E156P	-0.720255524	9.506868929	-4.039869799	0.000315583	0.00323473	0.144520987
1779	SYT2	0.90544602	5.963880519	4.039033876	0.000316326	0.00323856	0.142304675
1780	ZWILCH	0.647508501	8.11891033	4.03886816	0.000316473	0.00323856	0.141865321
1781	PTPDC1	0.636064191	8.903089918	4.038861526	0.000316479	0.00323856	0.141847734
1782	KLHDC8B	0.648220524	10.18655484	4.038547994	0.000316758	0.003239634	0.141016502
1783	CEACAM3	-1.406380676	8.120227167	-4.037475396	0.000317714	0.00324763	0.138172985
1784	EPB41L1	0.640000357	12.5734008	4.036181459	0.000318872	0.003257672	0.134742987
1785	CEACAM4	1.150752361	9.50360368	4.035943451	0.000319085	0.003258064	0.134112106
1786	PRKAG1	-0.521596402	8.390765074	-4.035249449	0.000319708	0.003262634	0.132272597
1787	PPP2R2A	-0.567058863	10.35655392	-4.034212622	0.000320641	0.003270361	0.129524576
1788	PCDHGC5	0.803627358	4.401424061	4.033819877	0.000320995	0.003272179	0.128483694
1789	MIER1	-1.063650766	9.922072782	-4.033108047	0.000321638	0.003276935	0.126597227
1790	NPIPL3	-0.774652257	14.07279998	-4.032539026	0.000322152	0.003280383	0.125089298
1791	TMEM234	0.63997072	8.462720108	4.032312348	0.000322357	0.003280678	0.124488612
1792	B4GALNT2	1.303274957	4.408315041	4.031974758	0.000322663	0.003281997	0.12359403
1793	KLRF1	-2.080053761	5.809592456	-4.031435463	0.000323153	0.003285178	0.122164995
1794	CGB1	1.985454429	5.536025264	4.030821788	0.00032371	0.003288963	0.120538936
1795	C5orf46	0.952968218	4.919091395	4.030637033	0.000323878	0.003288963	0.120049403
1796	RADIL	0.804271267	11.32863005	4.030213561	0.000324264	0.003289289	0.118927383
1797	ERC1	1.790436545	7.261799471	4.030004992	0.000324454	0.003289424	0.118374778
1798	TYSND1	0.69535337	8.189303655	4.028328912	0.000325985	0.003303149	0.113934304
1799	MAPK9	-0.520678803	8.451697932	-4.026467894	0.000327693	0.003317135	0.109004515
1800	PGF	1.192684644	7.778124317	4.026437156	0.000327722	0.003317135	0.108923096
1801	USP15	1.311903431	11.17745363	4.02589841	0.000328218	0.003320353	0.107496104
1802	CDH24	2.651814973	12.2362914	4.025095632	0.000328959	0.00332604	0.105369866
1803	CYB5R4	-0.902796804	9.394272392	-4.024879702	0.000329158	0.00332625	0.104797976
1804	NAP1L2	-0.900766152	6.676611028	-4.023389657	0.000330539	0.003336575	0.100851845
1805	SHISA4	0.624908171	12.36929274	4.022817199	0.00033107	0.003340132	0.099335904
1806	SGPL1	-0.738866687	8.181380199	-4.022584373	0.000331287	0.003340506	0.09871937
1807	OSTM1	-0.842360626	11.88518502	-4.021868549	0.000331953	0.003345415	0.096823903
1808	FERMT1	-1.045704628	7.393553773	-4.021397397	0.000332393	0.003347581	0.09557637
1809	ZNF519	-1.130884219	4.48991199	-4.021087933	0.000332682	0.003347581	0.094756985
1810	MXRA7	-0.805395288	9.779984006	-4.021011351	0.000332753	0.003347581	0.094554217
1811	SUFU	0.772588531	6.980465249	4.020867539	0.000332888	0.003347581	0.094173446
1812	SLC16A8	0.866022114	7.286395841	4.02043069	0.000333296	0.003349355	0.093016827
1813	LOC100290566	2.368137061	10.06331743	4.020294194	0.000333424	0.003349355	0.092655443
1814	SLC28A1	0.832184832	4.537144837	4.019862951	0.000333828	0.003350494	0.091513716
1815	FOXD3	1.216135697	9.062345421	4.019750027	0.000333934	0.003350494	0.091214752
1816	FEM1C	-1.136705507	7.241490214	-4.019596944	0.000334077	0.003350494	0.090809474
1817	SBK1	0.616822762	5.048051046	4.018572092	0.00033504	0.003358338	0.088096352
1818	ACADVL	-0.512593952	14.69486682	-4.017903232	0.00033567	0.003362839	0.086325773
1819	LOC727869	1.432214892	6.190139415	4.017442491	0.000336104	0.00336538	0.085106169
1820	CTAGE7P	-0.986089028	6.814799441	-4.016554209	0.000336943	0.003371968	0.082754962
1821	FILIP1L	-1.051206714	10.65590591	-4.016166792	0.00033731	0.003373823	0.081729552
1822	ZNF485	-1.065506359	5.015775166	-4.015788762	0.000337668	0.003375591	0.080729014
1823	STX16	-0.647939301	11.83123718	-4.01548041	0.00033796	0.0033767	0.079912916
1824	RBM15	0.857644388	7.098221333	4.014364186	0.000339021	0.003384572	0.076958829
1825	TMEM167B	-0.886898485	10.0861099	-4.014268591	0.000339112	0.003384572	0.076705846
1826	ANAPC16	-0.584488452	13.0351451	-4.013286356	0.000340048	0.003392096	0.074106585
1827	C7orf25	-1.00063865	7.386154581	-4.012746158	0.000340564	0.003395423	0.072677156
1828	GTPBP5	0.896362093	7.740152299	4.012247132	0.000341041	0.003398361	0.071356726
1829	TP53I13	0.632946946	10.02321436	4.011858124	0.000341414	0.003399974	0.070327437
1830	PAQR3	-1.042193181	8.551800943	-4.011696721	0.000341568	0.003399974	0.069900385
1831	C20orf72	0.686036138	8.091842522	4.01073171	0.000342494	0.003407371	0.067347197
1832	ALOX12B	0.725493371	5.476064318	4.010517749	0.0003427	0.003407596	0.066781134
1833	FLJ23865	0.804558273	6.274529111	4.009973847	0.000343224	0.003410722	0.065342203
1834	PTK6	0.664352308	8.280876802	4.00981047	0.000343381	0.003410722	0.064909991
1835	CYLD	-0.72413643	9.505692825	-4.008769994	0.000344385	0.003417697	0.06215754
1836	LIPH	1.097868435	10.01280269	4.00870213	0.00034445	0.003417697	0.061978022
1837	MCCD1	0.693190747	5.470724674	4.008257399	0.000344881	0.003420142	0.060801614
1838	LCE3D	0.817185197	4.688584307	4.006985132	0.000346114	0.003430544	0.057436415
1839	MYBPC3	-0.935081264	7.695600853	-4.006650664	0.000346439	0.003431937	0.056551789
1840	POMC	0.879225497	9.966962582	4.006012174	0.00034706	0.003436261	0.054863123
1841	RER1	-0.506543834	11.53301887	-4.005563487	0.000347497	0.003438028	0.053676493
1842	EXT1	-0.565350186	9.79523974	-4.005270916	0.000347782	0.003438028	0.052902759
1843	MTERFD1	-0.653861088	10.00323871	-4.005260474	0.000347792	0.003438028	0.052875145
1844	C17orf56	-0.559789982	12.9674472	-4.004877358	0.000348166	0.003439898	0.051861984
1845	GSPT1	-0.73866073	9.312706506	-4.004280214	0.00034875	0.003443837	0.05028288
1846	DNASE1	0.680911286	5.652237231	4.002039418	0.000350949	0.003462258	0.044357893
1847	CLCN2	-0.606001693	6.472060023	-4.001817017	0.000351168	0.003462258	0.043769889
1848	GALK1	0.780883468	9.472085329	4.001705208	0.000351278	0.003462258	0.043474282
1849	CHSY3	-1.3311185	6.590336515	-4.001622378	0.00035136	0.003462258	0.043255291
1850	UBIAD1	0.632122108	9.60770407	4.000948856	0.000352024	0.003466202	0.041474657
1851	TFF2	0.752959826	5.399071653	4.000760515	0.00035221	0.003466202	0.040976745
1852	SLC25A46	-0.884369223	8.065087125	-4.000632171	0.000352337	0.003466202	0.040637448
1853	MGP	-0.809020235	14.40039723	-4.000462164	0.000352505	0.003466202	0.040188016
1854	C12orf24	0.75894094	7.33550252	3.999685268	0.000353273	0.003471928	0.038134275
1855	CHRND	0.717630897	5.139713184	3.999464408	0.000353492	0.003472246	0.037550451
1856	TMEM161B	-0.862593567	9.530888423	-3.997931462	0.000355015	0.003485364	0.033498502
1857	AADAT	-1.13721893	7.671045285	-3.997654228	0.000355291	0.003486236	0.032765757
1858	FAM201A	1.005270754	6.553834603	3.996980843	0.000355963	0.003488061	0.030986025
1859	SIRT1	-0.728174281	9.38682889	-3.996947861	0.000355996	0.003488061	0.030898857
1860	RHOT2	-0.525529076	10.92691707	-3.996904008	0.000356039	0.003488061	0.030782959
1861	PCCA	0.503306881	11.1460995	3.996371326	0.000356571	0.003491168	0.029375176
1862	DEPDC4	1.527599502	5.214139824	3.996211154	0.000356732	0.003491168	0.02895188
1863	NR2C2	0.666097052	7.536899374	3.995346705	0.000357597	0.003495099	0.026667443
1864	ZNF323	-1.265238544	6.335139587	-3.995252482	0.000357692	0.003495099	0.026418455
1865	CYP2B6	-1.122644092	14.15639913	-3.995247569	0.000357697	0.003495099	0.026405471
1866	GEMIN8P4	0.618309254	8.995521283	3.994742085	0.000358204	0.003498219	0.025069734
1867	PCDHGA2	1.018158005	8.051659845	3.994143235	0.000358806	0.00350226	0.023487345
1868	APEH	0.564757894	11.93100652	3.993460843	0.000359493	0.003507127	0.021684296
1869	PAQR6	-0.759757991	9.234007011	-3.992761804	0.000360198	0.003512165	0.01983736
1870	INSM1	1.209751126	5.572638135	3.992361257	0.000360602	0.003512574	0.018779116
1871	SEL1L	1.015833041	9.341096471	3.992319667	0.000360645	0.003512574	0.018669237
1872	RMND5A	-0.690811817	9.551258383	-3.992101108	0.000360866	0.003512574	0.01809182
1873	ARHGEF38	1.165603643	3.62350594	3.991973462	0.000360995	0.003512574	0.017754595
1874	EFR3B	-0.866230517	3.129009567	-3.991187263	0.000361791	0.003518484	0.015677617
1875	ZNF597	-0.995214241	5.631705318	-3.990574998	0.000362412	0.003522687	0.014060224
1876	GCAT	1.138744495	7.272879278	3.988433059	0.000364594	0.003540222	0.008402567
1877	MAP2K7	0.709638496	5.566608116	3.988244442	0.000364787	0.003540222	0.007904404
1878	EVI5L	0.552298765	7.29156101	3.9879053	0.000365134	0.003540222	0.007008702
1879	SYNM	-0.687764807	9.831262248	-3.987872697	0.000365167	0.003540222	0.006922595
1880	AEBP2	-0.91467105	10.03202333	-3.987562141	0.000365485	0.00354146	0.006102416
1881	ZNF618	0.882827171	9.641224468	3.987283138	0.000365771	0.003542386	0.005365582
1882	TNFAIP2	-0.989061344	14.86406781	-3.986869769	0.000366195	0.003544647	0.004273927
1883	GPR25	1.05172914	6.873474776	3.986623177	0.000366448	0.003545254	0.003622724
1884	LEMD3	-0.696646881	9.889805267	-3.9862687	0.000366812	0.003546933	0.00268664
1885	XRCC3	0.75584144	5.843373694	3.985842771	0.00036725	0.003549177	0.001561904
1886	RIMS4	1.027450378	7.573297986	3.98545514	0.00036765	0.003549177	0.00053833
1887	KLC1	-0.525961965	13.53617349	-3.985354271	0.000367753	0.003549177	0.000271982
1888	SWAP70	-0.652938731	11.04895011	-3.985302157	0.000367807	0.003549177	0.000134374
1889	GEMIN5	0.858061656	8.695287181	3.984391711	0.000368747	0.003556398	-0.002269584
1890	BRAT1	0.531898361	12.83404102	3.984175546	0.00036897	0.00355671	-0.002840327
1891	LDOC1	0.776265117	6.211961115	3.98387955	0.000369276	0.003557818	-0.003621829
1892	RAB26	0.747065016	5.621031301	3.982500805	0.000370705	0.003569739	-0.007261826
1893	FOXN2	1.959360051	10.1890222	3.982243315	0.000370973	0.003570468	-0.007941578
1894	RAB18	-0.677260707	11.31009679	-3.98181933	0.000371414	0.003572864	-0.009060831
1895	HMGCLL1	-1.272809442	6.346028702	-3.980641414	0.000372641	0.003581747	-0.012170148
1896	SUV39H1	0.630669551	6.653922436	3.980564045	0.000372722	0.003581747	-0.012374368
1897	IGFBPL1	0.741194041	5.723076031	3.980303366	0.000372994	0.003582514	-0.013062432
1898	ZNF319	0.917930304	8.128675781	3.979850596	0.000373467	0.00358521	-0.014257492
1899	C5orf38	0.870020393	6.880484739	3.979313658	0.000374029	0.003588012	-0.015674652
1900	ABCD3	-1.375043175	8.65050535	-3.979203549	0.000374145	0.003588012	-0.015965259
1901	AGTR1	-1.297638071	6.984135901	-3.978969096	0.000374391	0.00358852	-0.016584035
1902	COL11A1	1.371299968	4.175300929	3.977896472	0.000375517	0.003595489	-0.019414799
1903	TERF2	-0.63548986	7.607197302	-3.977817044	0.000375601	0.003595489	-0.019624406
1904	ZNF491	-0.894199322	3.6874025	-3.977675104	0.00037575	0.003595489	-0.019998979
1905	ZNF264	0.744483281	9.855193401	3.977541656	0.00037589	0.003595489	-0.020351141
1906	FAM108B1	-1.117566589	5.432019082	-3.976554712	0.000376931	0.003603589	-0.022955501
1907	CCL8	-1.748221804	7.261609735	-3.975896117	0.000377626	0.003608387	-0.024693301
1908	FZD6	-0.656022791	8.333619961	-3.974785608	0.000378803	0.003617768	-0.027623335
1909	NAIF1	0.590842112	10.95845125	3.974233531	0.000379389	0.003621507	-0.029079874
1910	ST7L	-0.646347426	6.965441081	-3.972996801	0.000380705	0.003630447	-0.032342495
1911	GPR6	0.788306866	4.570502678	3.972986804	0.000380715	0.003630447	-0.032368868
1912	FOXRED1	-0.699780308	6.626199078	-3.972676779	0.000381046	0.003631739	-0.033186695
1913	RHOXF2	0.694804772	3.75497671	3.972355792	0.000381388	0.003633144	-0.034033419
1914	ZFX	1.300687578	8.131620221	3.971427904	0.00038238	0.003640731	-0.036480954
1915	SMG5	0.667176581	10.99426521	3.9709433	0.000382899	0.003643809	-0.037759146
1916	P2RY10	-0.863461557	4.231438106	-3.970472353	0.000383405	0.003646752	-0.039001268
1917	FLJ11235	0.71197257	8.811124691	3.969721657	0.000384211	0.003649419	-0.040981133
1918	GPD1	1.209581199	9.702027422	3.96955186	0.000384394	0.003649419	-0.041428937
1919	LOC100292909	-1.349114619	6.947327941	-3.969391815	0.000384566	0.003649419	-0.041851015
1920	PRPF4B	-0.997306723	10.3281834	-3.969132106	0.000384846	0.003649419	-0.042535917
1921	HBM	1.946880955	9.207705547	3.969038099	0.000384947	0.003649419	-0.042783829
1922	SLC7A8	0.917638959	10.0992474	3.969016749	0.00038497	0.003649419	-0.042840133
1923	C9orf7	0.72431839	9.99593748	3.968935647	0.000385057	0.003649419	-0.043054012
1924	C7orf50	0.754534234	11.06261769	3.968546327	0.000385477	0.003651538	-0.044080683
1925	BCKDK	0.615129317	11.27055368	3.967827867	0.000386253	0.003657028	-0.045975244
1926	SDF2L1	0.746351633	14.61152994	3.967592821	0.000386507	0.003657574	-0.046595033
1927	B3GNT1	0.839835796	9.594537468	3.966580352	0.000387604	0.003666089	-0.049264656
1928	LOC642852	0.90563547	10.55992741	3.964387282	0.00038999	0.003686784	-0.055046495
1929	LMAN1L	0.903529604	6.628528637	3.96396393	0.000390453	0.003689281	-0.05616251
1930	SHISA9	1.354776622	5.053212854	3.963552878	0.000390902	0.003691422	-0.057246064
1931	IGF1	1.288782998	10.30700103	3.963393914	0.000391076	0.003691422	-0.057665092
1932	IFRD1	-0.988286694	10.72463597	-3.96280628	0.000391719	0.003695623	-0.059214044
1933	LMX1B	0.757493485	4.514314402	3.962098438	0.000392496	0.003701073	-0.061079759
1934	CKMT2	-0.8245571	6.256154648	-3.96128557	0.00039339	0.003704142	-0.063222169
1935	HAUS1	-0.893347804	10.26178655	-3.961234446	0.000393446	0.003704142	-0.063356908
1936	P2RY2	0.670871465	10.28948976	3.961176088	0.00039351	0.003704142	-0.063510712
1937	LPPR3	1.475239965	7.955721462	3.961078692	0.000393617	0.003704142	-0.0637674
1938	HRK	1.985249951	11.5418311	3.959141472	0.000395756	0.003720509	-0.068872531
1939	TOMM20L	1.110061208	8.523474485	3.958896704	0.000396027	0.003721178	-0.069517509
1940	FZR1	0.680143851	8.330788174	3.957543632	0.000397529	0.003733404	-0.073082707
1941	DIP2B	-0.658664422	9.132346197	-3.956176584	0.000399052	0.003745108	-0.076684337
1942	WDR11	-1.274961069	9.214962433	-3.955436403	0.000399879	0.003749797	-0.078634257
1943	MLL4	-0.518435999	9.941502976	-3.954726166	0.000400674	0.003753633	-0.080505187
1944	SEMA4G	0.697640656	7.149319468	3.953893158	0.000401608	0.003759393	-0.082699385
1945	HPD	0.686957782	4.528428112	3.953802673	0.00040171	0.003759393	-0.082937719
1946	N4BP2L1	-0.854769628	9.559855641	-3.953280399	0.000402297	0.003762597	-0.084313338
1947	CDKL2	1.389481657	10.20533321	3.953138596	0.000402457	0.003762597	-0.084686825
1948	C9orf4	1.566102088	3.638032689	3.952793162	0.000402846	0.003764303	-0.085596623
1949	PKD2L1	1.334579629	8.512110274	3.952474823	0.000403204	0.003764303	-0.086435038
1950	MSLNL	0.747666002	4.758295334	3.952278447	0.000403426	0.003764303	-0.086952224
1951	HAAO	0.803375572	6.832041639	3.952258739	0.000403448	0.003764303	-0.087004128
1952	C7orf63	-1.366013099	6.273892721	-3.951261208	0.000404575	0.003771036	-0.089631154
1953	HECA	-0.726874812	12.56021169	-3.951042257	0.000404823	0.003771457	-0.090207742
1954	NAT6	0.691837975	7.66002107	3.950707484	0.000405202	0.0037731	-0.091089311
1955	CDYL	-0.626885218	8.458011808	-3.949863004	0.00040616	0.003780128	-0.093313011
1956	CMTM5	1.845139594	7.96456569	3.949552926	0.000406512	0.003781516	-0.094129477
1957	ZNF703	0.993311846	4.852946496	3.949245688	0.000406861	0.003782875	-0.094938444
1958	GRM2	0.947400841	4.140812642	3.949036212	0.0004071	0.003783201	-0.095489987
1959	AP1AR	-1.30381606	7.663317791	-3.948592501	0.000407605	0.003786007	-0.096658236
1960	S1PR1	-0.699123945	11.51502859	-3.948165979	0.000408091	0.003788633	-0.097781188
1961	HOXD9	0.979278797	5.890930932	3.947925376	0.000408366	0.003789292	-0.098414635
1962	FOXD1	1.4651894	6.770977232	3.947611416	0.000408724	0.00379073	-0.099241192
1963	ZDHHC3	0.775155516	11.06858174	3.946533535	0.000409958	0.003800275	-0.102078752
1964	GP9	0.651135356	11.66424706	3.945427654	0.000411227	0.003808895	-0.104989767
1965	CCNG1	-0.993408871	9.239929104	-3.945366767	0.000411297	0.003808895	-0.105150032
1966	KIFC2	-0.720654268	7.966431363	-3.94419899	0.000412641	0.003816729	-0.108223677
1967	ND6	1.51335077	10.03963396	3.944097933	0.000412758	0.003816729	-0.108489651
1968	RNFT2	0.79594129	7.84190672	3.943895883	0.000412991	0.003816989	-0.109021423
1969	PCSK1N	3.219207384	10.76217144	3.94269878	0.000414375	0.003827879	-0.112171878
1970	MLYCD	0.627237306	10.26800002	3.942461041	0.00041465	0.003828309	-0.112797508
1971	PGAM2	0.852265407	5.304438298	3.942303578	0.000414833	0.003828309	-0.113211877
1972	ATAD3C	1.641779023	10.7414851	3.940260076	0.000417208	0.003848324	-0.118588948
1973	GGA3	-0.513762943	10.14778659	-3.939998739	0.000417513	0.003849227	-0.11927654
1974	RAB22A	-0.669930419	10.45580358	-3.938161152	0.000419662	0.003867125	-0.124110923
1975	PXMP4	0.944087262	9.999115287	3.937084498	0.000420926	0.003876854	-0.126943084
1976	ZNF704	1.646058595	9.190845081	3.936552435	0.000421552	0.003879205	-0.128342595
1977	MATN4	0.998751873	7.560553856	3.936406253	0.000421725	0.003879205	-0.128727092
1978	RCC2	0.512490227	12.68685171	3.93633648	0.000421807	0.003879205	-0.128910615
1979	TAF13	1.189479534	5.323239277	3.936063054	0.000422129	0.003880252	-0.129629784
1980	POT1	-0.68489872	8.653088364	-3.935835403	0.000422398	0.003880804	-0.130228541
1981	KLF16	2.271260122	13.85522905	3.934942955	0.000423452	0.003888571	-0.132575716
1982	PCNP	-1.023348527	12.10897502	-3.934307226	0.000424204	0.003893561	-0.134247606
1983	SLTM	-0.891570158	12.01843072	-3.93319877	0.00042552	0.003900934	-0.137162501
1984	IWS1	-0.621797527	8.05912554	-3.933100635	0.000425636	0.003900934	-0.137420553
1985	RNF26	0.502138754	11.18249961	3.931913376	0.00042705	0.003911963	-0.140542357
1986	NPM2	0.628439237	6.878602842	3.931560611	0.000427471	0.003913893	-0.141469867
1987	RAP2C	-1.026014392	7.822863814	-3.9309485	0.000428202	0.003916838	-0.143079201
1988	KCNK4	0.663765067	6.785101642	3.930939065	0.000428214	0.003916838	-0.143104005
1989	ANAPC7	-0.719157376	7.176232586	-3.929811877	0.000429563	0.003927256	-0.146067342
1990	LYSMD2	-0.649755015	10.8013825	-3.92936223	0.000430103	0.00393026	-0.147249369
1991	FZD5	0.726582143	12.92882547	3.928218328	0.000431479	0.003940898	-0.150256253
1992	ZNF444	0.63696058	12.36811393	3.927754972	0.000432038	0.003944064	-0.151474162
1993	TNFSF10	-1.516184985	11.41703427	-3.926733618	0.000433271	0.003953387	-0.154158573
1994	SLC35E1	0.640288207	9.457849616	3.926158909	0.000433967	0.003957795	-0.155668973
1995	HSPB9	2.307029648	7.771408439	3.925743519	0.00043447	0.003960446	-0.156760621
1996	GAPVD1	1.216006234	10.98268068	3.924976554	0.000435402	0.003966992	-0.158776113
1997	FGF7	-1.323955978	9.437097087	-3.922936572	0.000437888	0.003987693	-0.164136316
1998	BFAR	0.552659266	10.87656802	3.921847409	0.000439221	0.003997877	-0.166997805
1999	CDT1	1.219303765	9.231148589	3.921103597	0.000440134	0.004004061	-0.168951824
[truncated: 3,972 more rows]
