# Supplementary material for: Integrated Bioinformatic Analysis Reveals TXNRD1 as a Novel Biomarker and Potential Therapeutic Target in Idiopathic Pulmonary Arterial Hypertension
Source: Front Med (Lausanne). 2022 May 12;9:894584. doi: 10.3389/fmed.2022.894584 (PMC9133447; doi:10.3389/fmed.2022.894584)
Supplement: Supplementary file 6 [file Data_Sheet_6.CSV]

symbol	Score	direction
ECM2	5.91E-05	up
ANTXR1	0.000433866	up
SEMA5A	0.001056786	up
C1orf54	0.001465205	up
EMD	0.002105458	up
DEPP1	0.002643152	up
PDCD4	0.003096076	up
ZBTB20	0.003096076	up
TIE1	0.003096076	up
SSPN	0.003217711	up
HBB	0.003589456	up
DLL4	0.003589456	up
NFKBIL1	0.003589456	up
BMP6	0.003596443	up
XAF1	0.003995867	up
EDN1	0.004560521	up
MAOB	0.005161724	up
DPYSL3	0.005475989	up
AIRE	0.006301365	up
MFAP4	0.006647357	up
FZD7	0.007176495	up
SCARNA4	0.007176495	up
PHLDA1	0.007176495	up
HOMEZ	0.007176495	up
ENPP2	0.007183265	up
RGS5	0.007929305	up
SFRP2	0.008121425	up
RHOJ	0.008315785	up
STAT4	0.009738841	up
LTBP1	0.010761119	up
SNORA22	0.010761119	up
DKFZp761I2123	0.010761119	up
RAP1GAP	0.010761119	up
GPC3	0.011498527	up
CLEC3B	0.011853453	up
TP53INP1	0.012670099	up
ZBTB4	0.013646892	up
LTBP4	0.013888125	up
DNAL4	0.013896564	up
RARRES2	0.014075009	up
HBA2	0.014343329	up
SNORD45A	0.014343329	up
CXCL10	0.014343329	up
AKR7A2P1	0.014343329	up
PDLIM3	0.01544041	up
FRAS1	0.01597243	up
MME	0.016241693	up
PDE7B	0.017923126	up
RAB1C	0.017923126	up
TNFAIP3	0.017923126	up
NRTN	0.017923126	up
PTGDS	0.020843129	up
CLIC3	0.021309867	up
GGTA1P	0.021500511	up
STARD3	0.021500511	up
SOBP	0.021500511	up
ETV5	0.022709914	up
SGIP1	0.022709914	up
CCL5	0.02302848	up
IFI44L	0.024323909	up
MCOLN3	0.024653047	up
NOTCH4	0.025075485	up
HOXA6	0.025075485	up
LEFTY2	0.025075485	up
BMP5	0.027015936	up
PRDM1	0.02841227	up
PDE3A	0.02864805	up
WFS1	0.02864805	up
IL7R	0.02864805	up
SCRN2	0.02864805	up
GBP5	0.029841976	up
GFRA1	0.032218205	up
VSIG2	0.032218205	up
PRRT2	0.032218205	up
SLC45A4	0.032218205	up
SOCS2	0.033944666	up
GAS6	0.035785953	up
FNDC1	0.035785953	up
ZNF524	0.035785953	up
RGS1	0.036685105	up
ITK	0.037486484	up
C1QTNF7	0.038703822	up
ILF3-AS1	0.039351294	up
NXF3	0.039351294	up
IGSF3	0.039351294	up
CNNM3	0.039525537	up
CXCL9	0.040355357	up
FREM1	0.042893289	up
MALL	0.04291423	up
ARF5	0.04291423	up
GZMB	0.04291423	up
RANGRF	0.04291423	up
CD69	0.043323326	up
CTSF	0.045214628	up
ANO1	0.046474761	up
GPR146	0.046474761	up
IL17RE	0.046474761	up
PDE8B	0.0490958	up
TALDO1	6.00E-05	down
TXNRD1	0.000166408	down
IDH1	0.000546181	down
SUPT16H	0.002379302	down
MGST1	0.002902459	down
ACSS2	0.00378292	down
CSF3R	0.004218853	down
CHL1	0.004218853	down
GALNT1	0.004218853	down
ALG1	0.004218853	down
ADORA3	0.006081377	down
PAPOLA	0.006081377	down
TKT	0.006482088	down
RNASE2	0.008434367	down
NSRP1	0.008434367	down
MFSD5	0.008434367	down
GABBR1	0.008434367	down
ENO1	0.008908389	down
POLR2B	0.009147528	down
CD163	0.009263771	down
SIGLEC9	0.009635041	down
FADS1	0.010134845	down
RSL1D1	0.010646912	down
SRXN1	0.012256422	down
SLC4A1AP	0.012646545	down
PICALM	0.012646545	down
EPRS	0.01397532	down
GNPDA1	0.014272387	down
SHMT2	0.014572469	down
S100A9	0.016855389	down
EIF5B	0.016855389	down
SPHK2	0.016855389	down
ETS1	0.016855389	down
PGD	0.017081246	down
C1R	0.017408308	down
LOC441081	0.021060899	down
COPS2	0.021060899	down
NALP12	0.021060899	down
STOM	0.021060899	down
NQO1	0.022298643	down
CUL3	0.023044417	down
EBP	0.024571065	down
CANX	0.024852831	down
SRFBP1	0.024960019	down
COPB1	0.025263079	down
SNRPA1	0.025263079	down
LSS	0.025351884	down
TBXAS1	0.026144331	down
FAH	0.029429861	down
TPR	0.029461929	down
CRR9	0.029461929	down
KIAA1530	0.029461929	down
CTSE	0.030288366	down
RANBP6	0.032455618	down
MGAM	0.033657452	down
EPS8	0.033657452	down
SLC43A3	0.033657452	down
MED23	0.033657452	down
ZC3H15	0.034247401	down
TIMP4	0.034702447	down
IARS	0.037456863	down
AQP9	0.037849649	down
USP16	0.037849649	down
IMP3	0.037849649	down
USP6	0.037849649	down
XPOT	0.041369117	down
OPA1	0.042038521	down
MORF4L2	0.042038521	down
TLR1	0.046224072	down
CYB561D2	0.046224072	down
NRBP2	0.046224072	down
