# Supplementary material for: Integrated Bioinformatic Analysis Reveals TXNRD1 as a Novel Biomarker and Potential Therapeutic Target in Idiopathic Pulmonary Arterial Hypertension
Source: Front Med (Lausanne). 2022 May 12;9:894584. doi: 10.3389/fmed.2022.894584 (PMC9133447; doi:10.3389/fmed.2022.894584)
Supplement: Supplementary file 7 [file Data_Sheet_7.CSV]

ID	Description	setSize	enrichmentScore	NES	pvalue	p.adjust	qvalues	rank	leading_edge	core_enrichment
HALLMARK_ALLOGRAFT_REJECTION	HALLMARK_ALLOGRAFT_REJECTION	195	0.359459303	1.891289393	0.001626016	0.004083966	0.001633587	4739	tags=40%, list=29%, signal=29%	7334/10006/2113/8560/6354/6059/355/8669/3566/3394/11146/3059/3091/2000/6347/7321/7097/3937/3976/3586/6891/2069/2589/3596/7096/3460/3569/11222/3383/2268/6356/7903/10333/961/3665/602/3551/567/23166/92/4843/1520/7163/3565/3592/3578/6775/3560/4869/9655/6367/2316/894/4689/3553/207/8807/940/8767/8477/8444/5788/7076/3559/3589/729230/4830/3558/5552/50852/3600/3606/114548/1029/7098/8651/3122/3702
HALLMARK_COMPLEMENT	HALLMARK_COMPLEMENT	195	0.323488507	1.702029622	0.001626016	0.004083966	0.001633587	3525	tags=32%, list=21%, signal=26%	5359/966/2773/8754/1051/10938/4179/5327/5321/5516/10019/9097/5329/3937/308/1803/51056/55619/7941/3309/1012/2335/59345/3569/3684/30818/3920/54331/4321/1284/5894/715/8942/5531/11108/842/5054/2230/5292/3665/5663/1519/6810/10125/2219/3796/1520/10600/391/4973/5294/837/2764/838/4322/23414/2153/5055/8445/4199/1604/725/1512
HALLMARK_EPITHELIAL_MESENCHYMAL_TRANSITION	HALLMARK_EPITHELIAL_MESENCHYMAL_TRANSITION	195	0.457879755	2.40912703	0.001626016	0.004083966	0.001633587	3940	tags=47%, list=24%, signal=36%	1647/966/355/51330/7171/5376/3371/10979/22943/1314/6303/5817/2014/813/2247/3688/5329/3685/7412/1290/131578/5806/2335/3915/25890/4314/1289/4017/3569/960/1009/2697/5396/4312/1284/1462/7045/1282/1004/4147/7424/26585/5054/2192/3678/6385/4853/800/3693/1303/2517/6641/374/3956/3918/1634/5999/2201/6696/2191/1601/7057/7168/6591/7058/1809/4837/4060/4016/10409/1293/8038/2316/7857/2200/10631/22795/4982/59/11…
HALLMARK_G2M_CHECKPOINT	HALLMARK_G2M_CHECKPOINT	190	0.39466057	2.060599309	0.001639344	0.004083966	0.001633587	4154	tags=45%, list=25%, signal=34%	1871/5887/3838/7150/2935/7371/9221/6427/7027/6632/3192/9184/6760/6541/4953/2130/3091/8452/6434/3799/10274/10664/1736/4088/2146/26271/262/4691/3930/10772/8451/5426/10592/4609/595/3312/81539/8317/6558/3364/1874/996/602/10733/4853/1810/1111/7486/9700/91746/3184/5001/10926/51203/904/1950/4928/9493/7090/10051/11104/4082/10762/9055/55872/8899/9994/25/4001/4085/5933/10212/1033/24137/890/56992/4175/8140/…
HALLMARK_INFLAMMATORY_RESPONSE	HALLMARK_INFLAMMATORY_RESPONSE	197	0.477056246	2.505412503	0.001642036	0.004083966	0.001633587	3609	tags=47%, list=22%, signal=37%	9180/10006/3269/6354/2773/5732/3566/6541/2643/3091/3949/3037/1902/10135/5817/2014/6347/3554/133/7097/196/5329/3937/64127/1880/3976/3586/2069/558/3552/4084/7096/166929/19/3460/3569/366/5734/8877/4609/4790/3759/3383/2769/5894/5142/7439/5054/2550/3665/5663/3678/60675/929/490/2867/7162/23601/3656/6717/10125/10203/27032/23166/4792/5970/7133/92/1317/8519/3696/391/6504/8671/7130/4973/1839/3560/1026/6401…
HALLMARK_MITOTIC_SPINDLE	HALLMARK_MITOTIC_SPINDLE	197	0.300302689	1.577135019	0.001642036	0.004083966	0.001633587	4295	tags=39%, list=26%, signal=29%	10006/6249/23012/10611/64857/3799/1894/4650/4628/57679/4643/5921/10048/140735/26271/7430/382/10435/6780/9411/8476/5311/996/4739/4853/2017/9126/163786/9700/2037/8936/10426/7414/393/23365/1453/10128/324/51203/7531/55785/50650/54443/9493/3831/10051/11104/89941/4082/84333/9055/10565/5116/2316/25/4001/9266/6093/22919/1739/25777/114791/24137/85378/11214/81/10928/55125/56992/832/667/7153/6904/6654/4627/…
HALLMARK_TNFA_SIGNALING_VIA_NFKB	HALLMARK_TNFA_SIGNALING_VIA_NFKB	197	0.545604696	2.865416476	0.001642036	0.004083966	0.001633587	3248	tags=52%, list=20%, signal=42%	2150/50486/24145/1647/9945/5271/1051/3371/10938/7127/2643/5328/5606/3949/6303/10611/10135/10950/6347/7097/9242/5329/4088/1880/3976/3552/4084/23258/7280/80176/8553/329/7050/7262/19/5806/4814/2114/3460/11080/3569/5743/5734/10957/8877/10209/4780/960/80149/4609/2355/4790/3383/1326/595/5142/6648/4783/5209/8942/4791/8303/5054/9334/604/597/6385/602/6515/5971/490/51278/9308/4170/374/9592/79693/10010/8061…
HALLMARK_E2F_TARGETS	HALLMARK_E2F_TARGETS	194	0.372569545	1.950392321	0.001650165	0.004083966	0.001633587	5365	tags=53%, list=32%, signal=36%	1965/3838/2935/9221/6427/10528/55646/5631/10606/6628/10797/6434/5901/10274/10664/5983/7884/84312/2146/7374/3930/29980/6749/8493/5426/4609/29893/7913/5591/10635/3364/81624/5982/253714/10733/1111/8726/9183/10615/81611/9126/9700/9972/3184/3070/7398/7037/4292/5931/4436/54962/10051/1026/10714/1434/9738/79077/4001/4085/4173/6117/10212/1033/24137/6941/29028/10111/4175/57122/11340/9319/4673/7153/4172/921…
HALLMARK_ESTROGEN_RESPONSE_EARLY	HALLMARK_ESTROGEN_RESPONSE_EARLY	194	0.284687565	1.49033234	0.001650165	0.004083966	0.001633587	4523	tags=38%, list=27%, signal=28%	60481/2444/26509/3875/573/27295/8204/6840/23223/55540/8553/9612/5932/960/5979/2810/2697/4609/595/3898/1997/3880/9467/3856/2274/7162/5420/10125/374/7357/107/91683/22876/4277/6990/124583/25976/10105/29107/6566/5366/60436/9060/3572/6584/29984/23329/25800/18/11098/10560/7052/3983/5174/2717/4603/25987/8140/949/1366/51195/5914/11057/10514/6513/4299/9314/64919/1952/7494/56944/6505/8614
HALLMARK_IL2_STAT5_SIGNALING	HALLMARK_IL2_STAT5_SIGNALING	194	0.356399638	1.865743261	0.001650165	0.004083966	0.001633587	5155	tags=48%, list=31%, signal=33%	5359/7371/80324/2012/51651/4860/84230/27242/5732/3566/3394/4953/6050/4839/51429/23075/55509/23191/196/4643/3976/3586/3685/10888/4084/23258/3596/8553/1291/200734/8835/960/23413/4609/1326/4783/307/5292/9446/64116/6515/9308/9261/5583/7133/10538/6335/6696/10410/8728/3560/84525/6004/7372/56990/285172/1690/1437/3099/894/79971/10075/57231/8477/943/6095/7052/1493/3559/8829/22807/9144/2151/4616/10924/7850…
HALLMARK_INTERFERON_GAMMA_RESPONSE	HALLMARK_INTERFERON_GAMMA_RESPONSE	194	0.339623181	1.777918923	0.001650165	0.004083966	0.001633587	3093	tags=31%, list=19%, signal=25%	6354/5359/355/9688/4860/57169/3566/5321/7127/6774/2643/3394/3091/10797/10135/6347/3937/4600/7412/51056/84159/10392/57162/3569/5743/87178/29126/4790/3383/715/5142/6648/7903/84888/5292/3665/256586/4615/4261/5684/567/55601/10906/6717/669/81894/1439/4792/23424/55024/10410/5214/7130/6775/3560/9021/837/1026/9111/219285
HALLMARK_KRAS_SIGNALING_UP	HALLMARK_KRAS_SIGNALING_UP	193	0.359911137	1.882271431	0.001650165	0.004083966	0.001633587	5014	tags=49%, list=30%, signal=34%	2150/50486/2113/23136/2012/9945/5327/3394/5328/163590/6662/5329/220/3976/2069/51193/3080/101/5743/12/10418/58155/27075/5396/26272/6616/51129/54677/4674/28951/3800/10457/51311/90865/80380/2517/10253/2162/1438/22903/7102/84869/669/4319/79693/7133/2591/1520/3290/7805/56172/6696/1363/7813/1839/3783/23268/330/11199/10221/10320/6004/9358/6364/3936/9053/1437/131566/894/3553/3237/50856/5175/8829/28959/20…
HALLMARK_MTORC1_SIGNALING	HALLMARK_MTORC1_SIGNALING	194	0.433547604	2.269610949	0.001650165	0.004083966	0.001633587	4443	tags=46%, list=27%, signal=34%	7296/60481/56902/5861/134429/9695/3251/80777/6745/4860/9521/10213/3939/5718/5606/3949/10797/10135/2181/2107/2632/79071/3329/4074/8894/10061/7374/26747/3309/821/29110/8553/5701/10096/6917/23657/10962/3157/23760/81873/5704/908/5230/3313/1595/6715/3308/4783/5464/8615/900/928/6515/3475/5684/10197/8624/7184/51377/6781/9136/3422/3336/10963/7037/1026/10987/7323/488/3099/47/4173/4199/8833/6117/10212/6016…
HALLMARK_MYC_TARGETS_V1	HALLMARK_MYC_TARGETS_V1	193	0.488418295	2.554341082	0.001650165	0.004083966	0.001633587	4306	tags=55%, list=26%, signal=41%	1965/9188/5887/3838/2935/6059/9221/6427/1665/5093/8669/7027/3251/3608/1176/6632/10528/6627/10213/3192/9184/3939/1977/5245/10576/4953/6732/6434/26156/5901/10236/26354/1017/11260/8886/1973/5634/65005/54107/6428/2107/11137/3329/11335/8894/8761/821/5691/6432/10054/10971/5704/7411/51491/5230/5707/4609/7913/708/10575/52/1537/5682/6187/7458/3475/4686/6194/3181/6950/3184/5687/328/2739/51020/7531/9136/333…
HALLMARK_IL6_JAK_STAT3_SIGNALING	HALLMARK_IL6_JAK_STAT3_SIGNALING	87	0.475079035	2.224039534	0.001658375	0.004083966	0.001633587	4706	tags=49%, list=28%, signal=36%	9180/6354/355/51330/27242/3566/6774/3554/7097/10254/55540/3460/3569/4055/960/1326/5292/56034/928/5781/929/4615/3588/7132/2/1438/1439/7133/3676/9021/3572/1437/3553/1441/3559/2885/3162/3601/3454/7850/8651/3953/6773
HALLMARK_APOPTOSIS	HALLMARK_APOPTOSIS	158	0.359819786	1.832337289	0.00166113	0.004083966	0.001633587	4550	tags=41%, list=28%, signal=30%	4000/1647/355/2012/51330/10059/5327/7417/2643/3875/6303/3301/1540/10950/1017/301/6574/2107/2069/3552/3569/960/2769/595/3082/6648/351/1806/842/5663/4739/929/4170/5058/1634/5970/56172/10410/5366/4060/89941/837/330/1026/7818/857/894/3553/6093/5747/9638/51176/4313/7076/3162/5914/7153/552/1611/4616/637/598/994/3606
HALLMARK_UNFOLDED_PROTEIN_RESPONSE	HALLMARK_UNFOLDED_PROTEIN_RESPONSE	106	0.397045517	1.919478508	0.001666667	0.004083966	0.001633587	2866	tags=36%, list=17%, signal=30%	1965/7534/9221/11015/9695/9775/6745/1051/10528/1981/1977/4189/10797/3799/6347/11260/1973/1736/1662/7280/1054/3309/23644/22926/10130/58477/3313/64924/10897/9652/8602/9531/4801/7184/57472/9136/55770/5832
HALLMARK_PROTEIN_SECRETION	HALLMARK_PROTEIN_SECRETION	94	0.565054623	2.669139234	0.001689189	0.004083966	0.001633587	4689	tags=64%, list=28%, signal=46%	102/10959/57403/1176/10059/3875/9276/5594/8027/372/81542/858/1213/9871/5066/5868/4074/3998/8773/19/26286/3920/6197/8774/664/6845/7251/8615/6643/9525/259230/10040/1315/11079/2581/9183/81611/3382/22796/1182/27236/7163/8546/10565/967/9554/23041/2717/525/9367/667/1173/10652/8675/23673/11311/4952/10972/1203/2778
HALLMARK_ANDROGEN_RESPONSE	HALLMARK_ANDROGEN_RESPONSE	96	0.500920092	2.371988303	0.001692047	0.004083966	0.001633587	3460	tags=50%, list=21%, signal=40%	60481/2773/51465/6675/4189/6303/10611/5238/2181/9871/220/79689/3685/3998/23223/10645/84159/9218/57178/3157/6722/55768/6728/6197/10627/54407/4824/10513/595/8031/22936/3880/3856/567/9510/56172/25816/7163/3422/87/23585/6446/9053/4117/6611/7113/207/2005
HALLMARK_MYC_TARGETS_V2	HALLMARK_MYC_TARGETS_V2	58	0.529576849	2.279006792	0.001715266	0.004083966	0.001633587	3490	tags=52%, list=21%, signal=41%	9221/51388/29078/80324/10528/64216/5245/4839/26354/8886/10244/3329/11335/23223/7374/51491/4609/79711/705/10733/23082/10196/9136/3336/51154/4869/3099/79077/4173/23160
HALLMARK_UV_RESPONSE_DN	HALLMARK_UV_RESPONSE_DN	138	0.366662227	1.823097016	0.001715266	0.004083966	0.001633587	2798	tags=36%, list=17%, signal=30%	5376/390/6383/6541/3949/10611/3037/1902/10659/4088/29970/1290/8553/7799/3915/57178/7082/2697/140609/4609/4790/2202/10000/54468/307/5054/8476/3778/302/9863/861/4853/490/6310/2274/6717/55109/91746/3382/5728/27032/92/657/5999/493/8997/1601/6591/23576/23345
HALLMARK_KRAS_SIGNALING_DN	HALLMARK_KRAS_SIGNALING_DN	187	-0.307095338	-1.684501453	0.002525253	0.00573921	0.002295684	4113	tags=34%, list=25%, signal=26%	26150/29930/7356/4929/1906/7032/91543/4524/7137/9328/6754/105375355/3351/6707/5077/242/3485/29842/6474/5078/4868/3955/6262/6712/7252/7367/9073/3963/7704/10734/79917/5317/5020/2593/1838/2811/5626/959/54901/3195/778/2827/65989/83439/55890/1208/83714/3785/4842/2668/580/55277/6620/6927/6559/79085/29799/5737/6528/5164/5030/5324/2261
HALLMARK_HYPOXIA	HALLMARK_HYPOXIA	190	0.277677299	1.449806986	0.003278689	0.006574622	0.002629849	4371	tags=34%, list=26%, signal=25%	2113/11015/55276/1466/6383/3939/2131/8987/133/5066/5329/2632/7360/3309/8553/3340/126792/1289/3569/10957/8609/5230/2355/8509/3098/7045/4783/5209/51129/5054/5292/3423/6385/302/6515/8406/7043/7162/272/56925/1634/25976/7163/6781/5214/1026/7538/3099/857/10891/6095/2023/7052/4502/949/10570/3162/54206/6513/3036/4627/694/2152/5163/1837
HALLMARK_P53_PATHWAY	HALLMARK_P53_PATHWAY	192	0.281431623	1.469382776	0.00330033	0.006574622	0.002629849	3586	tags=30%, list=22%, signal=24%	4071/1647/2040/355/7039/8841/81566/6303/6520/4193/64782/3094/1030/3976/3552/4084/1012/4814/23657/100/8493/8877/55270/2810/677/29948/5925/1263/351/1969/25898/30836/900/22824/51278/2517/10906/51002/23654/8812/1839/23479/1606/1026/6236/6004/51768/55294/317/9738/894/18/10668/6281/10560/26207/3654
HALLMARK_PI3K_AKT_MTOR_SIGNALING	HALLMARK_PI3K_AKT_MTOR_SIGNALING	104	0.331484114	1.594416044	0.003344482	0.006574622	0.002629849	4181	tags=36%, list=25%, signal=27%	7334/466/51719/1977/5606/5594/1017/5601/1213/5519/29110/10392/10096/5308/6197/5571/3709/2810/5894/8569/5781/4615/7132/5728/7184/3565/5599/1026/7323/207/79109/6016/4087/2885/1173/6513/5879
HALLMARK_ANGIOGENESIS	HALLMARK_ANGIOGENESIS	36	0.469560095	1.814093109	0.003418803	0.006574622	0.002629849	3935	tags=53%, list=24%, signal=40%	5553/27242/3685/1290/1462/351/7056/6696/6781/4973/4060/4043/894/10631/5747/11167/7076/6578/8829
HALLMARK_CHOLESTEROL_HOMEOSTASIS	HALLMARK_CHOLESTEROL_HOMEOSTASIS	72	0.339638574	1.523970551	0.01369863	0.025367834	0.010147133	4887	tags=38%, list=30%, signal=27%	5359/134429/51330/3949/5329/51478/308/10957/3157/1595/50814/4783/928/23474/118429/132864/3422/127/54206/552/493869/27346/3156/6721/2731/4047/9415
HALLMARK_UV_RESPONSE_UP	HALLMARK_UV_RESPONSE_UP	151	0.27501132	1.394922761	0.016420361	0.029322074	0.011728829	5009	tags=38%, list=30%, signal=27%	9188/5873/80777/3192/2643/3301/1875/10950/1017/27295/54107/1030/262/1054/5471/58525/3569/1181/51083/5979/528/8836/3383/6648/8804/1267/4885/6782/10125/3363/4792/10105/10482/10963/7037/6236/3572/1983/725/6257/4072/3726/3162/10652/5504/1138/694/637/5437/291/11232/885/2920/440/5045/9/360
HALLMARK_TGF_BETA_SIGNALING	HALLMARK_TGF_BETA_SIGNALING	54	0.362693125	1.523963804	0.024263432	0.041833503	0.016733401	3133	tags=37%, list=19%, signal=30%	6574/4088/6498/7050/9612/3460/4053/5494/7082/51742/5054/90/2339/657/324/7057/387/64750/999/7323
