# Supplementary material for: Integrated Bioinformatic Analysis Reveals TXNRD1 as a Novel Biomarker and Potential Therapeutic Target in Idiopathic Pulmonary Arterial Hypertension
Source: Front Med (Lausanne). 2022 May 12;9:894584. doi: 10.3389/fmed.2022.894584 (PMC9133447; doi:10.3389/fmed.2022.894584)
Supplement: Supplementary file 8 [file Data_Sheet_8.CSV]

ID	Description	setSize	enrichmentScore	NES	pvalue	p.adjust	qvalues	rank	leading_edge	core_enrichment
HALLMARK_GLYCOLYSIS	HALLMARK_GLYCOLYSIS	185	0.353258208	1.714112526	0.00130039	0.007319573	0.003852407	2803	tags=32%, list=20%, signal=26%	2023/56052/226/6888/29925/3939/2582/50814/5704/9276/5223/2806/2805/3417/22796/5373/10007/4190/7295/3069/6662/4731/55635/4351/10461/54982/10058/10456/7167/7360/8912/4191/2539/6120/1491/136/10327/22976/11285/2817/126792/5352/58528/3309/29926/375790/2997/2998/2673/5478/2729/8460/55276/11015/1468/5207/1824/8704/1289
HALLMARK_MTORC1_SIGNALING	HALLMARK_MTORC1_SIGNALING	179	0.53892731	2.605872314	0.00130719	0.007319573	0.003852407	3119	tags=50%, list=22%, signal=40%	7296/2023/3992/226/4074/51377/27346/3145/57761/10682/1717/2821/3939/3156/10061/6713/5464/9415/5704/2632/821/5701/6472/29968/10197/2805/3417/5052/3157/6917/5693/6509/6319/47/440/7283/7108/10987/2597/5606/6184/10797/5718/8878/31/10452/11151/23657/6533/3689/7167/5861/2539/26227/1491/9368/5236/6016/8894/26747/27101/5352/6715/10097/6745/586/3309/10652/1075/81873/79071/6652/26471/3638/23753/1649/5478/2…
HALLMARK_ADIPOGENESIS	HALLMARK_ADIPOGENESIS	172	0.331166272	1.593583479	0.001310616	0.007319573	0.003852407	2908	tags=33%, list=21%, signal=26%	27069/226/6888/7086/6390/10935/1717/23788/1431/1537/2632/3419/51805/56894/1147/9131/3417/47/10113/2101/2184/92840/6342/10243/7263/4191/11343/6576/6239/1376/5236/8884/5004/7384/204/83549/25979/8491/11194/10313/5447/26994/51/1737/79071/57017/56729/1468/51635/4189/80273/593/1337/6510/3421/718
HALLMARK_MYC_TARGETS_V1	HALLMARK_MYC_TARGETS_V1	168	0.55231909	2.64945243	0.00131406	0.007319573	0.003852407	2804	tags=47%, list=20%, signal=38%	5713/11260/6128/5682/5250/1933/708/10935/3939/26156/328/6175/5901/10146/52/1537/5707/3615/3608/7203/5704/5691/821/7416/4830/54107/1973/10576/2806/1176/23016/5690/2739/5245/11137/10574/6193/6723/4953/5984/6164/56910/5496/10987/26354/1478/5714/22948/7458/10907/5093/9221/10575/9377/5709/1207/1019/6732/10856/8894/9188/6188/7284/790/22916/8761/10549/6637/6632/11331/5687/6629/5478/3251/8886/6150/5111/6…
HALLMARK_OXIDATIVE_PHOSPHORYLATION	HALLMARK_OXIDATIVE_PHOSPHORYLATION	171	0.458349057	2.202144053	0.001315789	0.007319573	0.003852407	2696	tags=39%, list=19%, signal=32%	5250/2108/6390/10935/2821/3939/10440/7386/1431/1537/3419/292/7416/4704/56945/64960/2806/10884/9131/6183/3417/64963/5162/4190/5018/10128/291/1352/51318/7388/4710/4191/64981/581/3420/9377/9927/2395/7384/481/529/8604/26520/533/5447/10063/51606/65003/30/54205/10939/4709/1737/9296/11331/6834/56993/55288/4729/36/527/80273/840/593/4976/1337
HALLMARK_DNA_REPAIR	HALLMARK_DNA_REPAIR	132	0.37894989	1.765992149	0.001319261	0.007319573	0.003852407	2738	tags=36%, list=20%, signal=29%	5983/7157/1161/3615/2967/6895/4830/5433/552900/3059/5984/5432/29927/10959/7251/6827/23649/4350/2237/353/30834/55290/1603/9533/53343/5557/6880/2068/51082/2067/5982/8480/22916/2072/10063/6881/2962/2958/11051/6834/5439/1642/7372/3251/10714/3704/5111
HALLMARK_UNFOLDED_PROTEIN_RESPONSE	HALLMARK_UNFOLDED_PROTEIN_RESPONSE	95	0.469761391	2.058309051	0.00140647	0.007319573	0.003852407	2691	tags=45%, list=19%, signal=37%	11260/54512/10130/9114/55272/60559/29968/1973/3799/23404/6509/10525/28972/10113/56915/1978/440/10797/58477/1662/9221/1736/22926/27257/5611/79094/64924/9570/1054/55062/1051/10954/55153/6745/7534/3309/25804/1938/11015/7184/4189/10897/5832
HALLMARK_PROTEIN_SECRETION	HALLMARK_PROTEIN_SECRETION	86	0.478690038	2.069832701	0.001422475	0.007319573	0.003852407	3751	tags=49%, list=27%, signal=36%	4074/3875/10972/372/10040/9276/11316/1176/22796/8027/3998/8546/10959/858/1211/7251/476/10059/10564/9570/10067/57403/5594/10282/8773/4952/51606/10652/1075/3382/7163/8774/9183/11079/375/1175/3482/164/5066/1182/2581/6643
HALLMARK_CHOLESTEROL_HOMEOSTASIS	HALLMARK_CHOLESTEROL_HOMEOSTASIS	68	0.458156421	1.910786585	0.001490313	0.007319573	0.003852407	1305	tags=31%, list=9%, signal=28%	27346/57761/10682/1717/4598/3156/50814/6713/9415/114569/55902/2194/3157/308/6319/4047/7108/2171/4597/875/71
HALLMARK_MYC_TARGETS_V2	HALLMARK_MYC_TARGETS_V2	46	0.55822575	2.146181676	0.001569859	0.007319573	0.003852407	2794	tags=54%, list=20%, signal=44%	27346/51388/23481/10199/5245/3177/6723/56915/79711/10514/92856/80324/26354/9221/1019/705/83743/79050/9238/10171/56342/6652/8886/27340/6949
HALLMARK_REACTIVE_OXYGEN_SPECIES_PATHWAY	HALLMARK_REACTIVE_OXYGEN_SPECIES_PATHWAY	42	0.544566881	2.039512216	0.001610306	0.007319573	0.003852407	3313	tags=52%, list=24%, signal=40%	7296/140809/4257/5052/7295/1728/2730/51022/4710/4482/2539/9588/3087/2068/4353/10549/2729/3163/4363/4155/5621/10587
HALLMARK_INTERFERON_ALPHA_RESPONSE	HALLMARK_INTERFERON_ALPHA_RESPONSE	84	-0.446404253	-2.164845322	0.003378378	0.012787724	0.006730381	1922	tags=42%, list=14%, signal=36%	54809/972/5696/91543/10628/3430/567/4599/9636/64135/1997/4343/3429/3665/5720/54625/81894/116071/94240/219285/4061/6890/6773/2634/23424/3669/10561/3659/10964/9246/115361/5610/3627/684/87178
HALLMARK_UV_RESPONSE_DN	HALLMARK_UV_RESPONSE_DN	131	-0.29391997	-1.523574279	0.004016064	0.012787724	0.006730381	2311	tags=30%, list=17%, signal=25%	5922/1290/1027/3815/7048/4233/7082/773/120/1281/23469/8829/50937/7799/92/2274/10486/91746/6310/5159/5195/25836/8821/9112/3667/4493/6334/5332/6383/8405/2869/5607/7410/2534/10395/4781/10370/4255/5578
HALLMARK_MITOTIC_SPINDLE	HALLMARK_MITOTIC_SPINDLE	176	-0.28312	-1.536240285	0.004201681	0.012787724	0.006730381	4840	tags=52%, list=35%, signal=34%	56992/2316/9735/10048/9564/9493/5921/127829/54443/22974/667/10160/89941/23022/116840/11004/51199/1778/23580/998/10565/51203/9113/57580/1063/79658/10163/10006/50628/6711/4690/332/4763/6904/163786/51174/1739/9126/121512/64857/55125/25/3996/9055/2317/10013/3619/7272/1062/151987/5922/6624/85378/10928/57679/10276/9874/81/22920/5981/7248/6453/22930/23012/51735/4082/55835/23365/9344/23637/4751/9181/2912…
HALLMARK_TNFA_SIGNALING_VIA_NFKB	HALLMARK_TNFA_SIGNALING_VIA_NFKB	183	-0.303239332	-1.657398306	0.004237288	0.012787724	0.006730381	3651	tags=38%, list=26%, signal=28%	5966/10769/10725/9314/3624/4783/5971/8848/8660/4790/3164/7832/941/8767/4170/3553/3433/80176/6515/4088/3604/604/9322/602/4616/5341/1326/7538/1026/7422/1847/2920/23586/4780/25976/4082/4973/4791/182/5734/2669/687/467/2683/64135/1942/330/7130/4929/7050/5142/388/1846/969/6890/6352/3659/329/3575/1906/1052/5187/8837/3627/7128/3606/1844/694/22822
HALLMARK_ALLOGRAFT_REJECTION	HALLMARK_ALLOGRAFT_REJECTION	184	-0.278959335	-1.522346462	0.004347826	0.012787724	0.006730381	3540	tags=40%, list=25%, signal=30%	6891/7535/3932/3624/3001/4690/3662/917/4065/6123/3560/941/8767/5552/9734/3589/2833/3109/3553/11184/6223/916/3122/602/915/672/3112/11146/5699/4869/3824/3133/973/7040/925/959/6363/972/7186/92/10225/567/6367/942/356/2113/10563/3108/4050/6892/3848/3665/7070/6189/3111/114548/3561/8651/3586/3625/919/6890/6775/5551/6772/3702/6352/2634/4283/920/924/3606/3002/3458
HALLMARK_INTERFERON_GAMMA_RESPONSE	HALLMARK_INTERFERON_GAMMA_RESPONSE	184	-0.387647117	-2.115481161	0.004347826	0.012787724	0.006730381	1797	tags=34%, list=13%, signal=30%	972/51735/23586/5696/81030/91543/10628/3430/567/4599/9636/8202/64135/710/4261/942/3429/9934/6375/7130/3108/6892/4600/3665/5720/3695/6403/5142/54625/81894/8651/116071/94240/219285/7412/4061/969/6890/6775/6772/6773/6352/23424/3669/10791/10561/3659/4939/4283/10964/84159/9246/8082/115361/5610/3627/26053/7128/684/694/87178/54739
HALLMARK_PI3K_AKT_MTOR_SIGNALING	HALLMARK_PI3K_AKT_MTOR_SIGNALING	99	0.343030382	1.519384716	0.012482663	0.034674064	0.018249507	2580	tags=33%, list=19%, signal=27%	57761/79109/51135/5571/10094/5601/4615/2810/207/2885/8569/5606/5499/8878/31/5781/4087/1019/3709/6016/5576/51295/27006/5594/10097/5728/6195/1649/51719/1460/117145/7323/7184
HALLMARK_EPITHELIAL_MESENCHYMAL_TRANSITION	HALLMARK_EPITHELIAL_MESENCHYMAL_TRANSITION	187	-0.252783855	-1.388346943	0.017021277	0.044792833	0.023575175	2601	tags=27%, list=19%, signal=22%	4312/50509/1293/2247/2619/7045/1290/7424/2303/4616/8572/7040/25878/7422/4147/7980/10398/1281/1009/4487/2331/6387/2669/10486/9235/1294/5159/4060/7431/9353/7070/4256/25890/4907/4176/388/3486/800/6424/7412/6443/6444/1000/5744/1307/6445/6586/7128/1842/1809
