# Supplementary material for: Integrated Bioinformatic Analysis Reveals TXNRD1 as a Novel Biomarker and Potential Therapeutic Target in Idiopathic Pulmonary Arterial Hypertension
Source: Front Med (Lausanne). 2022 May 12;9:894584. doi: 10.3389/fmed.2022.894584 (PMC9133447; doi:10.3389/fmed.2022.894584)
Supplement: Supplementary file 9 [file Data_Sheet_9.CSV]

ID	Description	setSize	enrichmentScore	NES	pvalue	p.adjust	qvalues	rank	leading_edge	core_enrichment
HALLMARK_MITOTIC_SPINDLE	HALLMARK_MITOTIC_SPINDLE	36	0.444941422	2.045441865	0.001644737	0.00922619	0.007205514	646	tags=86%, list=52%, signal=43%	6249/996/23012/3799/9585/9126/51199/11214/23365/9793/8476/675/4763/9055/2035/9493/9462/3832/9133/7153/1063/55835/983/121512/51203/29127/9735/55785/9787/9702/10403
HALLMARK_G2M_CHECKPOINT	HALLMARK_G2M_CHECKPOINT	35	0.475281944	2.159584387	0.001663894	0.00922619	0.007205514	663	tags=97%, list=53%, signal=47%	9221/3838/3091/81539/2935/3192/3837/3312/10772/8451/1111/996/4678/3799/990/9585/675/6491/9055/9493/9462/3832/22823/9133/7153/1063/5926/983/51203/29127/4288/10403/1033/23047
HALLMARK_E2F_TARGETS	HALLMARK_E2F_TARGETS	39	0.459617801	2.142176301	0.001672241	0.00922619	0.007205514	663	tags=90%, list=53%, signal=43%	9221/1965/3838/10527/5411/2935/1111/9738/4678/84312/1503/10615/4673/9126/10714/7398/675/81611/51747/3070/55148/9183/55635/9133/57122/7153/983/701/10635/29127/9787/4288/11051/1033/23047
HALLMARK_MYC_TARGETS_V1	HALLMARK_MYC_TARGETS_V1	27	0.668435966	2.854821454	0.001689189	0.00922619	0.007205514	298	tags=81%, list=24%, signal=63%	8669/9188/9221/1965/10576/3838/2935/5713/3192/3837/1964/26156/11137/1982/26135/5706/220988/1503/3178/6627/10236/4673
HALLMARK_TNFA_SIGNALING_VIA_NFKB	HALLMARK_TNFA_SIGNALING_VIA_NFKB	11	0.709306155	2.224381943	0.001785714	0.00922619	0.007205514	227	tags=82%, list=18%, signal=68%	10135/5271/24145/5743/330/490/329/10725/5055
HALLMARK_UNFOLDED_PROTEIN_RESPONSE	HALLMARK_UNFOLDED_PROTEIN_RESPONSE	11	0.716586853	2.247214188	0.001785714	0.00922619	0.007205514	293	tags=82%, list=23%, signal=63%	9775/9221/1965/5611/22926/4848/1662/3799/7184
HALLMARK_MTORC1_SIGNALING	HALLMARK_MTORC1_SIGNALING	20	0.571327771	2.239929883	0.003284072	0.014543749	0.011358445	455	tags=80%, list=36%, signal=52%	7296/29110/10135/5718/51382/26747/6016/2965/51569/5706/7184/5033/3422/586/54843/31
HALLMARK_MYOGENESIS	HALLMARK_MYOGENESIS	20	-0.447461039	-1.841651195	0.012722646	0.049300254	0.038502745	292	tags=50%, list=23%, signal=39%	6445/4842/3691/6442/375790/25970/58529/23604/115/2702
