# Supplementary material for: Integrated Bioinformatic Analysis Reveals TXNRD1 as a Novel Biomarker and Potential Therapeutic Target in Idiopathic Pulmonary Arterial Hypertension
Source: Front Med (Lausanne). 2022 May 12;9:894584. doi: 10.3389/fmed.2022.894584 (PMC9133447; doi:10.3389/fmed.2022.894584)
Supplement: Supplementary file 10 [file Data_Sheet_10.CSV]

ID	Description	setSize	enrichmentScore	NES	pvalue	p.adjust	qvalues	rank	leading_edge	core_enrichment
HALLMARK_PROTEIN_SECRETION	HALLMARK_PROTEIN_SECRETION	41	0.575600498	2.653198501	0.00295858	0.018456995	0.012434186	1641	tags=59%, list=17%, signal=49%	8027/10059/1315/1213/81611/164/8774/9183/8773/10040/372/23095/476/23041/259230/5538/10959/102/23673/163/3875/11311/81542/22796
HALLMARK_UNFOLDED_PROTEIN_RESPONSE	HALLMARK_UNFOLDED_PROTEIN_RESPONSE	41	0.483700623	2.229591138	0.00295858	0.018456995	0.012434186	2002	tags=54%, list=21%, signal=43%	9775/9221/5611/1965/7184/4848/22926/3799/1973/2521/1662/55466/2081/11260/9531/10525/5394/5073/5832/8140/55062/9570
HALLMARK_TNFA_SIGNALING_VIA_NFKB	HALLMARK_TNFA_SIGNALING_VIA_NFKB	79	0.437344637	2.376292266	0.003115265	0.018456995	0.012434186	2431	tags=49%, list=25%, signal=37%	24145/1326/330/10725/329/4170/5271/10135/5055/490/23258/5142/5743/11080/960/3604/2643/5791/4792/80149/8061/9120/2152/597/1647/3914/23529/10209/969/23135/5606/3606/80176/4973/1880/6515/3433/1847/7262
HALLMARK_MTORC1_SIGNALING	HALLMARK_MTORC1_SIGNALING	85	0.403502207	2.234517337	0.003134796	0.018456995	0.012434186	2381	tags=52%, list=25%, signal=39%	7296/5718/29110/51382/26747/6016/51569/7184/488/10135/5033/5706/3939/3422/2965/1649/10963/4860/31/54843/586/27101/2023/51377/51109/2805/5464/6309/120/1491/5685/5684/8503/3992/79602/1718/47/8140/4048/6117/5606/6319/1075/6515
HALLMARK_INFLAMMATORY_RESPONSE	HALLMARK_INFLAMMATORY_RESPONSE	81	0.348403727	1.902078897	0.003174603	0.018456995	0.012434186	2377	tags=47%, list=25%, signal=36%	3091/2773/10006/488/10135/6401/490/6541/1604/5142/23095/3604/1440/2643/5791/5663/366/4792/4891/114548/3690/6504/2152/6402/10125/29933/3586/969/3759/5996/23533/3606/3678/6004/4973/1880/5732/7439
HALLMARK_MYC_TARGETS_V1	HALLMARK_MYC_TARGETS_V1	81	0.483390652	2.639027903	0.003174603	0.018456995	0.012434186	1218	tags=47%, list=13%, signal=41%	10576/3838/8669/5901/9188/9221/3183/1964/3178/1965/7398/10236/26156/3837/6240/26135/3608/6627/5713/3192/6418/2935/1982/4673/11137/5706/3939/8761/1973/1503/220988/7203/9184/23435/10728/9045/11260/6128
HALLMARK_MITOTIC_SPINDLE	HALLMARK_MITOTIC_SPINDLE	94	0.459373801	2.601128433	0.003184713	0.018456995	0.012434186	1694	tags=51%, list=17%, signal=43%	6249/9055/675/10006/996/9585/3799/1063/9126/23012/51199/8476/23095/983/10276/51203/3832/4643/23365/2035/84333/9793/29127/9133/7153/5048/4763/9493/11214/9702/55835/9462/1778/55785/9735/121512/55125/10928/8874/22920/394/9787/4751/85464/23647/9411/7414/10403
HALLMARK_E2F_TARGETS	HALLMARK_E2F_TARGETS	95	0.481265834	2.723237395	0.003267974	0.018456995	0.012434186	2186	tags=54%, list=23%, signal=42%	10615/3838/1111/5901/9221/4678/5411/9738/10527/1965/7398/675/57122/8726/81611/84312/55635/2935/4673/10714/9183/55148/9126/1503/51747/983/701/29127/9133/7153/3070/23047/4288/10635/11051/9787/204/6426/81624/5983/5511/11340/79733/8493/3930/23468/1033/9700/5036/6117/672
HALLMARK_G2M_CHECKPOINT	HALLMARK_G2M_CHECKPOINT	96	0.491030746	2.782954355	0.003322259	0.018456995	0.012434186	1694	tags=49%, list=17%, signal=41%	3838/3091/1111/9221/4678/904/6421/9055/81539/675/3837/8451/990/6491/4928/3192/996/2935/9585/6541/3799/10772/1063/3312/22823/983/51203/9184/3832/5926/29127/9133/7153/9252/5048/9493/9462/23047/4288/4331/8065/4502/6426/4751/8317/10951/10403
HALLMARK_KRAS_SIGNALING_UP	HALLMARK_KRAS_SIGNALING_UP	76	0.300125151	1.616145687	0.006349206	0.031746032	0.0213868	2311	tags=37%, list=24%, signal=28%	330/3075/7813/23268/163590/2012/5743/51199/219333/81602/2113/54462/12/3936/3290/54893/58155/5175/10205/10418/1520/10806/5396/9910/6004/81617/4319/7166
HALLMARK_WNT_BETA_CATENIN_SIGNALING	HALLMARK_WNT_BETA_CATENIN_SIGNALING	18	-0.557104994	-1.920503881	0.008156607	0.037075486	0.024977169	2816	tags=72%, list=29%, signal=51%	8313/10023/1856/85407/7157/9612/7471/10014/8325/23385/5664/3714/2648
