# Supplementary material for: Integrated Bioinformatic Analysis Reveals TXNRD1 as a Novel Biomarker and Potential Therapeutic Target in Idiopathic Pulmonary Arterial Hypertension
Source: Front Med (Lausanne). 2022 May 12;9:894584. doi: 10.3389/fmed.2022.894584 (PMC9133447; doi:10.3389/fmed.2022.894584)
Supplement: Supplementary file 11 [file Data_Sheet_11.CSV]

ID	Description	setSize	enrichmentScore	NES	pvalue	p.adjust	qvalues	rank	leading_edge	core_enrichment
HALLMARK_MTORC1_SIGNALING	HALLMARK_MTORC1_SIGNALING	85	0.638724756	2.658058534	0.001663894	0.010442774	0.00615574	1368	tags=58%, list=14%, signal=50%	7296/5052/2023/3939/6472/26227/3992/51382/5684/3145/10197/47/4074/4860/2965/1717/586/2805/5606/5685/9415/27346/7184/2597/10135/6016/226/4836/51109/26471/6319/80777/6309/488/5464/51569/26747/7108/7283/5706/10963/27101/3422/5347/2542/5719/5718/1649/1718
HALLMARK_E2F_TARGETS	HALLMARK_E2F_TARGETS	95	0.445305223	1.89938893	0.001669449	0.010442774	0.00615574	1954	tags=45%, list=20%, signal=36%	10527/5901/3838/29089/1965/4830/9183/3930/1503/8914/9700/54962/10635/1019/6470/55143/9221/5036/83461/7283/4673/79733/701/5983/9126/1111/5347/672/7153/10615/4288/9787/9133/9212/675/81624/11340/64858/2935/7083/6749/23649/81611
HALLMARK_GLYCOLYSIS	HALLMARK_GLYCOLYSIS	84	0.494109641	2.05175762	0.001669449	0.010442774	0.00615574	2335	tags=54%, list=24%, signal=41%	6888/5836/2023/3939/5315/2582/4200/2805/5373/6391/226/5223/10327/5091/8912/10456/9123/2806/178/8704/54982/726/56052/2288/2542/5351/3948/9048/7167/5768/56956/1468/2584/5214/9862/126792/10380/51728/22796/5033/4166/26229/8996/2998/2026
HALLMARK_MYC_TARGETS_V1	HALLMARK_MYC_TARGETS_V1	81	0.667329284	2.750118655	0.001675042	0.010442774	0.00615574	1609	tags=60%, list=17%, signal=51%	3939/1973/9188/5713/5901/6632/10935/3838/1965/5682/328/6418/5685/4830/9377/11260/3837/3183/1503/6175/7203/10576/1019/8761/7531/6723/5245/9221/7332/2806/5036/6128/4673/5706/1964/55651/26135/1982/5691/26156/5709/708/5250/3068/5690/3608/8669/5687/2935
HALLMARK_OXIDATIVE_PHOSPHORYLATION	HALLMARK_OXIDATIVE_PHOSPHORYLATION	74	0.58525193	2.357704766	0.00174216	0.010442774	0.00615574	2491	tags=62%, list=26%, signal=47%	1737/3939/3419/51382/10440/6390/10935/9377/6391/2271/4720/3945/1352/26521/1355/64960/4729/8402/2806/4259/9927/1431/36/2108/3418/5250/2746/4722/8803/527/5018/1374/9617/64963/26520/10312/4706/65003/34/56993/26519/7385/4728/4704/8050/38
HALLMARK_UNFOLDED_PROTEIN_RESPONSE	HALLMARK_UNFOLDED_PROTEIN_RESPONSE	41	0.521579211	1.887029253	0.001748252	0.010442774	0.00615574	2277	tags=56%, list=23%, signal=43%	5611/1973/10525/1965/7184/11260/9570/6347/9114/9531/9221/51013/3799/79094/55651/9775/10897/55062/1662/6464/8140/55272/5832
HALLMARK_MYC_TARGETS_V2	HALLMARK_MYC_TARGETS_V2	26	0.683820644	2.225106873	0.001769912	0.010442774	0.00615574	1641	tags=73%, list=17%, signal=61%	23223/27340/51388/4839/27346/51154/79711/10514/1019/6723/5245/9221/3177/5036/80324/5347/23082/10196/6652
HALLMARK_PI3K_AKT_MTOR_SIGNALING	HALLMARK_PI3K_AKT_MTOR_SIGNALING	49	0.545492006	2.022572456	0.00177305	0.010442774	0.00615574	1343	tags=41%, list=14%, signal=35%	1213/2810/5571/8569/2885/3709/5606/51135/7184/6016/10094/396/1072/1019/6195/3265/5781/5216/5499/1649
HALLMARK_REACTIVE_OXYGEN_SPECIES_PATHWAY	HALLMARK_REACTIVE_OXYGEN_SPECIES_PATHWAY	18	0.675820838	1.994755086	0.001879699	0.010442774	0.00615574	742	tags=44%, list=8%, signal=41%	7296/1728/2730/5052/4257/4720/2242/51022
HALLMARK_COMPLEMENT	HALLMARK_COMPLEMENT	101	0.399627969	1.722136965	0.003305785	0.012755102	0.007518797	1287	tags=33%, list=13%, signal=29%	3684/1378/2207/6280/2153/2885/715/51734/3988/23533/9097/1509/5265/6283/391/2773/725/4317/255738/966/5877/9958/2764/4323/837/5531/801/1520/3958/6810/5321/5216/10938
HALLMARK_XENOBIOTIC_METABOLISM	HALLMARK_XENOBIOTIC_METABOLISM	87	0.403947637	1.684541343	0.003338898	0.012755102	0.007518797	1038	tags=28%, list=11%, signal=25%	1728/5226/2184/366/6472/957/586/9446/8644/53/27346/1646/10237/4836/55748/5831/5091/5805/488/4522/218/8714/384/7009
HALLMARK_INFLAMMATORY_RESPONSE	HALLMARK_INFLAMMATORY_RESPONSE	81	0.428173937	1.764539875	0.003350084	0.012755102	0.007518797	2133	tags=46%, list=22%, signal=36%	1441/366/5791/3586/4891/6541/719/23533/5724/5025/10135/391/2773/64127/6347/6354/4210/488/133/7439/4323/5732/91/1435/3759/3732/5027/2643/6402/1240/3678/3091/10630/8877/623/5029/6367
HALLMARK_PROTEIN_SECRETION	HALLMARK_PROTEIN_SECRETION	41	0.495410344	1.792352515	0.003496503	0.012755102	0.007518797	2522	tags=61%, list=26%, signal=45%	1213/4074/8774/9183/5538/10067/9570/372/10972/1315/23673/2581/81542/967/10059/3875/8729/375/10040/81611/22796/1075/10959/164/102
HALLMARK_CHOLESTEROL_HOMEOSTASIS	HALLMARK_CHOLESTEROL_HOMEOSTASIS	30	0.567219607	1.913563553	0.003571429	0.012755102	0.007518797	1117	tags=57%, list=12%, signal=50%	6282/1717/2224/9415/27346/2171/5833/6319/4598/6309/2194/4597/7108/3958/230/71/3422
HALLMARK_FATTY_ACID_METABOLISM	HALLMARK_FATTY_ACID_METABOLISM	63	0.428212958	1.672259075	0.005172414	0.017241379	0.010163339	2583	tags=51%, list=27%, signal=38%	3939/328/6391/2271/226/6281/51109/5805/2194/218/1376/50486/3422/2954/5092/2752/1543/1718/6296/8803/1374/51/3320/2572/51179/34/3155/912/2026/2027/10808/37
HALLMARK_UV_RESPONSE_DN	HALLMARK_UV_RESPONSE_DN	55	-0.431060363	-1.716127939	0.007142857	0.022321429	0.013157895	2208	tags=45%, list=23%, signal=35%	7049/10516/4363/493/5999/2064/10240/3690/5737/140609/7082/10000/8405/1027/4255/2869/50937/26037/3480/5607/11099/10659/4088/120/657
HALLMARK_ADIPOGENESIS	HALLMARK_ADIPOGENESIS	82	0.393153517	1.622588087	0.008361204	0.024591777	0.014496205	2157	tags=39%, list=22%, signal=31%	6888/1737/23788/2184/1147/3419/27069/6390/10313/10935/47/1717/6391/226/4836/4259/1376/7351/6776/2101/1431/51727/4722/51/57678/51635/55177/1468/4706/34/8780/23344
HALLMARK_HEDGEHOG_SIGNALING	HALLMARK_HEDGEHOG_SIGNALING	10	-0.655681177	-1.671201214	0.010869565	0.030193237	0.017798118	844	tags=40%, list=9%, signal=37%	7070/8851/4763/8861
HALLMARK_PEROXISOME	HALLMARK_PEROXISOME	49	0.440299538	1.632540364	0.012411348	0.032661441	0.01925306	2063	tags=45%, list=21%, signal=36%	5052/3416/3992/2224/1503/51109/60386/54982/3265/80270/3422/1381/7153/3418/9961/1718/51/11001/8915/51179/8443/3155
